# Supplementary material for: Making voluntary medical male circumcision services sustainable: Findings from Kenya’s pilot models, baseline and year 1
Source: PLoS One. 2021 Jun 11;16(6):e0252725. doi: 10.1371/journal.pone.0252725 (PMC8195380; doi:10.1371/journal.pone.0252725)
Supplement: S1 Data — (ZIP) [file pone.0252725.s008.zip]

Archive with 10 entries (10 files):
- data files/expenditure data CHS and MOH Y1.xlsx
- data files/expenditure data CHS baseline.xlsx
- data files/expenditure data MOH Siaya baseline.xlsx
- data files/expenditure data UMB and MOH Y1.xlsx
- data files/expenditure data UMB baseline.xls
- data files/migori_service_statistics_Revised_Baseline and Y1.xlsx
- data files/siaya_service_statistics_Revised_Baseline and Y1.xlsx
- data files/Tool 4 Combined_Baseline and Y1.xlsx
- data files/Tool 5 Combined_Baseline and Y1.xlsx
- data files/Tool 6 Combined_Baseline and Y1.xlsx
