# Supplementary material for: Making voluntary medical male circumcision services sustainable: Findings from Kenya’s pilot models, baseline and year 1
Source: PLoS One. 2021 Jun 11;16(6):e0252725. doi: 10.1371/journal.pone.0252725 (PMC8195380; doi:10.1371/journal.pone.0252725)
Supplement: S1 Data — (ZIP) [file pone.0252725.s008.zip › data files/expenditure data CHS and MOH Y1.xlsx]

## Sheet: Summary-Quarter 1
	Implementation Phase	VMMC Summary Activity	Tasks	Task detailed (will be collapsed up into Summary Activity Categories)	Personnel-IP			Personnel-MOH			Mobilization incentives			Travel			Travel			Contracted services			Contracted services			Existing space used for actvity			Commodities			Administrative supplies			Administrative supplies			Administrative cost			Administrative cost			Other directs cost			Other directs cost
					Mobile	Mixed	Static	Mobile-MOH	Mixed-MOH	Static-MOH	Mobile	Mixed	Static	Mobile	Mixed	Static	Mobile-MOH	Mixed-MOH	Static-MOH	Mobile	Mixed	Static	Mobile-MOH	Mixed-MOH	Static-MOH	Mobile	Mixed	Static	Mobile	Mixed	Static	Mobile	Mixed	Static	Mobile-MOH	Mixed-MOH	Static-MOH	Mobile	Mixed	Static	Mobile-MOH	Mixed-MOH	Static-MOH	Mobile	Mixed	Static	Mobile-MOH	Mixed-MOH	Static-MOH
	Development	Stakeholder Engagement / Planning	Stakeholders / Planning workshop	Introductory meeting with partners and CHMT
	Development	Staff and Office space development	Staff and office space development	Recruit coordinator, Hire an office with secretary and storage space at Ugenya, Yala, & Bondo subcounties for mobile outreach activities
	Development	Stakeholder Engagement / Planning	Stakeholders / Planning workshop	Sensitization meetings with stakeholders in the county (e.g. ministry of education). Resources needed Venue, Stationary, Meeting related expenses, Airtime
	Development	Staff development	Enhanced facility staff recruitment	Identification and recruitment of Sub county service providers on VMMC (doctors, clinicians, and nurses), HTS counselors on MC, Infection Prevention Officers on MC, health promotion officers, CHEWs and CHVs, Monitoring and evaluation officers on MC
	Startup	Sensitization Meetings	Sensitization meeting	Sensitization meeting for HCW & CHMT
	Startup	Sensitization Meetings	Sensitization meetings	Sensitization meetings with the county government of Migori, Migori CHMT, Suna East sub county HMT, Suna West sub county HMT, Nyatike sub county HMT, Rongo sub county HMT, Uriri sub county HMT. Resources needed Venue, Stationary, Meeting related expenses, Airtime
	Startup	Orientations	Orientation workshop for CHEWs/CHVs	Introductory meetings, sensitization and orientation workshops to the CHEWs/CHVs. Resources: IEC & SRH materials, stationary, perdiems, MoH daily subsistence allowance
	Startup	Orientations	Orientation	Orientation meetings to the gate keepers /focal persons to the target group; learning institutions. Resources: IEC & SRH materials, stationary, perdiems, MoH daily subsistence allowance
	Startup	Orientations	Orientation for service providers	Orientation meeting of service providers on study protocol
	Startup	Orientations	Community stakeholders introductory meeting	Introduce the models to the community through stakeholders forum
	Startup	Facility Assessment	Facility baseline assessment and site visits	Conduct facility baseline assessment
	Startup	Facility Assessments	Facility assessments	Assessment of Migori county referral hospital with CHMT, Suna East facilities with SCHMT, Suna West facilities with SCHMT, Nyatike facilities with SCHMT, Rongo facilities with SCHMT, and URIRI facilities with SCHMT
	Startup	Meetings with Partners	Coordination meetings w/partners	Joint planning meeting with CHMT
	Startup	Demand Creation / Community Mapping	CHV Community mapping & demand creation	Transport reimbursement for VMMC trained community health volunteers (CHV) to conduct community mapping & create demand
	Startup	Demand Creation	Demand creation	Design, develop, & print IEC material & promotional items
	Startup	Demand Creation	Demand creation	Review, Printing of IEC materials
	Startup	Training of Trainers	TOT for county training team	TOT and formation of county training team for VMMC and BLS/PLS. Resources needed Trainees expenses, perdiem; Facilitators expenses, perdiem; Support staff; Venue, Materials for trainings, Skills lab supplies, Airtime to coordinate, MoH daily subsistence allowance, Transportation of trainees & facilitators
	Startup	Training	Initial training for county service providers	Initial & Refresher trainings for county service providers on VMMC (doctors, clinicials, nurses). Resources needed Trainees expenses, perdiem; Facilitators expenses, perdiem; Support staff; Venue, Materials for trainings, Skills lab supplies, Airtime to coordinate, MoH daily subsistence allowance, Transportation of trainees & facilitators
	Startup	Training	Initial training for HTS counselors on MC	Resources needed Trainees expenses, perdiem; Facilitators expenses, perdiem; Support staff; Venue, Materials for trainings, Skills lab supplies, Airtime to coordinate, MoH daily subsistence allowance, Transportation of trainees & facilitators
	Startup	Training	Initial training for Infection Prevention Officers on MC	Resources needed Trainees expenses, perdiem; Facilitators expenses, perdiem; Support staff; Venue, Materials for trainings, Skills lab supplies, Airtime to coordinate, MoH daily subsistence allowance, Transportation of trainees & facilitators
	Startup	Training	Initial training for M&E Officers on MC	Resources needed Trainees expenses, perdiem; Facilitators expenses, perdiem; Support staff; Venue, Materials for trainings, Skills lab supplies, Airtime to coordinate, MoH daily subsistence allowance, Transportation of trainees & facilitators
	Startup	Training	Training needs assessment	Conduct training needs assessment for providers
	Startup	Training	Training assessment feedback report meetings
	Startup	Training	Training for service providers	Refresher training for service providers
	Startup	Mobile outreach emergency management system	Mobile outreach emergency management system	Establish mobile outreach emergency management system
	Startup	Mobile operating theatres (theatre lorry)	Establish mobile operating theatres (theatre lorry)	Establish 2 VMMC mobile operating theatres(theatre lorries) for services at the beaches & distant villages, include mobile equipment (autoclaves & surgical instruments) & plan for quarterly servicing, Hire 2 service provision teams for mobile operating theatres
	Startup	Consultant Review / CMEs for sub counties	Consultant review of SAE and holding CMEs in sub counties	Developing capacity of the county consultant to review SAE and holding CMEs in sub counties. Resources needed Trainees expenses, perdiem; Facilitators expenses, perdiem; Support staff; Venue, Materials for trainings, Skills lab supplies, Airtime to coordinate, MoH daily subsistence allowance, Transportation of trainees & facilitators
	Startup	Meetings with County Officials	Meetings with county officials	Support the sub counties VMMC Steering Committee in the7 sub counties
	Startup	Staff development for outreach sites	Outreach site staff recruitment	Recruit research assistants/data officers for outreach sites
	Implementation	VMMC Procedure	VMMC Procedure: human resources for VMMC routine procedure	Service provision teams for mobile operating theatres, locum staff to provide services during school holiday to match high demand (they will also relieve service delivery staff on annual leave)	6.56934e+06	1.8999e+06	1.54206e+06
	Implementation	VMMC Procedure	VMMC Procedure: supplies/commodities	Maintain sustainable stock management system for mobile & outreach sites (supply chain)
	Implementation	VMMC procedure	VMMC procedure: Equipment & maintenance	quarterly maintenance of equipment (noted in establishing mobile operating theatre)
	Implementation	VMMC Procedure	VMMC Procedure: human resources for VMMC routine procedure	Client transportation (if reimbursements given, should be part of procedure cost)
	Implementation	VMMC Procedure	VMMC Procedure: supplies/commodities/ equipment	Supply chain costs																									636026	3.89397e+06	383956
	Implementation	VMMC procedure	VMMC procedure: Equipment & maintenance																																									34.2985	209.988	20.7053
	Implementation	Ongoing Demand Creation / patient mobilization	Patient mobilization / Ongoing demand creation	Monthly stipend to CHV/volunteer peer mobilisers for successful door to door,village & workplace mobilisation; Support for monthly chief barasas (local adm mtg with village members) to entrench VMMC advocacy agenda							501.294	3069.1	302.621
	Implementation	Ongoing Demand Creation	Demand creation events	VMMC information booths at specific institutions, Support for refreshments during school health talks and VMMC mentorship sessions for teachers, Support for promotional radio talkshows and production of best practice videos
	Implementation	Ongoing Demand Creation / patient mobilization	Patient mobilization / Ongoing demand creation	Distribution of IEC materials; Identification and Assigning the CVHs/ stregthening community strategy; workshop training and sensitization meetings monthly activity
	Implementation	Continuous assessment to identify new facilities	Continuous assessment to identify new facilities	build capacity for continuous assessment
	Implementation	Monthly HTS Support Supervision in 7 sub counties	Monthly HTS Support Supervision in 7 sub counties	For HTS and for VMMC (not necessarily the same visit). Resources clinical team transport, lodging
	Implementation	VMMC Outreach	Main outreach activities	Transportation										67281.2	411918	40616.3
	Implementation	VMMC Outreach	Outreach activities (moonlight, island & distant locations)	Transport & accomodation for service providers / mobile teams										23522	134946	14499.9
	Implementation	Communication	Communication	Support airtime for community gatekeepers to coordinate community demand
	Implementation	Communication	Communication
	Implementation	Site renovation	Site renovation	Renovate/improve minor theatres in the county health facilities; Improve/renovate CSSD in the county health facilities
	Implementation	Site renovation	Site renovation	Renovation of VMMC units in outreach sites
	Implementation	Quality Improvement	Continuous quality improvement (JSS,AE audit meetings ,annual refresher trainning,CMEs, internal & external QA activities )	Support CQI activities in mobile outreach sites (JSS/joint support supervision,site AE audit meetings,CMEs,internal QA)
	Implementation	Waste management VMMC	Waste management VMMC	Renovation /Building of Incinerator s and also improving other social amenities e.g water supply
	Implementation	Waste management	Waste management VMMC	Support installation of incinerator at main outreach sites
	Implementation	Quarterly Review Meetings	County progress review meetings	Quarterly progress review meetings for the survey
	Implementation	Monitoring and Evaluation	Monitoring and evaluation	Monthly data review & validation meeting, develop program database, cost analysis meetings
	Implementation	Monitoring and evaluation	Monitoring and evaluation	Scheduled monthly data quality assessment (DQA) and data analysis
	Implementation	Meetings with stakeholders	Meetings with county officials & annual community stakeholders forum	Annual community stakeholders workshop
	Implementation	Meetings with county officials	Meetings with county officials	Monthly: Support the sub counties VMMC Steering Committee in the7 sub counties
	Implementation	Support MOH	Support MOH	AOP planning meetings, EQA and support supervisions
	Implementation	Technical Working Group meetings	Technical Working Group meetings	Monthly participation in National, County, Sub county meetings
	Implementation	Training Infant circumcision	Training for service providers	Trainning of service providers on device & infant circumcision
	Implementation	Refresher training	Refresher training for service providers	Annual refresher training for service providers
	Implementation	Refresher training	Refresher training for county service providers	refresher trainings for county service providers on VMMC (doctors, clinicials, nurses). Resources needed Trainees expenses, perdiem; Facilitators expenses, perdiem; Support staff; Venue, Materials for trainings, Skills lab supplies, Airtime to coordinate, MoH daily subsistence allowance, Transportation of trainees & facilitators
	Implementation	Refresher training	Refresher training for HTS counselors on MC	Resources needed Trainees expenses, perdiem; Facilitators expenses, perdiem; Support staff; Venue, Materials for trainings, Skills lab supplies, Airtime to coordinate, MoH daily subsistence allowance, Transportation of trainees & facilitators
	Implementation	Refresher training	Refresher training for Infection Prevention Officers on MC	Resources needed Trainees expenses, perdiem; Facilitators expenses, perdiem; Support staff; Venue, Materials for trainings, Skills lab supplies, Airtime to coordinate, MoH daily subsistence allowance, Transportation of trainees & facilitators
	Implementation	Refresher training	Refresher training for M&E Officers on MC	Resources needed Trainees expenses, perdiem; Facilitators expenses, perdiem; Support staff; Venue, Materials for trainings, Skills lab supplies, Airtime to coordinate, MoH daily subsistence allowance, Transportation of trainees & facilitators
		Project Research	Project result dissemination meetings
		Project Research	Support Annual MOH Stakeholders Workshop
		Project Research	Exit interviews for clients accessing VMMC services
		Other Direct costs	Other directs cost of services delivery	Indirects operating expenses, Water for theatre use, Hall Hire and costs of Offloading goods
				Management of Severe Adverse Events
				Allocation to private Hospital to support VMMC activities Contractor Sori Lake Hospital
		Indirect costs	Cost of supporting service delivery	Indirect personnel costs- Staff at HQ and field office with LOE in the VMMC program/ MoH Indirect staff costs	108050	1.53356e+06	127536	34895.9	56608.9	324765
				Administrative costs to support operations at the field and HQ-Activities related to VMMC-CHS																												13402.2	82052.9	8090.64				28487.5	174114	17207.2
				Contracted services at HQ and field office--Contracted security services																2203.42	13490.1	1330.16
				Motor Vehicle repair and Maintenace costs
				Cost of rent and utilities costs at the Field Office and sub county Stores
				MOH facility operating costs and Utilities				23441.9	69815.9	43543.5							3386.68	40598.4	3021.34																												2066.85	19772	34390.5
					108050	1.53356e+06	127536	58337.8	126425	368308	0	0	0	0	0	0	3386.68	40598.4	3021.34	2203.42	13490.1	1330.16	0	0	0	0	0	0	0	0	0	13402.2	82052.9	8090.64	0	0	0	28487.5	174114	17207.2	0	0	0	0	0	0	2066.85	19772	34390.5
					6.56934e+06	1.8999e+06	1.54206e+06	0	0	0	501.294	3069.1	302.621	90803.2	546864	55116.2	0	0	0	0	0	0	0	0	0	0	0	0	636026	3.89397e+06	383956	0	0	0	0	0	0	0	0	0	0	0	0	34.2985	209.988	20.7053	0	0	0
					6.67739e+06	3.43345e+06	1.66959e+06	58337.8	126425	368308	501.294	3069.1	302.621	90803.2	546864	55116.2	3386.68	40598.4	3021.34	2203.42	13490.1	1330.16	0	0	0	0	0	0	636026	3.89397e+06	383956	13402.2	82052.9	8090.64	0	0	0	28487.5	174114	17207.2	0	0	0	34.2985	209.988	20.7053	2066.85	19772	34390.5
							1.17804e+07			553071			3873.01			692783			47006.4			17023.7			0			0			4.91395e+06			103546			0			219809			0			264.991			56229.3
[truncated: 84 more columns]

## Sheet: Summary-Quarter 2
	Implementation Phase	VMMC Summary Activity	Tasks	Task detailed (will be collapsed up into Summary Activity Categories)	Personnel-IP			Personnel-MOH			Mobilization incentives			Travel			Travel			Contracted services			Contracted services			Existing space used for actvity			Commodities			Administrative supplies			Administrative supplies			Administrative cost			Administrative cost			Other directs cost			Other directs cost
					Mobile	Mixed	Static	Mobile-MOH	Mixed-MOH	Static-MOH	Mobile	Mixed	Static	Mobile	Mixed	Static	Mobile-MOH	Mixed-MOH	Static-MOH	Mobile	Mixed	Static	Mobile-MOH	Mixed-MOH	Static-MOH	Mobile	Mixed	Static	Mobile	Mixed	Static	Mobile	Mixed	Static	Mobile-MOH	Mixed-MOH	Static-MOH	Mobile	Mixed	Static	Mobile-MOH	Mixed-MOH	Static-MOH	Mobile	Mixed	Static	Mobile-MOH	Mixed-MOH	Static-MOH
	Development	Stakeholder Engagement / Planning	Stakeholders / Planning workshop	Introductory meeting with partners and CHMT
	Development	Staff and Office space development	Staff and office space development	Recruit coordinator, Hire an office with secretary and storage space at Ugenya, Yala, & Bondo subcounties for mobile outreach activities
	Development	Stakeholder Engagement / Planning	Stakeholders / Planning workshop	Sensitization meetings with stakeholders in the county (e.g. ministry of education). Resources needed Venue, Stationary, Meeting related expenses, Airtime
	Development	Staff development	Enhanced facility staff recruitment	Identification and recruitment of Sub county service providers on VMMC (doctors, clinicians, and nurses), HTS counselors on MC, Infection Prevention Officers on MC, health promotion officers, CHEWs and CHVs, Monitoring and evaluation officers on MC
	Startup	Sensitization Meetings	Sensitization meeting	Sensitization meeting for HCW & CHMT
	Startup	Sensitization Meetings	Sensitization meetings	Sensitization meetings with the county government of Migori, Migori CHMT, Suna East sub county HMT, Suna West sub county HMT, Nyatike sub county HMT, Rongo sub county HMT, Uriri sub county HMT. Resources needed Venue, Stationary, Meeting related expenses, Airtime
	Startup	Orientations	Orientation workshop for CHEWs/CHVs	Introductory meetings, sensitization and orientation workshops to the CHEWs/CHVs. Resources: IEC & SRH materials, stationary, perdiems, MoH daily subsistence allowance
	Startup	Orientations	Orientation	Orientation meetings to the gate keepers /focal persons to the target group; learning institutions. Resources: IEC & SRH materials, stationary, perdiems, MoH daily subsistence allowance
	Startup	Orientations	Orientation for service providers	Orientation meeting of service providers on study protocol
	Startup	Orientations	Community stakeholders introductory meeting	Introduce the models to the community through stakeholders forum
	Startup	Facility Assessment	Facility baseline assessment and site visits	Conduct facility baseline assessment
	Startup	Facility Assessments	Facility assessments	Assessment of Migori county referral hospital with CHMT, Suna East facilities with SCHMT, Suna West facilities with SCHMT, Nyatike facilities with SCHMT, Rongo facilities with SCHMT, and URIRI facilities with SCHMT
	Startup	Meetings with Partners	Coordination meetings w/partners	Joint planning meeting with CHMT
	Startup	Demand Creation / Community Mapping	CHV Community mapping & demand creation	Transport reimbursement for VMMC trained community health volunteers (CHV) to conduct community mapping & create demand
	Startup	Demand Creation	Demand creation	Design, develop, & print IEC material & promotional items
	Startup	Demand Creation	Demand creation	Review, Printing of IEC materials
	Startup	Training of Trainers	TOT for county training team	TOT and formation of county training team for VMMC and BLS/PLS. Resources needed Trainees expenses, perdiem; Facilitators expenses, perdiem; Support staff; Venue, Materials for trainings, Skills lab supplies, Airtime to coordinate, MoH daily subsistence allowance, Transportation of trainees & facilitators
	Startup	Training	Initial training for county service providers	Initial & Refresher trainings for county service providers on VMMC (doctors, clinicials, nurses). Resources needed Trainees expenses, perdiem; Facilitators expenses, perdiem; Support staff; Venue, Materials for trainings, Skills lab supplies, Airtime to coordinate, MoH daily subsistence allowance, Transportation of trainees & facilitators
	Startup	Training	Initial training for HTS counselors on MC	Resources needed Trainees expenses, perdiem; Facilitators expenses, perdiem; Support staff; Venue, Materials for trainings, Skills lab supplies, Airtime to coordinate, MoH daily subsistence allowance, Transportation of trainees & facilitators
	Startup	Training	Initial training for Infection Prevention Officers on MC	Resources needed Trainees expenses, perdiem; Facilitators expenses, perdiem; Support staff; Venue, Materials for trainings, Skills lab supplies, Airtime to coordinate, MoH daily subsistence allowance, Transportation of trainees & facilitators
	Startup	Training	Initial training for M&E Officers on MC	Resources needed Trainees expenses, perdiem; Facilitators expenses, perdiem; Support staff; Venue, Materials for trainings, Skills lab supplies, Airtime to coordinate, MoH daily subsistence allowance, Transportation of trainees & facilitators
	Startup	Training	Training needs assessment	Conduct training needs assessment for providers
	Startup	Training	Training assessment feedback report meetings
	Startup	Training	Training for service providers	Refresher training for service providers
	Startup	Mobile outreach emergency management system	Mobile outreach emergency management system	Establish mobile outreach emergency management system
	Startup	Mobile operating theatres (theatre lorry)	Establish mobile operating theatres (theatre lorry)	Establish 2 VMMC mobile operating theatres(theatre lorries) for services at the beaches & distant villages, include mobile equipment (autoclaves & surgical instruments) & plan for quarterly servicing, Hire 2 service provision teams for mobile operating theatres
	Startup	Consultant Review / CMEs for sub counties	Consultant review of SAE and holding CMEs in sub counties	Developing capacity of the county consultant to review SAE and holding CMEs in sub counties. Resources needed Trainees expenses, perdiem; Facilitators expenses, perdiem; Support staff; Venue, Materials for trainings, Skills lab supplies, Airtime to coordinate, MoH daily subsistence allowance, Transportation of trainees & facilitators
	Startup	Meetings with County Officials	Meetings with county officials	Support the sub counties VMMC Steering Committee in the7 sub counties
	Startup	Staff development for outreach sites	Outreach site staff recruitment	Recruit research assistants/data officers for outreach sites
	Implementation	VMMC Procedure	VMMC Procedure: human resources for VMMC routine procedure	Service provision teams for mobile operating theatres, locum staff to provide services during school holiday to match high demand (they will also relieve service delivery staff on annual leave)	8.7777e+06	5.07332e+06	4.63868e+06
	Implementation	VMMC Procedure	VMMC Procedure: supplies/commodities	Maintain sustainable stock management system for mobile & outreach sites (supply chain)
	Implementation	VMMC procedure	VMMC procedure: Equipment & maintenance	quarterly maintenance of equipment (noted in establishing mobile operating theatre)
	Implementation	VMMC Procedure	VMMC Procedure: human resources for VMMC routine procedure	Client transportation (if reimbursements given, should be part of procedure cost)
	Implementation	VMMC Procedure	VMMC Procedure: supplies/commodities/ equipment	Supply chain costs																									2.38727e+06	1.50031e+07	1.83275e+06
	Implementation	VMMC procedure	VMMC procedure: Equipment & maintenance																																									128.737	809.064	98.8335
	Implementation	Ongoing Demand Creation / patient mobilization	Patient mobilization / Ongoing demand creation	Monthly stipend to CHV/volunteer peer mobilisers for successful door to door,village & workplace mobilisation; Support for monthly chief barasas (local adm mtg with village members) to entrench VMMC advocacy agenda							1881.57	11825	1444.51
	Implementation	Ongoing Demand Creation	Demand creation events	VMMC information booths at specific institutions, Support for refreshments during school health talks and VMMC mentorship sessions for teachers, Support for promotional radio talkshows and production of best practice videos
	Implementation	Ongoing Demand Creation / patient mobilization	Patient mobilization / Ongoing demand creation	Distribution of IEC materials; Identification and Assigning the CVHs/ stregthening community strategy; workshop training and sensitization meetings monthly activity
	Implementation	Continuous assessment to identify new facilities	Continuous assessment to identify new facilities	build capacity for continuous assessment
	Implementation	Monthly HTS Support Supervision in 7 sub counties	Monthly HTS Support Supervision in 7 sub counties	For HTS and for VMMC (not necessarily the same visit). Resources clinical team transport, lodging
	Implementation	VMMC Outreach	Main outreach activities	Transportation										252535	1.58709e+06	193875
	Implementation	VMMC Outreach	Outreach activities (moonlight, island & distant locations)	Transport & accomodation for service providers / mobile teams										88288.2	519934	69212.8
	Implementation	Communication	Communication	Support airtime for community gatekeepers to coordinate community demand
	Implementation	Communication	Communication
	Implementation	Site renovation	Site renovation	Renovate/improve minor theatres in the county health facilities; Improve/renovate CSSD in the county health facilities
	Implementation	Site renovation	Site renovation	Renovation of VMMC units in outreach sites
	Implementation	Quality Improvement	Continuous quality improvement (JSS,AE audit meetings ,annual refresher trainning,CMEs, internal & external QA activities )	Support CQI activities in mobile outreach sites (JSS/joint support supervision,site AE audit meetings,CMEs,internal QA)
	Implementation	Waste management VMMC	Waste management VMMC	Renovation /Building of Incinerator s and also improving other social amenities e.g water supply
	Implementation	Waste management	Waste management VMMC	Support installation of incinerator at main outreach sites
	Implementation	Quarterly Review Meetings	County progress review meetings	Quarterly progress review meetings for the survey
	Implementation	Monitoring and Evaluation	Monitoring and evaluation	Monthly data review & validation meeting, develop program database, cost analysis meetings
	Implementation	Monitoring and evaluation	Monitoring and evaluation	Scheduled monthly data quality assessment (DQA) and data analysis
	Implementation	Meetings with stakeholders	Meetings with county officials & annual community stakeholders forum	Annual community stakeholders workshop
	Implementation	Meetings with county officials	Meetings with county officials	Monthly: Support the sub counties VMMC Steering Committee in the7 sub counties
	Implementation	Support MOH	Support MOH	AOP planning meetings, EQA and support supervisions
	Implementation	Technical Working Group meetings	Technical Working Group meetings	Monthly participation in National, County, Sub county meetings
	Implementation	Training Infant circumcision	Training for service providers	Trainning of service providers on device & infant circumcision
	Implementation	Refresher training	Refresher training for service providers	Annual refresher training for service providers
	Implementation	Refresher training	Refresher training for county service providers	refresher trainings for county service providers on VMMC (doctors, clinicials, nurses). Resources needed Trainees expenses, perdiem; Facilitators expenses, perdiem; Support staff; Venue, Materials for trainings, Skills lab supplies, Airtime to coordinate, MoH daily subsistence allowance, Transportation of trainees & facilitators
	Implementation	Refresher training	Refresher training for HTS counselors on MC	Resources needed Trainees expenses, perdiem; Facilitators expenses, perdiem; Support staff; Venue, Materials for trainings, Skills lab supplies, Airtime to coordinate, MoH daily subsistence allowance, Transportation of trainees & facilitators
	Implementation	Refresher training	Refresher training for Infection Prevention Officers on MC	Resources needed Trainees expenses, perdiem; Facilitators expenses, perdiem; Support staff; Venue, Materials for trainings, Skills lab supplies, Airtime to coordinate, MoH daily subsistence allowance, Transportation of trainees & facilitators
	Implementation	Refresher training	Refresher training for M&E Officers on MC	Resources needed Trainees expenses, perdiem; Facilitators expenses, perdiem; Support staff; Venue, Materials for trainings, Skills lab supplies, Airtime to coordinate, MoH daily subsistence allowance, Transportation of trainees & facilitators
		Project Research	Project result dissemination meetings
		Project Research	Support Annual MOH Stakeholders Workshop
		Project Research	Exit interviews for clients accessing VMMC services
		Other Direct costs	Other directs cost of services delivery	Indirects operating expenses, Water for theatre use, Hall Hire and costs of Offloading goods
				Management of Severe Adverse Events
				Allocation to private Hospital to support VMMC activities Contractor Sori Lake Hospital
		Indirect costs	Cost of supporting service delivery	Indirect personnel costs- Staff at HQ and field office with LOE in the VMMC program/ MoH Indirect staff costs	405556	5.90866e+06	608772	166570	212477	1.25129e+06
				Administrative costs to support operations at the field and HQ-Activities related to VMMC-CHS																												50304.1	316143	38619.3				106926	670847	82135.5
				Contracted services at HQ and field office--Contracted security services																8270.38	51976.2	6349.31
				Motor Vehicle repair and Maintenace costs
				Cost of rent and utilities costs at the Field Office and sub county Stores
				MOH facility operating costs and Utilities				7040.18	270593	133968							2456.14	133272	17197.3																												902.872	69643.2	101649
					405556	5.90866e+06	608772	173610	483070	1.38526e+06	0	0	0	0	0	0	2456.14	133272	17197.3	8270.38	51976.2	6349.31	0	0	0	0	0	0	0	0	0	50304.1	316143	38619.3	0	0	0	106926	670847	82135.5	0	0	0	0	0	0	902.872	69643.2	101649
					8.7777e+06	5.07332e+06	4.63868e+06	0	0	0	1881.57	11825	1444.51	340823	2.10702e+06	263088	0	0	0	0	0	0	0	0	0	0	0	0	2.38727e+06	1.50031e+07	1.83275e+06	0	0	0	0	0	0	0	0	0	0	0	0	128.737	809.064	98.8335	0	0	0
					9.18326e+06	1.0982e+07	5.24746e+06	173610	483070	1.38526e+06	1881.57	11825	1444.51	340823	2.10702e+06	263088	2456.14	133272	17197.3	8270.38	51976.2	6349.31	0	0	0	0	0	0	2.38727e+06	1.50031e+07	1.83275e+06	50304.1	316143	38619.3	0	0	0	106926	670847	82135.5	0	0	0	128.737	809.064	98.8335	902.872	69643.2	101649
							2.54127e+07			2.04194e+06			15151			2.71093e+06			152926			66595.9			0			0			1.92231e+07			405066			0			859909			0			1036.63			172195
[truncated: 84 more columns]

## Sheet: Summary-Quarter 3
	Implementation Phase	VMMC Summary Activity	Tasks	Task detailed (will be collapsed up into Summary Activity Categories)	Personnel-IP			Personnel-MOH			Mobilization incentives			Travel			Travel			Contracted services			Contracted services			Existing space used for actvity			Commodities			Administrative supplies			Administrative supplies			Administrative cost			Administrative cost			Other directs cost			Other directs cost
					Mobile	Mixed	Static	Mobile-MOH	Mixed-MOH	Static-MOH	Mobile	Mixed	Static	Mobile	Mixed	Static	Mobile-MOH	Mixed-MOH	Static-MOH	Mobile	Mixed	Static	Mobile-MOH	Mixed-MOH	Static-MOH	Mobile	Mixed	Static	Mobile	Mixed	Static	Mobile	Mixed	Static	Mobile-MOH	Mixed-MOH	Static-MOH	Mobile	Mixed	Static	Mobile-MOH	Mixed-MOH	Static-MOH	Mobile	Mixed	Static	Mobile-MOH	Mixed-MOH	Static-MOH
	Development	Stakeholder Engagement / Planning	Stakeholders / Planning workshop	Introductory meeting with partners and CHMT
	Development	Staff and Office space development	Staff and office space development	Recruit coordinator, Hire an office with secretary and storage space at Ugenya, Yala, & Bondo subcounties for mobile outreach activities
	Development	Stakeholder Engagement / Planning	Stakeholders / Planning workshop	Sensitization meetings with stakeholders in the county (e.g. ministry of education). Resources needed Venue, Stationary, Meeting related expenses, Airtime
	Development	Staff development	Enhanced facility staff recruitment	Identification and recruitment of Sub county service providers on VMMC (doctors, clinicians, and nurses), HTS counselors on MC, Infection Prevention Officers on MC, health promotion officers, CHEWs and CHVs, Monitoring and evaluation officers on MC
	Startup	Sensitization Meetings	Sensitization meeting	Sensitization meeting for HCW & CHMT
	Startup	Sensitization Meetings	Sensitization meetings	Sensitization meetings with the county government of Migori, Migori CHMT, Suna East sub county HMT, Suna West sub county HMT, Nyatike sub county HMT, Rongo sub county HMT, Uriri sub county HMT. Resources needed Venue, Stationary, Meeting related expenses, Airtime
	Startup	Orientations	Orientation workshop for CHEWs/CHVs	Introductory meetings, sensitization and orientation workshops to the CHEWs/CHVs. Resources: IEC & SRH materials, stationary, perdiems, MoH daily subsistence allowance
	Startup	Orientations	Orientation	Orientation meetings to the gate keepers /focal persons to the target group; learning institutions. Resources: IEC & SRH materials, stationary, perdiems, MoH daily subsistence allowance
	Startup	Orientations	Orientation for service providers	Orientation meeting of service providers on study protocol
	Startup	Orientations	Community stakeholders introductory meeting	Introduce the models to the community through stakeholders forum
	Startup	Facility Assessment	Facility baseline assessment and site visits	Conduct facility baseline assessment
	Startup	Facility Assessments	Facility assessments	Assessment of Migori county referral hospital with CHMT, Suna East facilities with SCHMT, Suna West facilities with SCHMT, Nyatike facilities with SCHMT, Rongo facilities with SCHMT, and URIRI facilities with SCHMT
	Startup	Meetings with Partners	Coordination meetings w/partners	Joint planning meeting with CHMT
	Startup	Demand Creation / Community Mapping	CHV Community mapping & demand creation	Transport reimbursement for VMMC trained community health volunteers (CHV) to conduct community mapping & create demand
	Startup	Demand Creation	Demand creation	Design, develop, & print IEC material & promotional items
	Startup	Demand Creation	Demand creation	Review, Printing of IEC materials
	Startup	Training of Trainers	TOT for county training team	TOT and formation of county training team for VMMC and BLS/PLS. Resources needed Trainees expenses, perdiem; Facilitators expenses, perdiem; Support staff; Venue, Materials for trainings, Skills lab supplies, Airtime to coordinate, MoH daily subsistence allowance, Transportation of trainees & facilitators
	Startup	Training	Initial training for county service providers	Initial & Refresher trainings for county service providers on VMMC (doctors, clinicials, nurses). Resources needed Trainees expenses, perdiem; Facilitators expenses, perdiem; Support staff; Venue, Materials for trainings, Skills lab supplies, Airtime to coordinate, MoH daily subsistence allowance, Transportation of trainees & facilitators
	Startup	Training	Initial training for HTS counselors on MC	Resources needed Trainees expenses, perdiem; Facilitators expenses, perdiem; Support staff; Venue, Materials for trainings, Skills lab supplies, Airtime to coordinate, MoH daily subsistence allowance, Transportation of trainees & facilitators
	Startup	Training	Initial training for Infection Prevention Officers on MC	Resources needed Trainees expenses, perdiem; Facilitators expenses, perdiem; Support staff; Venue, Materials for trainings, Skills lab supplies, Airtime to coordinate, MoH daily subsistence allowance, Transportation of trainees & facilitators
	Startup	Training	Initial training for M&E Officers on MC	Resources needed Trainees expenses, perdiem; Facilitators expenses, perdiem; Support staff; Venue, Materials for trainings, Skills lab supplies, Airtime to coordinate, MoH daily subsistence allowance, Transportation of trainees & facilitators
	Startup	Training	Training needs assessment	Conduct training needs assessment for providers
	Startup	Training	Training assessment feedback report meetings
	Startup	Training	Training for service providers	Refresher training for service providers
	Startup	Mobile outreach emergency management system	Mobile outreach emergency management system	Establish mobile outreach emergency management system
	Startup	Mobile operating theatres (theatre lorry)	Establish mobile operating theatres (theatre lorry)	Establish 2 VMMC mobile operating theatres(theatre lorries) for services at the beaches & distant villages, include mobile equipment (autoclaves & surgical instruments) & plan for quarterly servicing, Hire 2 service provision teams for mobile operating theatres
	Startup	Consultant Review / CMEs for sub counties	Consultant review of SAE and holding CMEs in sub counties	Developing capacity of the county consultant to review SAE and holding CMEs in sub counties. Resources needed Trainees expenses, perdiem; Facilitators expenses, perdiem; Support staff; Venue, Materials for trainings, Skills lab supplies, Airtime to coordinate, MoH daily subsistence allowance, Transportation of trainees & facilitators
	Startup	Meetings with County Officials	Meetings with county officials	Support the sub counties VMMC Steering Committee in the7 sub counties
	Startup	Staff development for outreach sites	Outreach site staff recruitment	Recruit research assistants/data officers for outreach sites
	Implementation	VMMC Procedure	VMMC Procedure: human resources for VMMC routine procedure	Service provision teams for mobile operating theatres, locum staff to provide services during school holiday to match high demand (they will also relieve service delivery staff on annual leave)	8.75573e+06	4.01887e+06	5.44475e+06
	Implementation	VMMC Procedure	VMMC Procedure: supplies/commodities	Maintain sustainable stock management system for mobile & outreach sites (supply chain)
	Implementation	VMMC procedure	VMMC procedure: Equipment & maintenance	quarterly maintenance of equipment (noted in establishing mobile operating theatre)
	Implementation	VMMC Procedure	VMMC Procedure: human resources for VMMC routine procedure	Client transportation (if reimbursements given, should be part of procedure cost)
	Implementation	VMMC Procedure	VMMC Procedure: supplies/commodities/ equipment	Supply chain costs																									2.36985e+06	1.13118e+07	2.20988e+06
	Implementation	VMMC procedure	VMMC procedure: Equipment & maintenance																																									127.797	610.007	119.171
	Implementation	Ongoing Demand Creation / patient mobilization	Patient mobilization / Ongoing demand creation	Monthly stipend to CHV/volunteer peer mobilisers for successful door to door,village & workplace mobilisation; Support for monthly chief barasas (local adm mtg with village members) to entrench VMMC advocacy agenda							1867.84	8915.62	1741.75
	Implementation	Ongoing Demand Creation	Demand creation events	VMMC information booths at specific institutions, Support for refreshments during school health talks and VMMC mentorship sessions for teachers, Support for promotional radio talkshows and production of best practice videos
	Implementation	Ongoing Demand Creation / patient mobilization	Patient mobilization / Ongoing demand creation	Distribution of IEC materials; Identification and Assigning the CVHs/ stregthening community strategy; workshop training and sensitization meetings monthly activity
	Implementation	Continuous assessment to identify new facilities	Continuous assessment to identify new facilities	build capacity for continuous assessment
	Implementation	Monthly HTS Support Supervision in 7 sub counties	Monthly HTS Support Supervision in 7 sub counties	For HTS and for VMMC (not necessarily the same visit). Resources clinical team transport, lodging
	Implementation	VMMC Outreach	Main outreach activities	Transportation										250691	1.19661e+06	233769
	Implementation	VMMC Outreach	Outreach activities (moonlight, island & distant locations)	Transport & accomodation for service providers / mobile teams										87643.8	392013	83454.9
	Implementation	Communication	Communication	Support airtime for community gatekeepers to coordinate community demand
	Implementation	Communication	Communication
	Implementation	Site renovation	Site renovation	Renovate/improve minor theatres in the county health facilities; Improve/renovate CSSD in the county health facilities
	Implementation	Site renovation	Site renovation	Renovation of VMMC units in outreach sites
	Implementation	Quality Improvement	Continuous quality improvement (JSS,AE audit meetings ,annual refresher trainning,CMEs, internal & external QA activities )	Support CQI activities in mobile outreach sites (JSS/joint support supervision,site AE audit meetings,CMEs,internal QA)
	Implementation	Waste management VMMC	Waste management VMMC	Renovation /Building of Incinerator s and also improving other social amenities e.g water supply
	Implementation	Waste management	Waste management VMMC	Support installation of incinerator at main outreach sites
	Implementation	Quarterly Review Meetings	County progress review meetings	Quarterly progress review meetings for the survey
	Implementation	Monitoring and Evaluation	Monitoring and evaluation	Monthly data review & validation meeting, develop program database, cost analysis meetings
	Implementation	Monitoring and evaluation	Monitoring and evaluation	Scheduled monthly data quality assessment (DQA) and data analysis
	Implementation	Meetings with stakeholders	Meetings with county officials & annual community stakeholders forum	Annual community stakeholders workshop
	Implementation	Meetings with county officials	Meetings with county officials	Monthly: Support the sub counties VMMC Steering Committee in the7 sub counties
	Implementation	Support MOH	Support MOH	AOP planning meetings, EQA and support supervisions
	Implementation	Technical Working Group meetings	Technical Working Group meetings	Monthly participation in National, County, Sub county meetings
	Implementation	Training Infant circumcision	Training for service providers	Trainning of service providers on device & infant circumcision
	Implementation	Refresher training	Refresher training for service providers	Annual refresher training for service providers
	Implementation	Refresher training	Refresher training for county service providers	refresher trainings for county service providers on VMMC (doctors, clinicials, nurses). Resources needed Trainees expenses, perdiem; Facilitators expenses, perdiem; Support staff; Venue, Materials for trainings, Skills lab supplies, Airtime to coordinate, MoH daily subsistence allowance, Transportation of trainees & facilitators
	Implementation	Refresher training	Refresher training for HTS counselors on MC	Resources needed Trainees expenses, perdiem; Facilitators expenses, perdiem; Support staff; Venue, Materials for trainings, Skills lab supplies, Airtime to coordinate, MoH daily subsistence allowance, Transportation of trainees & facilitators
	Implementation	Refresher training	Refresher training for Infection Prevention Officers on MC	Resources needed Trainees expenses, perdiem; Facilitators expenses, perdiem; Support staff; Venue, Materials for trainings, Skills lab supplies, Airtime to coordinate, MoH daily subsistence allowance, Transportation of trainees & facilitators
	Implementation	Refresher training	Refresher training for M&E Officers on MC	Resources needed Trainees expenses, perdiem; Facilitators expenses, perdiem; Support staff; Venue, Materials for trainings, Skills lab supplies, Airtime to coordinate, MoH daily subsistence allowance, Transportation of trainees & facilitators
		Project Research	Project result dissemination meetings
		Project Research	Support Annual MOH Stakeholders Workshop
		Project Research	Exit interviews for clients accessing VMMC services
		Other Direct costs	Other directs cost of services delivery	Indirects operating expenses, Water for theatre use, Hall Hire and costs of Offloading goods
				Management of Severe Adverse Events
				Allocation to private Hospital to support VMMC activities Contractor Sori Lake Hospital
		Indirect costs	Cost of supporting service delivery	Indirect personnel costs- Staff at HQ and field office with LOE in the VMMC program/ MoH Indirect staff costs	402596	4.45493e+06	734041	200845	210926	943431
				Administrative costs to support operations at the field and HQ-Activities related to VMMC-CHS																												49937	238361	46566.1				106145	505796	99036.7
				Contracted services at HQ and field office--Contracted security services																8210.01	39188.3	7655.82
				Motor Vehicle repair and Maintenace costs
				Cost of rent and utilities costs at the Field Office and sub county Stores
				MOH facility operating costs and Utilities				38703.6	206282	141376							12613.5	97101.5	16692.7																												5956.68	51454.8	108036
					402596	4.45493e+06	734041	239549	417208	1.08481e+06	0	0	0	0	0	0	12613.5	97101.5	16692.7	8210.01	39188.3	7655.82	0	0	0	0	0	0	0	0	0	49937	238361	46566.1	0	0	0	106145	505796	99036.7	0	0	0	0	0	0	5956.68	51454.8	108036
					8.75573e+06	4.01887e+06	5.44475e+06	0	0	0	1867.84	8915.62	1741.75	338335	1.58862e+06	317224	0	0	0	0	0	0	0	0	0	0	0	0	2.36985e+06	1.13118e+07	2.20988e+06	0	0	0	0	0	0	0	0	0	0	0	0	127.797	610.007	119.171	0	0	0
					9.15832e+06	8.4738e+06	6.1788e+06	239549	417208	1.08481e+06	1867.84	8915.62	1741.75	338335	1.58862e+06	317224	12613.5	97101.5	16692.7	8210.01	39188.3	7655.82	0	0	0	0	0	0	2.36985e+06	1.13118e+07	2.20988e+06	49937	238361	46566.1	0	0	0	106145	505796	99036.7	0	0	0	127.797	610.007	119.171	5956.68	51454.8	108036
							2.38109e+07			1.74156e+06			12525.2			2.24418e+06			126408			55054.1			0			0			1.58916e+07			334864			0			710978			0			856.975			165447
[truncated: 84 more columns]

## Sheet: Summary-Quarter 4
	Implementation Phase	VMMC Summary Activity	Tasks	Task detailed (will be collapsed up into Summary Activity Categories)	Personnel-IP			Personnel-MOH			Mobilization incentives			Travel			Travel			Contracted services			Contracted services			Existing space used for actvity			Commodities			Administrative supplies			Administrative supplies			Administrative cost			Administrative cost			Other directs cost			Other directs cost
					Mobile	Mixed	Static	Mobile-MOH	Mixed-MOH	Static-MOH	Mobile	Mixed	Static	Mobile	Mixed	Static	Mobile-MOH	Mixed-MOH	Static-MOH	Mobile	Mixed	Static	Mobile-MOH	Mixed-MOH	Static-MOH	Mobile	Mixed	Static	Mobile	Mixed	Static	Mobile	Mixed	Static	Mobile-MOH	Mixed-MOH	Static-MOH	Mobile	Mixed	Static	Mobile-MOH	Mixed-MOH	Static-MOH	Mobile	Mixed	Static	Mobile-MOH	Mixed-MOH	Static-MOH
	Development	Stakeholder Engagement / Planning	Stakeholders / Planning workshop	Introductory meeting with partners and CHMT
	Development	Staff and Office space development	Staff and office space development	Recruit coordinator, Hire an office with secretary and storage space at Ugenya, Yala, & Bondo subcounties for mobile outreach activities
	Development	Stakeholder Engagement / Planning	Stakeholders / Planning workshop	Sensitization meetings with stakeholders in the county (e.g. ministry of education). Resources needed Venue, Stationary, Meeting related expenses, Airtime
	Development	Staff development	Enhanced facility staff recruitment	Identification and recruitment of Sub county service providers on VMMC (doctors, clinicians, and nurses), HTS counselors on MC, Infection Prevention Officers on MC, health promotion officers, CHEWs and CHVs, Monitoring and evaluation officers on MC
	Startup	Sensitization Meetings	Sensitization meeting	Sensitization meeting for HCW & CHMT
	Startup	Sensitization Meetings	Sensitization meetings	Sensitization meetings with the county government of Migori, Migori CHMT, Suna East sub county HMT, Suna West sub county HMT, Nyatike sub county HMT, Rongo sub county HMT, Uriri sub county HMT. Resources needed Venue, Stationary, Meeting related expenses, Airtime
	Startup	Orientations	Orientation workshop for CHEWs/CHVs	Introductory meetings, sensitization and orientation workshops to the CHEWs/CHVs. Resources: IEC & SRH materials, stationary, perdiems, MoH daily subsistence allowance
	Startup	Orientations	Orientation	Orientation meetings to the gate keepers /focal persons to the target group; learning institutions. Resources: IEC & SRH materials, stationary, perdiems, MoH daily subsistence allowance
	Startup	Orientations	Orientation for service providers	Orientation meeting of service providers on study protocol
	Startup	Orientations	Community stakeholders introductory meeting	Introduce the models to the community through stakeholders forum
	Startup	Facility Assessment	Facility baseline assessment and site visits	Conduct facility baseline assessment
	Startup	Facility Assessments	Facility assessments	Assessment of Migori county referral hospital with CHMT, Suna East facilities with SCHMT, Suna West facilities with SCHMT, Nyatike facilities with SCHMT, Rongo facilities with SCHMT, and URIRI facilities with SCHMT
	Startup	Meetings with Partners	Coordination meetings w/partners	Joint planning meeting with CHMT
	Startup	Demand Creation / Community Mapping	CHV Community mapping & demand creation	Transport reimbursement for VMMC trained community health volunteers (CHV) to conduct community mapping & create demand
	Startup	Demand Creation	Demand creation	Design, develop, & print IEC material & promotional items
	Startup	Demand Creation	Demand creation	Review, Printing of IEC materials
	Startup	Training of Trainers	TOT for county training team	TOT and formation of county training team for VMMC and BLS/PLS. Resources needed Trainees expenses, perdiem; Facilitators expenses, perdiem; Support staff; Venue, Materials for trainings, Skills lab supplies, Airtime to coordinate, MoH daily subsistence allowance, Transportation of trainees & facilitators
	Startup	Training	Initial training for county service providers	Initial & Refresher trainings for county service providers on VMMC (doctors, clinicials, nurses). Resources needed Trainees expenses, perdiem; Facilitators expenses, perdiem; Support staff; Venue, Materials for trainings, Skills lab supplies, Airtime to coordinate, MoH daily subsistence allowance, Transportation of trainees & facilitators
	Startup	Training	Initial training for HTS counselors on MC	Resources needed Trainees expenses, perdiem; Facilitators expenses, perdiem; Support staff; Venue, Materials for trainings, Skills lab supplies, Airtime to coordinate, MoH daily subsistence allowance, Transportation of trainees & facilitators
	Startup	Training	Initial training for Infection Prevention Officers on MC	Resources needed Trainees expenses, perdiem; Facilitators expenses, perdiem; Support staff; Venue, Materials for trainings, Skills lab supplies, Airtime to coordinate, MoH daily subsistence allowance, Transportation of trainees & facilitators
	Startup	Training	Initial training for M&E Officers on MC	Resources needed Trainees expenses, perdiem; Facilitators expenses, perdiem; Support staff; Venue, Materials for trainings, Skills lab supplies, Airtime to coordinate, MoH daily subsistence allowance, Transportation of trainees & facilitators
	Startup	Training	Training needs assessment	Conduct training needs assessment for providers
	Startup	Training	Training assessment feedback report meetings
	Startup	Training	Training for service providers	Refresher training for service providers
	Startup	Mobile outreach emergency management system	Mobile outreach emergency management system	Establish mobile outreach emergency management system
	Startup	Mobile operating theatres (theatre lorry)	Establish mobile operating theatres (theatre lorry)	Establish 2 VMMC mobile operating theatres(theatre lorries) for services at the beaches & distant villages, include mobile equipment (autoclaves & surgical instruments) & plan for quarterly servicing, Hire 2 service provision teams for mobile operating theatres
	Startup	Consultant Review / CMEs for sub counties	Consultant review of SAE and holding CMEs in sub counties	Developing capacity of the county consultant to review SAE and holding CMEs in sub counties. Resources needed Trainees expenses, perdiem; Facilitators expenses, perdiem; Support staff; Venue, Materials for trainings, Skills lab supplies, Airtime to coordinate, MoH daily subsistence allowance, Transportation of trainees & facilitators
	Startup	Meetings with County Officials	Meetings with county officials	Support the sub counties VMMC Steering Committee in the7 sub counties
	Startup	Staff development for outreach sites	Outreach site staff recruitment	Recruit research assistants/data officers for outreach sites
	Implementation	VMMC Procedure	VMMC Procedure: human resources for VMMC routine procedure	Service provision teams for mobile operating theatres, locum staff to provide services during school holiday to match high demand (they will also relieve service delivery staff on annual leave)	1.30977e+07	6.29615e+06	6.70675e+06
	Implementation	VMMC Procedure	VMMC Procedure: supplies/commodities	Maintain sustainable stock management system for mobile & outreach sites (supply chain)
	Implementation	VMMC procedure	VMMC procedure: Equipment & maintenance	quarterly maintenance of equipment (noted in establishing mobile operating theatre)
	Implementation	VMMC Procedure	VMMC Procedure: human resources for VMMC routine procedure	Client transportation (if reimbursements given, should be part of procedure cost)
	Implementation	VMMC Procedure	VMMC Procedure: supplies/commodities/ equipment	Supply chain costs																									5.8131e+06	1.92839e+07	2.80032e+06
	Implementation	VMMC procedure	VMMC procedure: Equipment & maintenance																																									313.479	1039.91	151.011
	Implementation	Ongoing Demand Creation / patient mobilization	Patient mobilization / Ongoing demand creation	Monthly stipend to CHV/volunteer peer mobilisers for successful door to door,village & workplace mobilisation; Support for monthly chief barasas (local adm mtg with village members) to entrench VMMC advocacy agenda							4581.69	15198.9	2207.12
	Implementation	Ongoing Demand Creation	Demand creation events	VMMC information booths at specific institutions, Support for refreshments during school health talks and VMMC mentorship sessions for teachers, Support for promotional radio talkshows and production of best practice videos
	Implementation	Ongoing Demand Creation / patient mobilization	Patient mobilization / Ongoing demand creation	Distribution of IEC materials; Identification and Assigning the CVHs/ stregthening community strategy; workshop training and sensitization meetings monthly activity
	Implementation	Continuous assessment to identify new facilities	Continuous assessment to identify new facilities	build capacity for continuous assessment
	Implementation	Monthly HTS Support Supervision in 7 sub counties	Monthly HTS Support Supervision in 7 sub counties	For HTS and for VMMC (not necessarily the same visit). Resources clinical team transport, lodging
	Implementation	VMMC Outreach	Main outreach activities	Transportation										614931	2.03992e+06	296228
	Implementation	VMMC Outreach	Outreach activities (moonlight, island & distant locations)	Transport & accomodation for service providers / mobile teams										214985	668284	105753
	Implementation	Communication	Communication	Support airtime for community gatekeepers to coordinate community demand
	Implementation	Communication	Communication
	Implementation	Site renovation	Site renovation	Renovate/improve minor theatres in the county health facilities; Improve/renovate CSSD in the county health facilities
	Implementation	Site renovation	Site renovation	Renovation of VMMC units in outreach sites
	Implementation	Quality Improvement	Continuous quality improvement (JSS,AE audit meetings ,annual refresher trainning,CMEs, internal & external QA activities )	Support CQI activities in mobile outreach sites (JSS/joint support supervision,site AE audit meetings,CMEs,internal QA)
	Implementation	Waste management VMMC	Waste management VMMC	Renovation /Building of Incinerator s and also improving other social amenities e.g water supply
	Implementation	Waste management	Waste management VMMC	Support installation of incinerator at main outreach sites
	Implementation	Quarterly Review Meetings	County progress review meetings	Quarterly progress review meetings for the survey
	Implementation	Monitoring and Evaluation	Monitoring and evaluation	Monthly data review & validation meeting, develop program database, cost analysis meetings
	Implementation	Monitoring and evaluation	Monitoring and evaluation	Scheduled monthly data quality assessment (DQA) and data analysis
	Implementation	Meetings with stakeholders	Meetings with county officials & annual community stakeholders forum	Annual community stakeholders workshop
	Implementation	Meetings with county officials	Meetings with county officials	Monthly: Support the sub counties VMMC Steering Committee in the7 sub counties
	Implementation	Support MOH	Support MOH	AOP planning meetings, EQA and support supervisions
	Implementation	Technical Working Group meetings	Technical Working Group meetings	Monthly participation in National, County, Sub county meetings
	Implementation	Training Infant circumcision	Training for service providers	Trainning of service providers on device & infant circumcision
	Implementation	Refresher training	Refresher training for service providers	Annual refresher training for service providers
	Implementation	Refresher training	Refresher training for county service providers	refresher trainings for county service providers on VMMC (doctors, clinicials, nurses). Resources needed Trainees expenses, perdiem; Facilitators expenses, perdiem; Support staff; Venue, Materials for trainings, Skills lab supplies, Airtime to coordinate, MoH daily subsistence allowance, Transportation of trainees & facilitators
	Implementation	Refresher training	Refresher training for HTS counselors on MC	Resources needed Trainees expenses, perdiem; Facilitators expenses, perdiem; Support staff; Venue, Materials for trainings, Skills lab supplies, Airtime to coordinate, MoH daily subsistence allowance, Transportation of trainees & facilitators
	Implementation	Refresher training	Refresher training for Infection Prevention Officers on MC	Resources needed Trainees expenses, perdiem; Facilitators expenses, perdiem; Support staff; Venue, Materials for trainings, Skills lab supplies, Airtime to coordinate, MoH daily subsistence allowance, Transportation of trainees & facilitators
	Implementation	Refresher training	Refresher training for M&E Officers on MC	Resources needed Trainees expenses, perdiem; Facilitators expenses, perdiem; Support staff; Venue, Materials for trainings, Skills lab supplies, Airtime to coordinate, MoH daily subsistence allowance, Transportation of trainees & facilitators
		Project Research	Project result dissemination meetings
		Project Research	Support Annual MOH Stakeholders Workshop
		Project Research	Exit interviews for clients accessing VMMC services
		Other Direct costs	Other directs cost of services delivery	Indirects operating expenses, Water for theatre use, Hall Hire and costs of Offloading goods
				Management of Severe Adverse Events
				Allocation to private Hospital to support VMMC activities Contractor Sori Lake Hospital
		Indirect costs	Cost of supporting service delivery	Indirect personnel costs- Staff at HQ and field office with LOE in the VMMC program/ MoH Indirect staff costs	987545	7.59455e+06	930163	254508	517390	1.60831e+06
				Administrative costs to support operations at the field and HQ-Activities related to VMMC-CHS																												122492	406346	59007.7				260368	862257	125497
				Contracted services at HQ and field office--Contracted security services																20138.7	66806.3	9701.31
				Motor Vehicle repair and Maintenace costs
				Cost of rent and utilities costs at the Field Office and sub county Stores
				MOH facility operating costs and Utilities				55408.9	284816	242841							27417.5	174345	21767.6																												9561.22	67390.3	189207
					987545	7.59455e+06	930163	309916	802206	1.85116e+06	0	0	0	0	0	0	27417.5	174345	21767.6	20138.7	66806.3	9701.31	0	0	0	0	0	0	0	0	0	122492	406346	59007.7	0	0	0	260368	862257	125497	0	0	0	0	0	0	9561.22	67390.3	189207
					1.30977e+07	6.29615e+06	6.70675e+06	0	0	0	4581.69	15198.9	2207.12	829916	2.7082e+06	401981	0	0	0	0	0	0	0	0	0	0	0	0	5.8131e+06	1.92839e+07	2.80032e+06	0	0	0	0	0	0	0	0	0	0	0	0	313.479	1039.91	151.011	0	0	0
					1.40853e+07	1.38907e+07	7.63691e+06	309916	802206	1.85116e+06	4581.69	15198.9	2207.12	829916	2.7082e+06	401981	27417.5	174345	21767.6	20138.7	66806.3	9701.31	0	0	0	0	0	0	5.8131e+06	1.92839e+07	2.80032e+06	122492	406346	59007.7	0	0	0	260368	862257	125497	0	0	0	313.479	1039.91	151.011	9561.22	67390.3	189207
							3.56129e+07			2.96328e+06			21987.7			3.9401e+06			223531			96646.3			0			0			2.78973e+07			587846			0			1.24812e+06			0			1504.4			266158
[truncated: 84 more columns]

## Sheet: Summary  Total
	Implementation Phase	VMMC Summary Activity	Tasks	Task detailed (will be collapsed up into Summary Activity Categories)	Personnel-IP			Personnel-MOH			Mobilization incentives			Travel			Travel			Contracted services			Contracted services			Existing space used for actvity			Commodities			Administrative supplies			Administrative supplies			Administrative cost			Administrative cost			Other directs cost			Other directs cost
					Mobile	Mixed	Static	Mobile-MOH	Mixed-MOH	Static-MOH	Mobile	Mixed	Static	Mobile	Mixed	Static	Mobile-MOH	Mixed-MOH	Static-MOH	Mobile	Mixed	Static	Mobile-MOH	Mixed-MOH	Static-MOH	Mobile	Mixed	Static	Mobile	Mixed	Static	Mobile	Mixed	Static	Mobile-MOH	Mixed-MOH	Static-MOH	Mobile	Mixed	Static	Mobile-MOH	Mixed-MOH	Static-MOH	Mobile	Mixed	Static	Mobile-MOH	Mixed-MOH	Static-MOH
	Development	Stakeholder Engagement / Planning	Stakeholders / Planning workshop	Introductory meeting with partners and CHMT	0	0	0	0	0	0	0	0	0	0	0	0	0	0	0	0	0	0	0	0	0	0	0	0	0	0	0	0	0	0	0	0	0	0	0	0	0	0	0	0	0	0	0	0	0
	Development	Staff and Office space development	Staff and office space development	Recruit coordinator, Hire an office with secretary and storage space at Ugenya, Yala, & Bondo subcounties for mobile outreach activities	0	0	0	0	0	0	0	0	0	0	0	0	0	0	0	0	0	0	0	0	0	0	0	0	0	0	0	0	0	0	0	0	0	0	0	0	0	0	0	0	0	0	0	0	0
	Development	Stakeholder Engagement / Planning	Stakeholders / Planning workshop	Sensitization meetings with stakeholders in the county (e.g. ministry of education). Resources needed Venue, Stationary, Meeting related expenses, Airtime	0	0	0	0	0	0	0	0	0	0	0	0	0	0	0	0	0	0	0	0	0	0	0	0	0	0	0	0	0	0	0	0	0	0	0	0	0	0	0	0	0	0	0	0	0
	Development	Staff development	Enhanced facility staff recruitment	Identification and recruitment of Sub county service providers on VMMC (doctors, clinicians, and nurses), HTS counselors on MC, Infection Prevention Officers on MC, health promotion officers, CHEWs and CHVs, Monitoring and evaluation officers on MC	0	0	0	0	0	0	0	0	0	0	0	0	0	0	0	0	0	0	0	0	0	0	0	0	0	0	0	0	0	0	0	0	0	0	0	0	0	0	0	0	0	0	0	0	0
					0	0	0	0	0	0	0	0	0	0	0	0	0	0	0	0	0	0	0	0	0	0	0	0	0	0	0	0	0	0	0	0	0	0	0	0	0	0	0	0	0	0	0	0	0
	Startup	Sensitization Meetings	Sensitization meeting	Sensitization meeting for HCW & CHMT	0	0	0	0	0	0	0	0	0	0	0	0	0	0	0	0	0	0	0	0	0	0	0	0	0	0	0	0	0	0	0	0	0	0	0	0	0	0	0	0	0	0	0	0	0
	Startup	Sensitization Meetings	Sensitization meetings	Sensitization meetings with the county government of Migori, Migori CHMT, Suna East sub county HMT, Suna West sub county HMT, Nyatike sub county HMT, Rongo sub county HMT, Uriri sub county HMT. Resources needed Venue, Stationary, Meeting related expenses, Airtime	0	0	0	0	0	0	0	0	0	0	0	0	0	0	0	0	0	0	0	0	0	0	0	0	0	0	0	0	0	0	0	0	0	0	0	0	0	0	0	0	0	0	0	0	0
	Startup	Orientations	Orientation workshop for CHEWs/CHVs	Introductory meetings, sensitization and orientation workshops to the CHEWs/CHVs. Resources: IEC & SRH materials, stationary, perdiems, MoH daily subsistence allowance	0	0	0	0	0	0	0	0	0	0	0	0	0	0	0	0	0	0	0	0	0	0	0	0	0	0	0	0	0	0	0	0	0	0	0	0	0	0	0	0	0	0	0	0	0
	Startup	Orientations	Orientation	Orientation meetings to the gate keepers /focal persons to the target group; learning institutions. Resources: IEC & SRH materials, stationary, perdiems, MoH daily subsistence allowance	0	0	0	0	0	0	0	0	0	0	0	0	0	0	0	0	0	0	0	0	0	0	0	0	0	0	0	0	0	0	0	0	0	0	0	0	0	0	0	0	0	0	0	0	0
	Startup	Orientations	Orientation for service providers	Orientation meeting of service providers on study protocol	0	0	0	0	0	0	0	0	0	0	0	0	0	0	0	0	0	0	0	0	0	0	0	0	0	0	0	0	0	0	0	0	0	0	0	0	0	0	0	0	0	0	0	0	0
	Startup	Orientations	Community stakeholders introductory meeting	Introduce the models to the community through stakeholders forum	0	0	0	0	0	0	0	0	0	0	0	0	0	0	0	0	0	0	0	0	0	0	0	0	0	0	0	0	0	0	0	0	0	0	0	0	0	0	0	0	0	0	0	0	0
	Startup	Facility Assessment	Facility baseline assessment and site visits	Conduct facility baseline assessment	0	0	0	0	0	0	0	0	0	0	0	0	0	0	0	0	0	0	0	0	0	0	0	0	0	0	0	0	0	0	0	0	0	0	0	0	0	0	0	0	0	0	0	0	0
	Startup	Facility Assessments	Facility assessments	Assessment of Migori county referral hospital with CHMT, Suna East facilities with SCHMT, Suna West facilities with SCHMT, Nyatike facilities with SCHMT, Rongo facilities with SCHMT, and URIRI facilities with SCHMT	0	0	0	0	0	0	0	0	0	0	0	0	0	0	0	0	0	0	0	0	0	0	0	0	0	0	0	0	0	0	0	0	0	0	0	0	0	0	0	0	0	0	0	0	0
	Startup	Meetings with Partners	Coordination meetings w/partners	Joint planning meeting with CHMT	0	0	0	0	0	0	0	0	0	0	0	0	0	0	0	0	0	0	0	0	0	0	0	0	0	0	0	0	0	0	0	0	0	0	0	0	0	0	0	0	0	0	0	0	0
	Startup	Demand Creation / Community Mapping	CHV Community mapping & demand creation	Transport reimbursement for VMMC trained community health volunteers (CHV) to conduct community mapping & create demand	0	0	0	0	0	0	0	0	0	0	0	0	0	0	0	0	0	0	0	0	0	0	0	0	0	0	0	0	0	0	0	0	0	0	0	0	0	0	0	0	0	0	0	0	0
	Startup	Demand Creation	Demand creation	Design, develop, & print IEC material & promotional items	0	0	0	0	0	0	0	0	0	0	0	0	0	0	0	0	0	0	0	0	0	0	0	0	0	0	0	0	0	0	0	0	0	0	0	0	0	0	0	0	0	0	0	0	0
	Startup	Demand Creation	Demand creation	Review, Printing of IEC materials	0	0	0	0	0	0	0	0	0	0	0	0	0	0	0	0	0	0	0	0	0	0	0	0	0	0	0	0	0	0	0	0	0	0	0	0	0	0	0	0	0	0	0	0	0
	Startup	Training of Trainers	TOT for county training team	TOT and formation of county training team for VMMC and BLS/PLS. Resources needed Trainees expenses, perdiem; Facilitators expenses, perdiem; Support staff; Venue, Materials for trainings, Skills lab supplies, Airtime to coordinate, MoH daily subsistence allowance, Transportation of trainees & facilitators	0	0	0	0	0	0	0	0	0	0	0	0	0	0	0	0	0	0	0	0	0	0	0	0	0	0	0	0	0	0	0	0	0	0	0	0	0	0	0	0	0	0	0	0	0
	Startup	Training	Initial training for county service providers	Initial & Refresher trainings for county service providers on VMMC (doctors, clinicials, nurses). Resources needed Trainees expenses, perdiem; Facilitators expenses, perdiem; Support staff; Venue, Materials for trainings, Skills lab supplies, Airtime to coordinate, MoH daily subsistence allowance, Transportation of trainees & facilitators	0	0	0	0	0	0	0	0	0	0	0	0	0	0	0	0	0	0	0	0	0	0	0	0	0	0	0	0	0	0	0	0	0	0	0	0	0	0	0	0	0	0	0	0	0
	Startup	Training	Initial training for HTS counselors on MC	Resources needed Trainees expenses, perdiem; Facilitators expenses, perdiem; Support staff; Venue, Materials for trainings, Skills lab supplies, Airtime to coordinate, MoH daily subsistence allowance, Transportation of trainees & facilitators	0	0	0	0	0	0	0	0	0	0	0	0	0	0	0	0	0	0	0	0	0	0	0	0	0	0	0	0	0	0	0	0	0	0	0	0	0	0	0	0	0	0	0	0	0
	Startup	Training	Initial training for Infection Prevention Officers on MC	Resources needed Trainees expenses, perdiem; Facilitators expenses, perdiem; Support staff; Venue, Materials for trainings, Skills lab supplies, Airtime to coordinate, MoH daily subsistence allowance, Transportation of trainees & facilitators	0	0	0	0	0	0	0	0	0	0	0	0	0	0	0	0	0	0	0	0	0	0	0	0	0	0	0	0	0	0	0	0	0	0	0	0	0	0	0	0	0	0	0	0	0
	Startup	Training	Initial training for M&E Officers on MC	Resources needed Trainees expenses, perdiem; Facilitators expenses, perdiem; Support staff; Venue, Materials for trainings, Skills lab supplies, Airtime to coordinate, MoH daily subsistence allowance, Transportation of trainees & facilitators	0	0	0	0	0	0	0	0	0	0	0	0	0	0	0	0	0	0	0	0	0	0	0	0	0	0	0	0	0	0	0	0	0	0	0	0	0	0	0	0	0	0	0	0	0
	Startup	Training	Training needs assessment	Conduct training needs assessment for providers	0	0	0	0	0	0	0	0	0	0	0	0	0	0	0	0	0	0	0	0	0	0	0	0	0	0	0	0	0	0	0	0	0	0	0	0	0	0	0	0	0	0	0	0	0
	Startup	Training	Training assessment feedback report meetings		0	0	0	0	0	0	0	0	0	0	0	0	0	0	0	0	0	0	0	0	0	0	0	0	0	0	0	0	0	0	0	0	0	0	0	0	0	0	0	0	0	0	0	0	0
	Startup	Training	Training for service providers	Refresher training for service providers	0	0	0	0	0	0	0	0	0	0	0	0	0	0	0	0	0	0	0	0	0	0	0	0	0	0	0	0	0	0	0	0	0	0	0	0	0	0	0	0	0	0	0	0	0
	Startup	Mobile outreach emergency management system	Mobile outreach emergency management system	Establish mobile outreach emergency management system	0	0	0	0	0	0	0	0	0	0	0	0	0	0	0	0	0	0	0	0	0	0	0	0	0	0	0	0	0	0	0	0	0	0	0	0	0	0	0	0	0	0	0	0	0
	Startup	Mobile operating theatres (theatre lorry)	Establish mobile operating theatres (theatre lorry)	Establish 2 VMMC mobile operating theatres(theatre lorries) for services at the beaches & distant villages, include mobile equipment (autoclaves & surgical instruments) & plan for quarterly servicing, Hire 2 service provision teams for mobile operating theatres	0	0	0	0	0	0	0	0	0	0	0	0	0	0	0	0	0	0	0	0	0	0	0	0	0	0	0	0	0	0	0	0	0	0	0	0	0	0	0	0	0	0	0	0	0
	Startup	Consultant Review / CMEs for sub counties	Consultant review of SAE and holding CMEs in sub counties	Developing capacity of the county consultant to review SAE and holding CMEs in sub counties. Resources needed Trainees expenses, perdiem; Facilitators expenses, perdiem; Support staff; Venue, Materials for trainings, Skills lab supplies, Airtime to coordinate, MoH daily subsistence allowance, Transportation of trainees & facilitators	0	0	0	0	0	0	0	0	0	0	0	0	0	0	0	0	0	0	0	0	0	0	0	0	0	0	0	0	0	0	0	0	0	0	0	0	0	0	0	0	0	0	0	0	0
	Startup	Meetings with County Officials	Meetings with county officials	Support the sub counties VMMC Steering Committee in the7 sub counties	0	0	0	0	0	0	0	0	0	0	0	0	0	0	0	0	0	0	0	0	0	0	0	0	0	0	0	0	0	0	0	0	0	0	0	0	0	0	0	0	0	0	0	0	0
	Startup	Staff development for outreach sites	Outreach site staff recruitment	Recruit research assistants/data officers for outreach sites	0	0	0	0	0	0	0	0	0	0	0	0	0	0	0	0	0	0	0	0	0	0	0	0	0	0	0	0	0	0	0	0	0	0	0	0	0	0	0	0	0	0	0	0	0
					0	0	0	0	0	0	0	0	0	0	0	0	0	0	0	0	0	0	0	0	0	0	0	0	0	0	0	0	0	0	0	0	0	0	0	0	0	0	0	0	0	0	0	0	0
	Implementation	VMMC Procedure	VMMC Procedure: human resources for VMMC routine procedure	Service provision teams for mobile operating theatres, locum staff to provide services during school holiday to match high demand (they will also relieve service delivery staff on annual leave)	3.72005e+07	1.72882e+07	1.83322e+07	0	0	0	0	0	0	0	0	0	0	0	0	0	0	0	0	0	0	0	0	0	0	0	0	0	0	0	0	0	0	0	0	0	0	0	0	0	0	0	0	0	0
	Implementation	VMMC Procedure	VMMC Procedure: supplies/commodities	Maintain sustainable stock management system for mobile & outreach sites (supply chain)	0	0	0	0	0	0	0	0	0	0	0	0	0	0	0	0	0	0	0	0	0	0	0	0	0	0	0	0	0	0	0	0	0	0	0	0	0	0	0	0	0	0	0	0	0
	Implementation	VMMC procedure	VMMC procedure: Equipment & maintenance	quarterly maintenance of equipment (noted in establishing mobile operating theatre)	0	0	0	0	0	0	0	0	0	0	0	0	0	0	0	0	0	0	0	0	0	0	0	0	0	0	0	0	0	0	0	0	0	0	0	0	0	0	0	0	0	0	0	0	0
	Implementation	VMMC Procedure	VMMC Procedure: human resources for VMMC routine procedure	Client transportation (if reimbursements given, should be part of procedure cost)	0	0	0	0	0	0	0	0	0	0	0	0	0	0	0	0	0	0	0	0	0	0	0	0	0	0	0	0	0	0	0	0	0	0	0	0	0	0	0	0	0	0	0	0	0
	Implementation	VMMC Procedure	VMMC Procedure: supplies/commodities/ equipment	Supply chain costs	0	0	0	0	0	0	0	0	0	0	0	0	0	0	0	0	0	0	0	0	0	0	0	0	1.12062e+07	4.94928e+07	7.2269e+06	0	0	0	0	0	0	0	0	0	0	0	0	0	0	0	0	0	0
	Implementation	VMMC procedure	VMMC procedure: Equipment & maintenance		0	0	0	0	0	0	0	0	0	0	0	0	0	0	0	0	0	0	0	0	0	0	0	0	0	0	0	0	0	0	0	0	0	0	0	0	0	0	0	604.312	2668.97	389.721	0	0	0
	Implementation	Ongoing Demand Creation / patient mobilization	Patient mobilization / Ongoing demand creation	Monthly stipend to CHV/volunteer peer mobilisers for successful door to door,village & workplace mobilisation; Support for monthly chief barasas (local adm mtg with village members) to entrench VMMC advocacy agenda	0	0	0	0	0	0	8832.39	39008.6	5696.01	0	0	0	0	0	0	0	0	0	0	0	0	0	0	0	0	0	0	0	0	0	0	0	0	0	0	0	0	0	0	0	0	0	0	0	0
	Implementation	Ongoing Demand Creation	Demand creation events	VMMC information booths at specific institutions, Support for refreshments during school health talks and VMMC mentorship sessions for teachers, Support for promotional radio talkshows and production of best practice videos	0	0	0	0	0	0	0	0	0	0	0	0	0	0	0	0	0	0	0	0	0	0	0	0	0	0	0	0	0	0	0	0	0	0	0	0	0	0	0	0	0	0	0	0	0
	Implementation	Ongoing Demand Creation / patient mobilization	Patient mobilization / Ongoing demand creation	Distribution of IEC materials; Identification and Assigning the CVHs/ stregthening community strategy; workshop training and sensitization meetings monthly activity	0	0	0	0	0	0	0	0	0	0	0	0	0	0	0	0	0	0	0	0	0	0	0	0	0	0	0	0	0	0	0	0	0	0	0	0	0	0	0	0	0	0	0	0	0
	Implementation	Continuous assessment to identify new facilities	Continuous assessment to identify new facilities	build capacity for continuous assessment	0	0	0	0	0	0	0	0	0	0	0	0	0	0	0	0	0	0	0	0	0	0	0	0	0	0	0	0	0	0	0	0	0	0	0	0	0	0	0	0	0	0	0	0	0
	Implementation	Monthly HTS Support Supervision in 7 sub counties	Monthly HTS Support Supervision in 7 sub counties	For HTS and for VMMC (not necessarily the same visit). Resources clinical team transport, lodging	0	0	0	0	0	0	0	0	0	0	0	0	0	0	0	0	0	0	0	0	0	0	0	0	0	0	0	0	0	0	0	0	0	0	0	0	0	0	0	0	0	0	0	0	0
	Implementation	VMMC Outreach	Main outreach activities	Transportation	0	0	0	0	0	0	0	0	0	1.18544e+06	5.23553e+06	764489	0	0	0	0	0	0	0	0	0	0	0	0	0	0	0	0	0	0	0	0	0	0	0	0	0	0	0	0	0	0	0	0	0
	Implementation	VMMC Outreach	Outreach activities (moonlight, island & distant locations)	Transport & accomodation for service providers / mobile teams	0	0	0	0	0	0	0	0	0	414439	1.71518e+06	272920	0	0	0	0	0	0	0	0	0	0	0	0	0	0	0	0	0	0	0	0	0	0	0	0	0	0	0	0	0	0	0	0	0
	Implementation	Communication	Communication	Support airtime for community gatekeepers to coordinate community demand	0	0	0	0	0	0	0	0	0	0	0	0	0	0	0	0	0	0	0	0	0	0	0	0	0	0	0	0	0	0	0	0	0	0	0	0	0	0	0	0	0	0	0	0	0
	Implementation	Communication	Communication		0	0	0	0	0	0	0	0	0	0	0	0	0	0	0	0	0	0	0	0	0	0	0	0	0	0	0	0	0	0	0	0	0	0	0	0	0	0	0	0	0	0	0	0	0
	Implementation	Site renovation	Site renovation	Renovate/improve minor theatres in the county health facilities; Improve/renovate CSSD in the county health facilities	0	0	0	0	0	0	0	0	0	0	0	0	0	0	0	0	0	0	0	0	0	0	0	0	0	0	0	0	0	0	0	0	0	0	0	0	0	0	0	0	0	0	0	0	0
	Implementation	Site renovation	Site renovation	Renovation of VMMC units in outreach sites	0	0	0	0	0	0	0	0	0	0	0	0	0	0	0	0	0	0	0	0	0	0	0	0	0	0	0	0	0	0	0	0	0	0	0	0	0	0	0	0	0	0	0	0	0
	Implementation	Quality Improvement	Continuous quality improvement (JSS,AE audit meetings ,annual refresher trainning,CMEs, internal & external QA activities )	Support CQI activities in mobile outreach sites (JSS/joint support supervision,site AE audit meetings,CMEs,internal QA)	0	0	0	0	0	0	0	0	0	0	0	0	0	0	0	0	0	0	0	0	0	0	0	0	0	0	0	0	0	0	0	0	0	0	0	0	0	0	0	0	0	0	0	0	0
	Implementation	Waste management VMMC	Waste management VMMC	Renovation /Building of Incinerator s and also improving other social amenities e.g water supply	0	0	0	0	0	0	0	0	0	0	0	0	0	0	0	0	0	0	0	0	0	0	0	0	0	0	0	0	0	0	0	0	0	0	0	0	0	0	0	0	0	0	0	0	0
	Implementation	Waste management	Waste management VMMC	Support installation of incinerator at main outreach sites	0	0	0	0	0	0	0	0	0	0	0	0	0	0	0	0	0	0	0	0	0	0	0	0	0	0	0	0	0	0	0	0	0	0	0	0	0	0	0	0	0	0	0	0	0
	Implementation	Quarterly Review Meetings	County progress review meetings	Quarterly progress review meetings for the survey	0	0	0	0	0	0	0	0	0	0	0	0	0	0	0	0	0	0	0	0	0	0	0	0	0	0	0	0	0	0	0	0	0	0	0	0	0	0	0	0	0	0	0	0	0
	Implementation	Monitoring and Evaluation	Monitoring and evaluation	Monthly data review & validation meeting, develop program database, cost analysis meetings	0	0	0	0	0	0	0	0	0	0	0	0	0	0	0	0	0	0	0	0	0	0	0	0	0	0	0	0	0	0	0	0	0	0	0	0	0	0	0	0	0	0	0	0	0
	Implementation	Monitoring and evaluation	Monitoring and evaluation	Scheduled monthly data quality assessment (DQA) and data analysis	0	0	0	0	0	0	0	0	0	0	0	0	0	0	0	0	0	0	0	0	0	0	0	0	0	0	0	0	0	0	0	0	0	0	0	0	0	0	0	0	0	0	0	0	0
	Implementation	Meetings with stakeholders	Meetings with county officials & annual community stakeholders forum	Annual community stakeholders workshop	0	0	0	0	0	0	0	0	0	0	0	0	0	0	0	0	0	0	0	0	0	0	0	0	0	0	0	0	0	0	0	0	0	0	0	0	0	0	0	0	0	0	0	0	0
	Implementation	Meetings with county officials	Meetings with county officials	Monthly: Support the sub counties VMMC Steering Committee in the7 sub counties	0	0	0	0	0	0	0	0	0	0	0	0	0	0	0	0	0	0	0	0	0	0	0	0	0	0	0	0	0	0	0	0	0	0	0	0	0	0	0	0	0	0	0	0	0
	Implementation	Support MOH	Support MOH	AOP planning meetings, EQA and support supervisions	0	0	0	0	0	0	0	0	0	0	0	0	0	0	0	0	0	0	0	0	0	0	0	0	0	0	0	0	0	0	0	0	0	0	0	0	0	0	0	0	0	0	0	0	0
	Implementation	Technical Working Group meetings	Technical Working Group meetings	Monthly participation in National, County, Sub county meetings	0	0	0	0	0	0	0	0	0	0	0	0	0	0	0	0	0	0	0	0	0	0	0	0	0	0	0	0	0	0	0	0	0	0	0	0	0	0	0	0	0	0	0	0	0
	Implementation	Training Infant circumcision	Training for service providers	Trainning of service providers on device & infant circumcision	0	0	0	0	0	0	0	0	0	0	0	0	0	0	0	0	0	0	0	0	0	0	0	0	0	0	0	0	0	0	0	0	0	0	0	0	0	0	0	0	0	0	0	0	0
	Implementation	Refresher training	Refresher training for service providers	Annual refresher training for service providers	0	0	0	0	0	0	0	0	0	0	0	0	0	0	0	0	0	0	0	0	0	0	0	0	0	0	0	0	0	0	0	0	0	0	0	0	0	0	0	0	0	0	0	0	0
	Implementation	Refresher training	Refresher training for county service providers	refresher trainings for county service providers on VMMC (doctors, clinicials, nurses). Resources needed Trainees expenses, perdiem; Facilitators expenses, perdiem; Support staff; Venue, Materials for trainings, Skills lab supplies, Airtime to coordinate, MoH daily subsistence allowance, Transportation of trainees & facilitators	0	0	0	0	0	0	0	0	0	0	0	0	0	0	0	0	0	0	0	0	0	0	0	0	0	0	0	0	0	0	0	0	0	0	0	0	0	0	0	0	0	0	0	0	0
	Implementation	Refresher training	Refresher training for HTS counselors on MC	Resources needed Trainees expenses, perdiem; Facilitators expenses, perdiem; Support staff; Venue, Materials for trainings, Skills lab supplies, Airtime to coordinate, MoH daily subsistence allowance, Transportation of trainees & facilitators	0	0	0	0	0	0	0	0	0	0	0	0	0	0	0	0	0	0	0	0	0	0	0	0	0	0	0	0	0	0	0	0	0	0	0	0	0	0	0	0	0	0	0	0	0
	Implementation	Refresher training	Refresher training for Infection Prevention Officers on MC	Resources needed Trainees expenses, perdiem; Facilitators expenses, perdiem; Support staff; Venue, Materials for trainings, Skills lab supplies, Airtime to coordinate, MoH daily subsistence allowance, Transportation of trainees & facilitators	0	0	0	0	0	0	0	0	0	0	0	0	0	0	0	0	0	0	0	0	0	0	0	0	0	0	0	0	0	0	0	0	0	0	0	0	0	0	0	0	0	0	0	0	0
	Implementation	Refresher training	Refresher training for M&E Officers on MC	Resources needed Trainees expenses, perdiem; Facilitators expenses, perdiem; Support staff; Venue, Materials for trainings, Skills lab supplies, Airtime to coordinate, MoH daily subsistence allowance, Transportation of trainees & facilitators	0	0	0	0	0	0	0	0	0	0	0	0	0	0	0	0	0	0	0	0	0	0	0	0	0	0	0	0	0	0	0	0	0	0	0	0	0	0	0	0	0	0	0	0	0
					0	0	0	0	0	0	0	0	0	0	0	0	0	0	0	0	0	0	0	0	0	0	0	0	0	0	0	0	0	0	0	0	0	0	0	0	0	0	0	0	0	0	0	0	0
		Project Research	Project result dissemination meetings		0	0	0	0	0	0	0	0	0	0	0	0	0	0	0	0	0	0	0	0	0	0	0	0	0	0	0	0	0	0	0	0	0	0	0	0	0	0	0	0	0	0	0	0	0
		Project Research	Support Annual MOH Stakeholders Workshop		0	0	0	0	0	0	0	0	0	0	0	0	0	0	0	0	0	0	0	0	0	0	0	0	0	0	0	0	0	0	0	0	0	0	0	0	0	0	0	0	0	0	0	0	0
		Project Research	Exit interviews for clients accessing VMMC services		0	0	0	0	0	0	0	0	0	0	0	0	0	0	0	0	0	0	0	0	0	0	0	0	0	0	0	0	0	0	0	0	0	0	0	0	0	0	0	0	0	0	0	0	0
					0	0	0	0	0	0	0	0	0	0	0	0	0	0	0	0	0	0	0	0	0	0	0	0	0	0	0	0	0	0	0	0	0	0	0	0	0	0	0	0	0	0	0	0	0
		Other Direct costs	Other directs cost of services delivery	Indirects operating expenses, Water for theatre use, Hall Hire and costs of Offloading goods	0	0	0	0	0	0	0	0	0	0	0	0	0	0	0	0	0	0	0	0	0	0	0	0	0	0	0	0	0	0	0	0	0	0	0	0	0	0	0	0	0	0	0	0	0
				Management of Severe Adverse Events	0	0	0	0	0	0	0	0	0	0	0	0	0	0	0	0	0	0	0	0	0	0	0	0	0	0	0	0	0	0	0	0	0	0	0	0	0	0	0	0	0	0	0	0	0
				Allocation to private Hospital to support VMMC activities Contractor Sori Lake Hospital	0	0	0	0	0	0	0	0	0	0	0	0	0	0	0	0	0	0	0	0	0	0	0	0	0	0	0	0	0	0	0	0	0	0	0	0	0	0	0	0	0	0	0	0	0
					0	0	0	0	0	0	0	0	0	0	0	0	0	0	0	0	0	0	0	0	0	0	0	0	0	0	0	0	0	0	0	0	0	0	0	0	0	0	0	0	0	0	0	0	0
		Indirect costs	Cost of supporting service delivery	Indirect personnel costs- Staff at HQ and field office with LOE in the VMMC program/ MoH Indirect staff costs	1.90375e+06	1.94917e+07	2.40051e+06	656819	997403	4.1278e+06	0	0	0	0	0	0	0	0	0	0	0	0	0	0	0	0	0	0	0	0	0	0	0	0	0	0	0	0	0	0	0	0	0	0	0	0	0	0	0
				Administrative costs to support operations at the field and HQ-Activities related to VMMC-CHS	0	0	0	0	0	0	0	0	0	0	0	0	0	0	0	0	0	0	0	0	0	0	0	0	0	0	0	236136	1.0429e+06	152284	0	0	0	501927	2.21301e+06	323877	0	0	0	0	0	0	0	0	0
				Contracted services at HQ and field office--Contracted security services	0	0	0	0	0	0	0	0	0	0	0	0	0	0	0	38822.5	171461	25036.6	0	0	0	0	0	0	0	0	0	0	0	0	0	0	0	0	0	0	0	0	0	0	0	0	0	0	0
				Motor Vehicle repair and Maintenace costs	0	0	0	0	0	0	0	0	0	0	0	0	0	0	0	0	0	0	0	0	0	0	0	0	0	0	0	0	0	0	0	0	0	0	0	0	0	0	0	0	0	0	0	0	0
					0	0	0	0	0	0	0	0	0	0	0	0	0	0	0	0	0	0	0	0	0	0	0	0	0	0	0	0	0	0	0	0	0	0	0	0	0	0	0	0	0	0	0	0	0
				Cost of rent and utilities costs at the Field Office and sub county Stores	0	0	0	0	0	0	0	0	0	0	0	0	0	0	0	0	0	0	0	0	0	0	0	0	0	0	0	0	0	0	0	0	0	0	0	0	0	0	0	0	0	0	0	0	0
				MOH facility operating costs and Utilities	0	0	0	124594	831507	561729	0	0	0	0	0	0	45873.8	445318	58679	0	0	0	0	0	0	0	0	0	0	0	0	0	0	0	0	0	0	0	0	0	0	0	0	0	0	0	18487.6	208260	433282
					0	0	0	0	0	0	0	0	0	0	0	0	0	0	0	0	0	0	0	0	0	0	0	0	0	0	0	0	0	0	0	0	0	0	0	0	0	0	0	0	0	0	0	0	0
					0	0	0	0	0	0	0	0	0	0	0	0	0	0	0	0	0	0	0	0	0	0	0	0	0	0	0	0	0	0	0	0	0	0	0	0	0	0	0	0	0	0	0	0	0
					1.90375e+06	1.94917e+07	2.40051e+06	781413	1.82891e+06	4.68953e+06	0	0	0	0	0	0	45873.8	445318	58679	38822.5	171461	25036.6	0	0	0	0	0	0	0	0	0	236136	1.0429e+06	152284	0	0	0	501927	2.21301e+06	323877	0	0	0	0	0	0	18487.6	208260	433282
					3.72005e+07	1.72882e+07	1.83322e+07	0	0	0	8832.39	39008.6	5696.01	1.59988e+06	6.95071e+06	1.03741e+06	0	0	0	0	0	0	0	0	0	0	0	0	1.12062e+07	4.94928e+07	7.2269e+06	0	0	0	0	0	0	0	0	0	0	0	0	604.312	2668.97	389.721	0	0	0
					3.91043e+07	3.67799e+07	2.07328e+07	781413	1.82891e+06	4.68953e+06	8832.39	39008.6	5696.01	1.59988e+06	6.95071e+06	1.03741e+06	45873.8	445318	58679	38822.5	171461	25036.6	0	0	0	0	0	0	1.12062e+07	4.94928e+07	7.2269e+06	236136	1.0429e+06	152284	0	0	0	501927	2.21301e+06	323877	0	0	0	604.312	2668.97	389.721	18487.6	208260	433282
							9.66169e+07			7.29985e+06			53537			9.588e+06			549871			235320			0			0			6.7926e+07			1.43132e+06			0			3.03882e+06			0			3663			660030
[truncated: 84 more columns]

## Sheet: Revised workload
					December 2017					January 2018		2018-01-01			February 2018		2018-02-01			March 2018		2018-03-01			April 2018		2018-04-01			May 2018		2018-05-01			June 2018		2018-06-01			July 2018		2018-07-01			August 2018		2018-08-01
NO	FACILITY NAME	Model of service delivery	Sub-County	Facilities participating in Sustainability Study	Outpatients	Inpatients	0-60 DAYS	10-14 YEARS	Above 14 years	Outpatients	Inpatients	0-60 DAYS	10-14 YEARS	Above 14 years	Outpatients	Inpatients	0-60 DAYS	10-14 YEARS	Above 14 years	Outpatients	Inpatients	0-60 DAYS	10-14 YEARS	Above 14 years	Outpatients	Inpatients	0-60 DAYS	10-14 YEARS	Above 14 years	Outpatients	Inpatients	0-60 DAYS	10-14 YEARS	Above 14 years	Outpatients	Inpatients	0-60 DAYS	10-14 YEARS	Above 14 years	Outpatients	Inpatients	0-60 DAYS	10-14 YEARS	Above 14 years	Outpatients	Inpatients	0-60 DAYS	10-14 YEARS	Above 14 years
1	Akala Health Centre	Mixed	GEM	No	3200	0	0	18	8	3971	8	5	158	6	3900	0	2	173	40	4229	0	1	102	1	4626	0	0	238	10	6386	0	3	15	5	6731	0	0	10	6	4205	69	0	84	4	3416	0	1	124	5
2	Ambira Sub-County Hospital	Mixed	UGUNJA	Yes	4675	17	4	208	16	5085	29	0	228	10	4611	123	0	151	32	4530	51	0	218	30	4788	86	4	267	19	4538	108	12	9	23	4468	106	4	95	52	4521	125	1	241	49	2214	101	0	342	61
3	Bar Achuth Dispensary	Mixed	UGENYA	No	521	0	0	166	2	1240	0	10	253	11	674	0	8	313	44	661	0	7	120	38	840	0	2	422	57	1144	0	8	27	2	1100	0	0	37	6	1141	0	0	124	20	0	0	0	411	60
4	Bar Ndege Dispensary	Mixed	UGENYA	No	1959	0	0	10	0	2964	0	4	31	3	1903	0	13	14	1	1869	0	1	1	0	1916	0	1	24	0	1331	0	4	0	0	1874	0	2	0	0	1276	0	0	0	0	1264	0	0	336	8
5	Bar-Sauri Dispensary	Mixed	GEM	No	682	0	0	0	0	1268	0	0	0	0	1071	3	0	0	0	910	0	0	0	0	1033	0	0	0	0	2000	4	0	0	0	1563	2	0	0	0	1619	8	0	0	0	1458	9	0	439	2
6	Bondo District Hospital	Mixed	BONDO	No	5391	392	18	215	10	11086	463	20	160	17	8960	309	34	199	22	7169	346	23	143	23	8882	438	22	266	27	11213	485	24	14	36	11444	476	17	81	22	6839	509	14	122	27	9528	459	16	168	32
7	Boro Dispensary	Mixed	ALEGO	No	1677	0	0	31	46	1688	0	0	29	22	1447	0	0	99	75	1584	0	1	79	10	1428	0	0	149	10	696	0	0	8	17	1862	0	0	17	53	2572	0	0	69	21	2581	0	0	17	4
8	Dienya Health Centre	Static	GEM	Yes	884	17	0	52	4	1305	16	0	67	3	1138	24	1	37	15	1167	24	0	97	2	1443	39	0	158	6	1654	45	1	63	6	1860	3	0	97	1	1675	23	2	171	18	1301	0	0	188	15
9	Gobei Health Centre	Mixed	BONDO	No	1643	0	0	0	0	1844	0	0	0	0	1528	0	0	0	0	1601	0	0	0	0	1576	11	0	0	0	2095	0	0	0	0	2040	0	0	0	0	2098	0	0	0	4	1093	0	1	216	4
10	Got Agulu Sub-District Hospital	Mixed	BONDO	No	993	103	0	0	1	1347	100	3	58	4	1028	54	1	185	8	534	0	0	46	15	987	84	0	80	10	1562	115	6	14	29	1123	29	3	55	10	1279	88	0	15	2	1238	83	1	138	4
11	Got Matar Health Centre	Mixed	BONDO	No	1456	0	4	126	7	1716	0	2	137	1	1500	0	3	82	0	1241	0	0	0	0	1495	0	1	121	6	1858	0	0	0	0	1926	0	0	10	5	1669	0	0	89	6	546	0	0	153	4
12	Got Regea Dispensary	Mixed	ALEGO	No	610	0	0	0	0	635	0	0	0	0	546	0	0	0	0	517	0	0	0	0	674	0	0	0	0	1020	0	0	0	0	1195	0	0	0	0	1335	0	0	0	0	923	0	0	163	2
13	Jera Dispensary	Mixed	UGENYA	No	1198	0	0	67	2	1941	0	15	269	6	2097	0	6	252	54	1138	0	0	152	1	1816	0	2	298	39	2222	0	5	7	7	1845	0	0	37	43	1794	0	0	79	9	2034	0	0	386	55
15	Kadenge Ratuoro Health Centre	Mixed	ALEGO	No	1197	0	0	41	13	991	0	0	14	6	892	0	0	60	31	934	0	0	30	15	1138	0	0	122	10	1216	0	0	1	3	1040	0	0	0	18	0	0	0	5	2	1119	0	0	55	17
14	Kaluo Health Centre	Static	ALEGO	Yes	2650	0	0	0	0	2242	32	3	75	10	1831	17	12	149	13	912	19	16	84	3	1256	24	15	259	5	2388	0	9	24	22	2894	0	9	40	60	2527	0	9	83	8	2005	0	6	143	12
16	Kogelo Dispensary	Mixed	ALEGO	No	2043	0	0	0	0	1796	0	0	0	0	829	0	0	0	0	1402	0	0	0	0	1200	0	0	45	1	2271	0	0	1	8	1795	0	0	19	41	1847	0	0	0	0	1579	0	0	153	2
17	Madiany Sub-County Hospital	Mobile	RARIEDA	No	3329	113	0	0	0	2827	0	0	0	0	2470	47	0	0	0	1538	43	0	0	0	1508	75	0	171	56	4289	101	6	14	19	3435	78	1	0	62	3706	92	4	71	4	1618	87	0	233	3
18	Mageta Health Centre	Mobile	BONDO	No	758	0	0	0	0	748	0	0	35	11	786	0	0	12	11	439	0	0	0	0	728	0	0	18	13	1160	0	0	0	0	878	0	0	0	0	836	0	0	9	1	731	0	0	109	1
19	Mahaya Health Centre (Rarieda)	Mobile	RARIEDA	No	1371	5	0	0	0	1657	7	0	63	19	1308	7	3	23	25	1250	5	1	31	5	1238	2	0	15	13	1978	0	0	0	0	1954	0	0	12	0	1918	7	0	27	12	0	0	0	65	0
20	Malanga Health Centre	Mixed	GEM	No	1217	0	0	0	0	1905	0	0	0	0	2109	0	10	52	13	2218	0	3	84	19	1867	0	1	20	6	2587	38	15	1	5	2147	0	6	1	11	3160	36	9	140	21	2573	48	0	259	23
21	Manyuanda Health Centre (Rarieda)	Mobile	RARIEDA	Yes	2713	70	0	158	19	2942	72	11	74	29	667	13	16	219	14	2276	60	0	156	59	1988	7	1	54	9	1543	76	0	25	32	1995	36	3	43	3	3322	36	0	17	80	1700	86	0	134	78
22	Marenyo Health Centre	Mixed	GEM	No	933	0	0	9	1	1453	0	0	90	33	1202	0	0	55	11	1399	0	0	0	0	1683	10	5	63	6	2152	0	0	1	1	1898	0	0	0	1	2010	11	1	21	1	1701	0	0	547	1
23	Ndori Health Centre	Mobile	RARIEDA	Yes	1011	0	0	82	11	1423	0	0	0	0	1109	5	4	37	19	1261	3	0	18	8	1095	9	6	213	7	2508	9	1	34	8	2026	9	0	32	50	2087	16	0	85	39	1138	0	1	293	5
24	Nyangu Dispensary	Mixed	UGENYA	No	1381	0	0	0	0	1491	0	0	0	0	1368	0	2	18	3	1231	0	0	0	0	1341	0	0	0	0	1791	0	0	0	0	1720	0	0	0	0	2031	0	0	0	0	1569	0	0	232	2
25	Nyathengo Dispensary	Mixed	ALEGO	No	1366	0	0	24	0	1748	0	0	6	0	1598	0	0	46	4	1182	0	0	0	0	1302	0	0	0	0	1985	0	0	0	0	1236	0	0	0	0	1883	0	0	0	0	1636	0	0	24	1
26	Nyawara Health Centre	Mixed	GEM	No	2395	0	1	42	5	2081	12	0	11	6	1809	0	6	80	25	3030	0	1	20	0	1781	0	0	138	2	4150	0	4	12	6	2328	11	0	59	17	3063	0	0	44	0	2282	0	0	40	0
27	Ong'ielo Model Health Centre	Mobile	RARIEDA	Yes	2282	47	0	25	0	2741	22	4	15	4	1750	44	22	72	41	1864	3	2	51	60	1991	53	13	86	5	2411	43	0	20	0	3245	67	0	0	0	2268	41	0	0	104	2585	16	0	0	0
28	Rabar Health Centre	Mixed	ALEGO	No	1793	0	0	33	6	1719	7	0	26	24	894	33	1	76	41	526	0	0	27	13	1124	0	0	121	40	1599	0	1	0	0	1540	0	0	2	16	1677	0	1	16	7	1485	0	0	2	15
29	Ramula Health Centre	Mixed	GEM	No	1184	0	0	0	0	2258	21	0	10	1	2037	18	0	0	0	1977	23	0	0	0	1561	0	0	0	0	2629	0	0	0	0	3208	30	0	0	0	2305	0	0	0	0	2043	22	0	74	0
30	Rera Health Centre	Mobile	GEM	No	989	4	0	0	0	1322	11	0	0	0	1100	11	0	0	0	911	8	0	0	0	1033	9	0	0	0	1983	19	9	0	1	1838	8	0	0	0	1032	5	0	0	0	1423	10	0	0	0
31	Rwambwa Sub County Hospital	Mixed	ALEGO	No	3198	68	0	43	36	2673	3	0	42	8	1316	8	1	104	65	2497	63	2	10	20	2230	0	0	59	6	1585	0	0	0	6	3698	0	0	4	4	3945	0	0	36	0	3085	0	0	18	8
32	Sagam Community Hospital	Mobile	GEM	No	1630	134	0	0	0	1914	147	0	0	0	1845	222	0	0	0	1998	225	0	0	0	1973	163	1	8	0	2138	205	0	13	1	2053	187	0	0	1	2422	179	0	0	0	1957	182	1	363	4
33	Saradidi Dispensary	Mobile	RARIEDA	Yes	1030	0	0	33	2	1065	0	0	54	1	966	3	1	77	20	886	0	1	18	0	1002	2	0	128	2	1419	11	0	61	16	1441	0	0	15	1	1424	0	0	25	0	0	0	0	281	2
34	Sega Dispensary	Mixed	UGENYA	No	1605	0	13	271	22	1694	0	9	78	1	1600	7	8	252	4	1371	12	23	95	3	1518	9	5	306	17	2034	0	1	2	4	0	0	0	12	7	1632	0	0	137	30	1547	0	0	575	37
35	Siaya County Referral Hospital	Static	ALEGO	Yes	10039	688	7	135	27	6932	752	17	63	25	9239	666	27	166	28	11677	603	30	87	44	11263	619	33	231	32	16097	733	22	43	83	11510	610	9	30	37	11577	692	8	87	25	13015	555	8	521	100
36	Sifuyo Health Centre	Mobile	UGENYA	No	2267	3	0	0	0	2541	11	0	0	0	2248	5	0	0	0	2090	2	0	0	0	3361	0	0	0	1	2905	0	0	0	0	2905	22	0	0	0	2987	7	0	0	0	2543	2	0	0	0
37	Sigomere Sub-County Hospital	Mixed	UGUNJA	No	1705	80	0	161	4	2128	82	5	77	5	1348	79	1	141	37	1159	70	5	146	16	2394	33	7	257	23	2304	94	2	8	25	2528	38	7	102	60	1410	76	0	0	0	2572	80	1	340	71
38	Sikalame Dispensary	Mobile	UGUNJA	No	967	0	0	0	0	3061	0	0	0	0	1051	0	0	0	0	1519	0	0	0	0	1083	0	0	0	0	1495	0	0	0	0	1365	0	0	0	0	0	0	2	127	11	997	16	0	110	0
39	Simenya Health Centre	Mixed	UGUNJA	No	2000	19	0	0	0	2312	0	24	180	7	1947	19	13	128	8	2044	0	25	80	1	2098	0	14	173	15	3246	0	8	27	9	2864	0	5	116	19	2921	0	4	116	29	2505	19	6	241	22
40	Tingare Dispensary	Mobile	UGUNJA	No	1486	0	0	0	0	1922	0	0	0	0	1553	0	0	0	0	1268	0	0	0	0	1690	0	0	0	0	2241	0	0	0	2	2524	0	3	13	0	1720	0	0	24	6	1271	0	0	270	19
41	Uhuyi Dispensary	Mobile	UGUNJA	No	924	0	0	0	0	1214	0	0	0	0	1163	0	0	19	1	989	0	0	0	0	1314	1	1	12	0	1685	2	0	10	5	1411	0	0	0	0	1536	4	0	0	0	1249	4	0	223	5
42	Ukwala Sub County Hospital	mixed	UGUNJA	Yes	1437	0	0	0	0	1911	0	3	55	2	1630	0	5	81	2	1704	0	1	1	1	1701	0	1	11	0	2389	0	6	64	16	2040	0	0	39	5	2542	171	0	75	1	2799	90	0	273	8
43	Uyawi Hospital	Mixed	BONDO	No	1550	63	0	265	2	1876	66	14	135	9	1602	11	17	240	1	1545	0	7	115	4	1519	60	2	403	10	1987	73	3	16	47	1826	47	4	112	48	1272	61	0	206	29	1829	49	1	501	10
44	Wagai Health Centre	Mixed	GEM	No	1953	7	1	135	7	2595	13	5	182	8	2104	6	9	147	7	2187	15	11	105	19	1992	18	3	167	20	3065	18	1	0	11	2611	21	6	23	10	2845	23	5	25	4	1591	30	1	207	5
45	Yala Sub-County Hospital	Mobile	GEM	No	3057	100	0	31	4	5045	265	0	0	1	3236	203	3	0	0	4167	220	0	0	0	3397	196	0	0	0	6238	348	0	0	0	5490	298	11	0	0	4892	296	0	0	0	4836	137	0	0	0
	Sub-County	GEM			UGUNJA			UGENYA			BONDO			ALEGO			RARIEDA
	Model	Mixed	Static	Mobile	Mixed	Static	Mobile	Mixed	Static	Mobile	Mixed	Static	Mobile	Mixed	Static	Mobile	Mixed	Static	Mobile
	Outpatients	163425	13843	77430	108370	0	42176	71844	0	26425	144616	0	7778	108508	131297	0	0	0	113523
	Inpatients	608	214	4265	1912	0	29	28	0	58	5329	0	10	182	6263	0	0	0	1689
	0-60 DAYS	118	4	25	168	0	6	151	0	0	265	0	0	8	259	0	0	0	101
	10-14 YEARS	4457	992	415	4901	0	1040	6463	0	0	5073	0	183	1966	2346	0	0	0	3538
	Above 14 years	411	72	12	703	0	52	606	0	1	575	0	37	750	562	0	0	0	1021
	Model	Mixed	Static	Mobile	TOTAL
	Outpatients	596763	145140	267332	1009235
	Inpatients	8059	6477	6051	20587
	0-60 DAYS	710	263	132	1105
	10-14 YEARS	22860	3338	5176	31374
	Above 14 years	3045	634	1123	4802
					1067103
	Model	Mixed	Static	Mobile	TOTAL
	Outpatients	0.591302	0.143812	0.264886	1
	Inpatients	0.391461	0.314616	0.293923	1
	0-60 DAYS	0.642534	0.238009	0.119457	1
	10-14 YEARS	0.728629	0.106394	0.164977	1
	Above 14 years	0.634111	0.132028	0.233861	1
							% of VMMC to general workload
	Model	Mixed	Static	Mobile	TOTAL		G--W	VMMC
	Outpatients	0.559237	0.136013	0.250521	0.945771		0.965063	0.0349366
	Inpatients	0.00755222	0.0060697	0.00567049	0.0192924
	0-60 DAYS	0.000665353	0.000246462	0.000123699	0.00103551
	10-14 YEARS	0.0214225	0.0031281	0.00485052	0.0294011
	Above 14 years	0.00285352	0.000594132	0.00105238	0.00450003
	VMMC
	Model	Mixed	Static	Mobile	TOTAL			Mixed	Static	Mobile
	0-60 DAYS	710	263	132	1105
	10-14 YEARS	22860	3338	5176	31374	0.841555		0.728629	0.106394	0.164977	1
	Above 14 years	3045	634	1123	4802
					37281
	Model	Mixed	Static	Mobile	TOTAL
	0-60 DAYS	0.0190446	0.00705453	0.00354068	0.0296398
	10-14 YEARS	0.613181	0.0895362	0.138837	0.841555
	Above 14 years	0.081677	0.017006	0.0301226	0.128806
		0.713903	0.113597	0.172501	1
	Sub-County	Model	Outpatients	Inpatients	0-60 DAYS	10-14 YEARS	Above 14 years
	GEM	Mixed	163425	608	118	4457	411	4986	0.76637
		Static	13843	214	4	992	72	1068	0.164156
		Mobile	77430	4265	25	415	12	452	0.0694743
					147	5864	495	6506	1
	UGUNJA	Mixed	108370	1912	168	4901	703	5772	0.840175
		Static	0	0	0	0	0	0	0
		Mobile	42176	29	6	1040	52	1098	0.159825
					174	5941	755	6870	1
	UGENYA	Mixed	71844	28	151	6463	606	7220	0.999862
		Static	0	0	0	0	0	0	0
		Mobile	26425	58	0	0	1	1	0.000138485
					151	6463	607	7221	1
	BONDO	Mixed	144616	5329	265	5073	575	5913	0.964128
		Static	0	0	0	0	0	0	0
		Mobile	7778	10	0	183	37	220	0.0358715
					265	5256	612	6133	1
	ALEGO	Mixed	108508	182	8	1966	750	2724	0.4624
		Static	131297	6263	259	2346	562	3167	0.5376
		Mobile	0	0	0	0	0	0	0
					267	4312	1312	5891	1
	RARIEDA	Mixed	0	0	0	0	0	0	0
		Static	0	0	0	0	0	0	0
		Mobile	113523	1689	101	3538	1021	4660	1
					101	3538	1021	4660	1
[truncated: 11 more columns]

## Sheet: Revised workload-16-6
					December 2017					January 2018		2018-01-01			February 2018		2018-02-01			March 2018		2018-03-01			April 2018		2018-04-01			May 2018		2018-05-01			June 2018		2018-06-01			July 2018		2018-07-01			August 2018		2018-08-01
NO	FACILITY NAME	Model of service delivery	Sub-County	Facilities participating in Sustainability Study	Q1	Q1	Q1	Q1	Q1	Q2	Q2	Q2	Q2	Q2	Q2	Q2	Q2	Q2	Q2	Q2	Q2	Q2	Q2	Q2	Q3	Q3	Q3	Q3	Q3	Q3	Q3	Q3	Q3	Q3	Q3	Q3	Q3	Q3	Q3	Q4	Q4	Q4	Q4	Q4	Q4	Q4	Q4	Q4	Q4
NO	FACILITY NAME	Model of service delivery	Sub-County	Facilities participating in Sustainability Study	Outpatients	Inpatients	0-60 DAYS	10-14 YEARS	Above 14 years	Outpatients	Inpatients	0-60 DAYS	10-14 YEARS	Above 14 years	Outpatients	Inpatients	0-60 DAYS	10-14 YEARS	Above 14 years	Outpatients	Inpatients	0-60 DAYS	10-14 YEARS	Above 14 years	Outpatients	Inpatients	0-60 DAYS	10-14 YEARS	Above 14 years	Outpatients	Inpatients	0-60 DAYS	10-14 YEARS	Above 14 years	Outpatients	Inpatients	0-60 DAYS	10-14 YEARS	Above 14 years	Outpatients	Inpatients	0-60 DAYS	10-14 YEARS	Above 14 years	Outpatients	Inpatients	0-60 DAYS	10-14 YEARS	Above 14 years
1	Akala Health Centre	Mixed	GEM	No	3200	0	0	18	8	3971	8	5	158	6	3900	0	2	173	40	4229	0	1	102	1	4626	0	0	238	10	6386	0	3	15	5	6731	0	0	10	6	4205	69	0	84	4	3416	0	1	124	5
2	Ambira Sub-County Hospital	Mixed	UGUNJA	Yes	4675	17	4	208	16	5085	29	0	228	10	4611	123	0	151	32	4530	51	0	218	30	4788	86	4	267	19	4538	108	12	9	23	4468	106	4	95	52	4521	125	1	241	49	2214	101	0	342	61
3	Bar Achuth Dispensary	Mixed	UGENYA	No	521	0	0	166	2	1240	0	10	253	11	674	0	8	313	44	661	0	7	120	38	840	0	2	422	57	1144	0	8	27	2	1100	0	0	37	6	1141	0	0	124	20	0	0	0	411	60
4	Bar Ndege Dispensary	Mixed	UGENYA	No	1959	0	0	10	0	2964	0	4	31	3	1903	0	13	14	1	1869	0	1	1	0	1916	0	1	24	0	1331	0	4	0	0	1874	0	2	0	0	1276	0	0	0	0	1264	0	0	336	8
5	Bar-Sauri Dispensary	Mixed	GEM	No	682	0	0	0	0	1268	0	0	0	0	1071	3	0	0	0	910	0	0	0	0	1033	0	0	0	0	2000	4	0	0	0	1563	2	0	0	0	1619	8	0	0	0	1458	9	0	439	2
6	Bondo District Hospital	Mixed	BONDO	No	5391	392	18	215	10	11086	463	20	160	17	8960	309	34	199	22	7169	346	23	143	23	8882	438	22	266	27	11213	485	24	14	36	11444	476	17	81	22	6839	509	14	122	27	9528	459	16	168	32
7	Boro Dispensary	Mixed	ALEGO	No	1677	0	0	31	46	1688	0	0	29	22	1447	0	0	99	75	1584	0	1	79	10	1428	0	0	149	10	696	0	0	8	17	1862	0	0	17	53	2572	0	0	69	21	2581	0	0	17	4
8	Dienya Health Centre	Static	GEM	Yes	884	17	0	52	4	1305	16	0	67	3	1138	24	1	37	15	1167	24	0	97	2	1443	39	0	158	6	1654	45	1	63	6	1860	3	0	97	1	1675	23	2	171	18	1301	0	0	188	15
9	Gobei Health Centre	Mixed	BONDO	No	1643	0	0	0	0	1844	0	0	0	0	1528	0	0	0	0	1601	0	0	0	0	1576	11	0	0	0	2095	0	0	0	0	2040	0	0	0	0	2098	0	0	0	4	1093	0	1	216	4
10	Got Agulu Sub-District Hospital	Mixed	BONDO	No	993	103	0	0	1	1347	100	3	58	4	1028	54	1	185	8	534	0	0	46	15	987	84	0	80	10	1562	115	6	14	29	1123	29	3	55	10	1279	88	0	15	2	1238	83	1	138	4
11	Got Matar Health Centre	Mixed	BONDO	No	1456	0	4	126	7	1716	0	2	137	1	1500	0	3	82	0	1241	0	0	0	0	1495	0	1	121	6	1858	0	0	0	0	1926	0	0	10	5	1669	0	0	89	6	546	0	0	153	4
12	Got Regea Dispensary	Mixed	ALEGO	No	610	0	0	0	0	635	0	0	0	0	546	0	0	0	0	517	0	0	0	0	674	0	0	0	0	1020	0	0	0	0	1195	0	0	0	0	1335	0	0	0	0	923	0	0	163	2
13	Jera Dispensary	Mixed	UGENYA	No	1198	0	0	67	2	1941	0	15	269	6	2097	0	6	252	54	1138	0	0	152	1	1816	0	2	298	39	2222	0	5	7	7	1845	0	0	37	43	1794	0	0	79	9	2034	0	0	386	55
15	Kadenge Ratuoro Health Centre	Mixed	ALEGO	No	1197	0	0	41	13	991	0	0	14	6	892	0	0	60	31	934	0	0	30	15	1138	0	0	122	10	1216	0	0	1	3	1040	0	0	0	18	0	0	0	5	2	1119	0	0	55	17
14	Kaluo Health Centre	Static	ALEGO	Yes	2650	0	0	0	0	2242	32	3	75	10	1831	17	12	149	13	912	19	16	84	3	1256	24	15	259	5	2388	0	9	24	22	2894	0	9	40	60	2527	0	9	83	8	2005	0	6	143	12
16	Kogelo Dispensary	Mixed	ALEGO	No	2043	0	0	0	0	1796	0	0	0	0	829	0	0	0	0	1402	0	0	0	0	1200	0	0	45	1	2271	0	0	1	8	1795	0	0	19	41	1847	0	0	0	0	1579	0	0	153	2
17	Madiany Sub-County Hospital	Mobile	RARIEDA	No	3329	113	0	0	0	2827	0	0	0	0	2470	47	0	0	0	1538	43	0	0	0	1508	75	0	171	56	4289	101	6	14	19	3435	78	1	0	62	3706	92	4	71	4	1618	87	0	233	3
18	Mageta Health Centre	Mobile	BONDO	No	758	0	0	0	0	748	0	0	35	11	786	0	0	12	11	439	0	0	0	0	728	0	0	18	13	1160	0	0	0	0	878	0	0	0	0	836	0	0	9	1	731	0	0	109	1
19	Mahaya Health Centre (Rarieda)	Mobile	RARIEDA	No	1371	5	0	0	0	1657	7	0	63	19	1308	7	3	23	25	1250	5	1	31	5	1238	2	0	15	13	1978	0	0	0	0	1954	0	0	12	0	1918	7	0	27	12	0	0	0	65	0
20	Malanga Health Centre	Mixed	GEM	No	1217	0	0	0	0	1905	0	0	0	0	2109	0	10	52	13	2218	0	3	84	19	1867	0	1	20	6	2587	38	15	1	5	2147	0	6	1	11	3160	36	9	140	21	2573	48	0	259	23
21	Manyuanda Health Centre (Rarieda)	Mobile	RARIEDA	Yes	2713	70	0	158	19	2942	72	11	74	29	667	13	16	219	14	2276	60	0	156	59	1988	7	1	54	9	1543	76	0	25	32	1995	36	3	43	3	3322	36	0	17	80	1700	86	0	134	78
22	Marenyo Health Centre	Mixed	GEM	No	933	0	0	9	1	1453	0	0	90	33	1202	0	0	55	11	1399	0	0	0	0	1683	10	5	63	6	2152	0	0	1	1	1898	0	0	0	1	2010	11	1	21	1	1701	0	0	547	1
23	Ndori Health Centre	Mobile	RARIEDA	Yes	1011	0	0	82	11	1423	0	0	0	0	1109	5	4	37	19	1261	3	0	18	8	1095	9	6	213	7	2508	9	1	34	8	2026	9	0	32	50	2087	16	0	85	39	1138	0	1	293	5
24	Nyangu Dispensary	Mixed	UGENYA	No	1381	0	0	0	0	1491	0	0	0	0	1368	0	2	18	3	1231	0	0	0	0	1341	0	0	0	0	1791	0	0	0	0	1720	0	0	0	0	2031	0	0	0	0	1569	0	0	232	2
25	Nyathengo Dispensary	Mixed	ALEGO	No	1366	0	0	24	0	1748	0	0	6	0	1598	0	0	46	4	1182	0	0	0	0	1302	0	0	0	0	1985	0	0	0	0	1236	0	0	0	0	1883	0	0	0	0	1636	0	0	24	1
26	Nyawara Health Centre	Mixed	GEM	No	2395	0	1	42	5	2081	12	0	11	6	1809	0	6	80	25	3030	0	1	20	0	1781	0	0	138	2	4150	0	4	12	6	2328	11	0	59	17	3063	0	0	44	0	2282	0	0	40	0
27	Ong'ielo Model Health Centre	Mobile	RARIEDA	Yes	2282	47	0	25	0	2741	22	4	15	4	1750	44	22	72	41	1864	3	2	51	60	1991	53	13	86	5	2411	43	0	20	0	3245	67	0	0	0	2268	41	0	0	104	2585	16	0	0	0
28	Rabar Health Centre	Mixed	ALEGO	No	1793	0	0	33	6	1719	7	0	26	24	894	33	1	76	41	526	0	0	27	13	1124	0	0	121	40	1599	0	1	0	0	1540	0	0	2	16	1677	0	1	16	7	1485	0	0	2	15
29	Ramula Health Centre	Mixed	GEM	No	1184	0	0	0	0	2258	21	0	10	1	2037	18	0	0	0	1977	23	0	0	0	1561	0	0	0	0	2629	0	0	0	0	3208	30	0	0	0	2305	0	0	0	0	2043	22	0	74	0
30	Rera Health Centre	Mobile	GEM	No	989	4	0	0	0	1322	11	0	0	0	1100	11	0	0	0	911	8	0	0	0	1033	9	0	0	0	1983	19	9	0	1	1838	8	0	0	0	1032	5	0	0	0	1423	10	0	0	0
31	Rwambwa Sub County Hospital	Mixed	ALEGO	No	3198	68	0	43	36	2673	3	0	42	8	1316	8	1	104	65	2497	63	2	10	20	2230	0	0	59	6	1585	0	0	0	6	3698	0	0	4	4	3945	0	0	36	0	3085	0	0	18	8
32	Sagam Community Hospital	Mobile	GEM	No	1630	134	0	0	0	1914	147	0	0	0	1845	222	0	0	0	1998	225	0	0	0	1973	163	1	8	0	2138	205	0	13	1	2053	187	0	0	1	2422	179	0	0	0	1957	182	1	363	4
33	Saradidi Dispensary	Mobile	RARIEDA	Yes	1030	0	0	33	2	1065	0	0	54	1	966	3	1	77	20	886	0	1	18	0	1002	2	0	128	2	1419	11	0	61	16	1441	0	0	15	1	1424	0	0	25	0	0	0	0	281	2
34	Sega Dispensary	Mixed	UGENYA	No	1605	0	13	271	22	1694	0	9	78	1	1600	7	8	252	4	1371	12	23	95	3	1518	9	5	306	17	2034	0	1	2	4	0	0	0	12	7	1632	0	0	137	30	1547	0	0	575	37
35	Siaya County Referral Hospital	Static	ALEGO	Yes	10039	688	7	135	27	6932	752	17	63	25	9239	666	27	166	28	11677	603	30	87	44	11263	619	33	231	32	16097	733	22	43	83	11510	610	9	30	37	11577	692	8	87	25	13015	555	8	521	100
36	Sifuyo Health Centre	Mobile	UGENYA	No	2267	3	0	0	0	2541	11	0	0	0	2248	5	0	0	0	2090	2	0	0	0	3361	0	0	0	1	2905	0	0	0	0	2905	22	0	0	0	2987	7	0	0	0	2543	2	0	0	0
37	Sigomere Sub-County Hospital	Mixed	UGUNJA	No	1705	80	0	161	4	2128	82	5	77	5	1348	79	1	141	37	1159	70	5	146	16	2394	33	7	257	23	2304	94	2	8	25	2528	38	7	102	60	1410	76	0	0	0	2572	80	1	340	71
38	Sikalame Dispensary	Mobile	UGUNJA	No	967	0	0	0	0	3061	0	0	0	0	1051	0	0	0	0	1519	0	0	0	0	1083	0	0	0	0	1495	0	0	0	0	1365	0	0	0	0	0	0	2	127	11	997	16	0	110	0
39	Simenya Health Centre	Mixed	UGUNJA	No	2000	19	0	0	0	2312	0	24	180	7	1947	19	13	128	8	2044	0	25	80	1	2098	0	14	173	15	3246	0	8	27	9	2864	0	5	116	19	2921	0	4	116	29	2505	19	6	241	22
40	Tingare Dispensary	Mobile	UGUNJA	No	1486	0	0	0	0	1922	0	0	0	0	1553	0	0	0	0	1268	0	0	0	0	1690	0	0	0	0	2241	0	0	0	2	2524	0	3	13	0	1720	0	0	24	6	1271	0	0	270	19
41	Uhuyi Dispensary	Mobile	UGUNJA	No	924	0	0	0	0	1214	0	0	0	0	1163	0	0	19	1	989	0	0	0	0	1314	1	1	12	0	1685	2	0	10	5	1411	0	0	0	0	1536	4	0	0	0	1249	4	0	223	5
42	Ukwala Sub County Hospital	mixed	UGUNJA	Yes	1437	0	0	0	0	1911	0	3	55	2	1630	0	5	81	2	1704	0	1	1	1	1701	0	1	11	0	2389	0	6	64	16	2040	0	0	39	5	2542	171	0	75	1	2799	90	0	273	8
43	Uyawi Hospital	Mixed	BONDO	No	1550	63	0	265	2	1876	66	14	135	9	1602	11	17	240	1	1545	0	7	115	4	1519	60	2	403	10	1987	73	3	16	47	1826	47	4	112	48	1272	61	0	206	29	1829	49	1	501	10
44	Wagai Health Centre	Mixed	GEM	No	1953	7	1	135	7	2595	13	5	182	8	2104	6	9	147	7	2187	15	11	105	19	1992	18	3	167	20	3065	18	1	0	11	2611	21	6	23	10	2845	23	5	25	4	1591	30	1	207	5
45	Yala Sub-County Hospital	Mobile	GEM	No	3057	100	0	31	4	5045	265	0	0	1	3236	203	3	0	0	4167	220	0	0	0	3397	196	0	0	0	6238	348	0	0	0	5490	298	11	0	0	4892	296	0	0	0	4836	137	0	0	0
	Summaries
		Quarter 1			Quarter 2			Quarter 3			Quarter 4			TOTAL			GRAND TOTAL
	Model	Mixed	Static	Mobile	Mixed	Static	Mobile	Mixed	Static	Mobile	Mixed	Static	Mobile	Mixed	Static	Mobile
	Outpatients	50962	13573	23814	171355	36443	74130	199215	50365	89954	175231	44759	79434	596763	145140	267332	1009235
	Inpatients	749	705	476	2054	2153	1664	2444	2073	2036	2812	1546	1875	8059	6477	6051	20587
	0-60 DAYS	41	7	0	370	106	68	227	98	56	72	52	8	710	263	132	1105
	10-14 YEARS	1865	187	329	6751	825	974	4808	945	997	9436	1381	2876	22860	3338	5176	31374
	Above 14 years	188	31	36	947	143	328	1048	252	307	862	208	452	3045	634	1123	4802
		53805	14503	24655	181477	39670	77164	207742	53733	93350	188413	47946	84645				1067103
				92963			298311			354825			321004				1067103
		Quarter 1			Quarter 2			Quarter 3			Quarter 4
	Model	Mixed	Static	Mobile	Mixed	Static	Mobile	Mixed	Static	Mobile	Mixed	Static	Mobile
	Outpatients	0.548197	0.146004	0.256166	0.574417	0.122164	0.248499	0.561446	0.141943	0.253517	0.545884	0.139434	0.247455
	Inpatients	0.00805697	0.00758366	0.00512032	0.00688543	0.0072173	0.00557807	0.0068879	0.00584232	0.00573804	0.00876002	0.00481614	0.00584105
	0-60 DAYS	0.000441036	7.52988e-05	0	0.00124032	0.000355334	0.00022795	0.000639752	0.000276192	0.000157824	0.000224296	0.000161992	2.49218e-05
	10-14 YEARS	0.0200617	0.00201155	0.00353904	0.0226307	0.00276557	0.00326505	0.0135503	0.00266328	0.00280984	0.0293953	0.00430213	0.00895939
	Above 14 years	0.00202231	0.000333466	0.000387251	0.00317454	0.000479365	0.00109952	0.00295357	0.000710209	0.000865215	0.00268532	0.000647967	0.00140808
		0.578779	0.156008	0.265213	0.608348	0.132982	0.25867	0.585477	0.151435	0.263087	0.586949	0.149363	0.263688
				1			1			1			1
		Quarter 1			Quarter 2			Quarter 3			Quarter 4
	Model	Mixed	Static	Mobile	Mixed	Static	Mobile	Mixed	Static	Mobile	Mixed	Static	Mobile
	G--W	51711	14278	24290	173409	38596	75794	201659	52438	91990	178043	46305	81309	1029822
	VMMC	2094	225	365	8068	1074	1370	6083	1295	1360	10370	1641	3336	37281
		53805	14503	24655	181477	39670	77164	207742	53733	93350	188413	47946	84645	1067103
	G--W	0.0484592	0.0133802	0.0227626	0.162504	0.036169	0.0710278	0.188978	0.0491405	0.0862054	0.166847	0.0433932	0.076196	0.965063
	VMMC	0.00196232	0.000210851	0.000342048	0.00756066	0.00100646	0.00128385	0.00570048	0.00121357	0.00127448	0.0097179	0.00153781	0.00312622	0.0349366
		0.0504216	0.013591	0.0231046	0.170065	0.0371754	0.0723117	0.194678	0.0503541	0.0874798	0.176565	0.044931	0.0793222	1
	VMMC	0.056168	0.00603525	0.00979051	0.216411	0.0288082	0.0367479	0.163166	0.0347362	0.0364797	0.278158	0.0440171	0.0894826	1
		Quarter 1			Quarter 2			Quarter 3			Quarter 4
	Model	Mixed	Static	Mobile	Mixed	Static	Mobile	Mixed	Static	Mobile	Mixed	Static	Mobile	Mixed	Static	Mobile
	0-60 DAYS	41	7	0	370	106	68	227	98	56	72	52	8	710	263	132	1105
	10-14 YEARS	1865	187	329	6751	825	974	4808	945	997	9436	1381	2876	22860	3338	5176	31374
	Above 14 years	188	31	36	947	143	328	1048	252	307	862	208	452	3045	634	1123	4802
		2094	225	365	8068	1074	1370	6083	1295	1360	10370	1641	3336	26615	4235	6431	37281
				2684			10512			8738			15347
		Quarter 1			Quarter 2			Quarter 3			Quarter 4
	Model	Mixed	Static	Mobile	Mixed	Static	Mobile	Mixed	Static	Mobile	Mixed	Static	Mobile	Mixed	Static	Mobile
	0-60 DAYS	0.00109976	0.000187763	0	0.00992463	0.00284327	0.00182399	0.00608889	0.00262868	0.00150211	0.00193128	0.00139481	0.000214587	0.0190446	0.00705453	0.00354068	0.0296398
	10-14 YEARS	0.0500255	0.00501596	0.00882487	0.181084	0.0221292	0.0261259	0.128966	0.025348	0.0267428	0.253105	0.037043	0.0771439	0.613181	0.0895362	0.138837	0.841555
	Above 14 years	0.00504278	0.000831523	0.000965639	0.0254017	0.00383573	0.00879805	0.0281108	0.00675948	0.00823476	0.0231217	0.00557925	0.0121241	0.081677	0.017006	0.0301226	0.128806
		0.056168	0.00603525	0.00979051	0.216411	0.0288082	0.0367479	0.163166	0.0347362	0.0364797	0.278158	0.0440171	0.0894826	0.713903	0.113597	0.172501	1
				0.0719938			0.281967			0.234382			0.411657
													1
		Quarter 1			Quarter 2			Quarter 3			Quarter 4
	Model	Mixed	Static	Mobile	Mixed	Static	Mobile	Mixed	Static	Mobile	Mixed	Static	Mobile
	Outpatients	0.0477573	0.0127195	0.0223165	0.16058	0.0341513	0.0694685	0.186688	0.0471979	0.0842974	0.164212	0.0419444	0.0744389
	Inpatients	0.0007019	0.000660667	0.000446068	0.00192484	0.00201761	0.00155936	0.00229031	0.00194264	0.00190797	0.00263517	0.00144878	0.00175709
	0-60 DAYS	3.84218e-05	6.55982e-06	0	0.000346733	9.93344e-05	6.37239e-05	0.000212725	9.18374e-05	5.24785e-05	6.74724e-05	4.87301e-05	7.49693e-06
	10-14 YEARS	0.00174772	0.000175241	0.000308311	0.00632647	0.000773121	0.000912752	0.00450566	0.000885575	0.000934305	0.00884263	0.00129416	0.00269515
	Above 14 years	0.000176178	2.90506e-05	3.37362e-05	0.000887449	0.000134008	0.000307374	0.000982098	0.000236153	0.000287695	0.000807795	0.00019492	0.000423577
		0.0504216	0.013591	0.0231046	0.170065	0.0371754	0.0723117	0.194678	0.0503541	0.0874798	0.176565	0.044931	0.0793222
				0.0871172			0.279552			0.332512			0.300818
													1
	GW	0.0484592	0.0133802	0.0227626	0.162504	0.036169	0.0710278	0.188978	0.0491405	0.0862054	0.166847	0.0433932	0.076196
	VMMC	0.00196232	0.000210851	0.000342048	0.00756066	0.00100646	0.00128385	0.00570048	0.00121357	0.00127448	0.0097179	0.00153781	0.00312622	0.0349366
		0.0504216	0.013591	0.0231046	0.170065	0.0371754	0.0723117	0.194678	0.0503541	0.0874798	0.176565	0.044931	0.0793222
	Model	Mixed	Static	Mobile
	Outpatients	0.591302	0.143812	0.264886
	Inpatients	0.391461	0.314616	0.293923
	0-60 DAYS	0.642534	0.238009	0.119457
	10-14 YEARS	0.728629	0.106394	0.164977
	Above 14 years	0.634111	0.132028	0.233861
	VMMC
	Model	Mixed	Static	Mobile	TOTAL
	0-60 DAYS	710	263	132	1105
	10-14 YEARS	22860	3338	5176	31374
	Above 14 years	3045	634	1123	4802
					37281
	Model	Mixed	Static	Mobile	TOTAL
	0-60 DAYS	0.0190446	0.00705453	0.00354068	0.0296398
	10-14 YEARS	0.613181	0.0895362	0.138837	0.841555
	Above 14 years	0.081677	0.017006	0.0301226	0.128806
		0.713903	0.113597	0.172501	1
		Quarter 1			Quarter 2			Quarter 3			Quarter 4
	Model	Mixed	Static	Mobile	Mixed	Static	Mobile	Mixed	Static	Mobile	Mixed	Static	Mobile	Mixed	Static	Mobile
	0-60 DAYS																0
	10-14 YEARS																0
	Above 14 years																0
		0	0	0	0	0	0	0	0	0	0	0	0	0	0	0	0
				0			0			0			0
													0
[truncated: 42 more columns]

## Sheet: Summary
	Implementation Phase	VMMC Summary Activity	Tasks	Task detailed (will be collapsed up into Summary Activity Categories)	Personnel-IP			Personnel-MOH			Mobilization incentives			Travel			Travel			Contracted services			Contracted services			Existing space used for actvity			Commodities			Administrative supplies			Administrative supplies			Administrative cost			Administrative cost			Other directs cost			Other directs cost
					Mobile	Mixed	Static	Mobile-MOH	Mixed-MOH	Static-MOH	Mobile	Mixed	Static	Mobile	Mixed	Static	Mobile-MOH	Mixed-MOH	Static-MOH	Mobile	Mixed	Static	Mobile-MOH	Mixed-MOH	Static-MOH	Mobile	Mixed	Static	Mobile	Mixed	Static	Mobile	Mixed	Static	Mobile-MOH	Mixed-MOH	Static-MOH	Mobile	Mixed	Static	Mobile-MOH	Mixed-MOH	Static-MOH	Mobile	Mixed	Static	Mobile-MOH	Mixed-MOH	Static-MOH
	Development	Stakeholder Engagement / Planning	Stakeholders / Planning workshop	Introductory meeting with partners and CHMT
	Development	Staff and Office space development	Staff and office space development	Recruit coordinator, Hire an office with secretary and storage space at Ugenya, Yala, & Bondo subcounties for mobile outreach activities
	Development	Stakeholder Engagement / Planning	Stakeholders / Planning workshop	Sensitization meetings with stakeholders in the county (e.g. ministry of education). Resources needed Venue, Stationary, Meeting related expenses, Airtime
	Development	Staff development	Enhanced facility staff recruitment	Identification and recruitment of Sub county service providers on VMMC (doctors, clinicians, and nurses), HTS counselors on MC, Infection Prevention Officers on MC, health promotion officers, CHEWs and CHVs, Monitoring and evaluation officers on MC
	Startup	Sensitization Meetings	Sensitization meeting	Sensitization meeting for HCW & CHMT
	Startup	Sensitization Meetings	Sensitization meetings	Sensitization meetings with the county government of Migori, Migori CHMT, Suna East sub county HMT, Suna West sub county HMT, Nyatike sub county HMT, Rongo sub county HMT, Uriri sub county HMT. Resources needed Venue, Stationary, Meeting related expenses, Airtime
	Startup	Orientations	Orientation workshop for CHEWs/CHVs	Introductory meetings, sensitization and orientation workshops to the CHEWs/CHVs. Resources: IEC & SRH materials, stationary, perdiems, MoH daily subsistence allowance
	Startup	Orientations	Orientation	Orientation meetings to the gate keepers /focal persons to the target group; learning institutions. Resources: IEC & SRH materials, stationary, perdiems, MoH daily subsistence allowance
	Startup	Orientations	Orientation for service providers	Orientation meeting of service providers on study protocol
	Startup	Orientations	Community stakeholders introductory meeting	Introduce the models to the community through stakeholders forum
	Startup	Facility Assessment	Facility baseline assessment and site visits	Conduct facility baseline assessment
	Startup	Facility Assessments	Facility assessments	Assessment of Migori county referral hospital with CHMT, Suna East facilities with SCHMT, Suna West facilities with SCHMT, Nyatike facilities with SCHMT, Rongo facilities with SCHMT, and URIRI facilities with SCHMT
	Startup	Meetings with Partners	Coordination meetings w/partners	Joint planning meeting with CHMT
	Startup	Demand Creation / Community Mapping	CHV Community mapping & demand creation	Transport reimbursement for VMMC trained community health volunteers (CHV) to conduct community mapping & create demand
	Startup	Demand Creation	Demand creation	Design, develop, & print IEC material & promotional items
	Startup	Demand Creation	Demand creation	Review, Printing of IEC materials
	Startup	Training of Trainers	TOT for county training team	TOT and formation of county training team for VMMC and BLS/PLS. Resources needed Trainees expenses, perdiem; Facilitators expenses, perdiem; Support staff; Venue, Materials for trainings, Skills lab supplies, Airtime to coordinate, MoH daily subsistence allowance, Transportation of trainees & facilitators
	Startup	Training	Initial training for county service providers	Initial & Refresher trainings for county service providers on VMMC (doctors, clinicials, nurses). Resources needed Trainees expenses, perdiem; Facilitators expenses, perdiem; Support staff; Venue, Materials for trainings, Skills lab supplies, Airtime to coordinate, MoH daily subsistence allowance, Transportation of trainees & facilitators
	Startup	Training	Initial training for HTS counselors on MC	Resources needed Trainees expenses, perdiem; Facilitators expenses, perdiem; Support staff; Venue, Materials for trainings, Skills lab supplies, Airtime to coordinate, MoH daily subsistence allowance, Transportation of trainees & facilitators
	Startup	Training	Initial training for Infection Prevention Officers on MC	Resources needed Trainees expenses, perdiem; Facilitators expenses, perdiem; Support staff; Venue, Materials for trainings, Skills lab supplies, Airtime to coordinate, MoH daily subsistence allowance, Transportation of trainees & facilitators
	Startup	Training	Initial training for M&E Officers on MC	Resources needed Trainees expenses, perdiem; Facilitators expenses, perdiem; Support staff; Venue, Materials for trainings, Skills lab supplies, Airtime to coordinate, MoH daily subsistence allowance, Transportation of trainees & facilitators
	Startup	Training	Training needs assessment	Conduct training needs assessment for providers
	Startup	Training	Training assessment feedback report meetings
	Startup	Training	Training for service providers	Refresher training for service providers
	Startup	Mobile outreach emergency management system	Mobile outreach emergency management system	Establish mobile outreach emergency management system
	Startup	Mobile operating theatres (theatre lorry)	Establish mobile operating theatres (theatre lorry)	Establish 2 VMMC mobile operating theatres(theatre lorries) for services at the beaches & distant villages, include mobile equipment (autoclaves & surgical instruments) & plan for quarterly servicing, Hire 2 service provision teams for mobile operating theatres
	Startup	Consultant Review / CMEs for sub counties	Consultant review of SAE and holding CMEs in sub counties	Developing capacity of the county consultant to review SAE and holding CMEs in sub counties. Resources needed Trainees expenses, perdiem; Facilitators expenses, perdiem; Support staff; Venue, Materials for trainings, Skills lab supplies, Airtime to coordinate, MoH daily subsistence allowance, Transportation of trainees & facilitators
	Startup	Meetings with County Officials	Meetings with county officials	Support the sub counties VMMC Steering Committee in the7 sub counties
	Startup	Staff development for outreach sites	Outreach site staff recruitment	Recruit research assistants/data officers for outreach sites
	Implementation	VMMC Procedure	VMMC Procedure: human resources for VMMC routine procedure	Service provision teams for mobile operating theatres, locum staff to provide services during school holiday to match high demand (they will also relieve service delivery staff on annual leave)	1.70059e+07	3.71588e+07	1.85898e+07
	Implementation	VMMC Procedure	VMMC Procedure: supplies/commodities	Maintain sustainable stock management system for mobile & outreach sites (supply chain)
	Implementation	VMMC procedure	VMMC procedure: Equipment & maintenance	quarterly maintenance of equipment (noted in establishing mobile operating theatre)
	Implementation	VMMC Procedure	VMMC Procedure: human resources for VMMC routine procedure	Client transportation (if reimbursements given, should be part of procedure cost)
	Implementation	VMMC Procedure	VMMC Procedure: supplies/commodities/ equipment	Supply chain costs																									9.43067e+06	4.16509e+07	6.08183e+06
	Implementation	VMMC procedure	VMMC procedure: Equipment & maintenance																																									508.56	2246.08	327.97
	Implementation	Ongoing Demand Creation / patient mobilization	Patient mobilization / Ongoing demand creation	Monthly stipend to CHV/volunteer peer mobilisers for successful door to door,village & workplace mobilisation; Support for monthly chief barasas (local adm mtg with village members) to entrench VMMC advocacy agenda							7432.94	32827.9	4793.5
	Implementation	Ongoing Demand Creation	Demand creation events	VMMC information booths at specific institutions, Support for refreshments during school health talks and VMMC mentorship sessions for teachers, Support for promotional radio talkshows and production of best practice videos
	Implementation	Ongoing Demand Creation / patient mobilization	Patient mobilization / Ongoing demand creation	Distribution of IEC materials; Identification and Assigning the CVHs/ stregthening community strategy; workshop training and sensitization meetings monthly activity
	Implementation	Continuous assessment to identify new facilities	Continuous assessment to identify new facilities	build capacity for continuous assessment
	Implementation	Monthly HTS Support Supervision in 7 sub counties	Monthly HTS Support Supervision in 7 sub counties	For HTS and for VMMC (not necessarily the same visit). Resources clinical team transport, lodging
	Implementation	VMMC Outreach	Main outreach activities	Transportation										997611	4.40599e+06	643359
	Implementation	VMMC Outreach	Outreach activities (moonlight, island & distant locations)	Transport & accomodation for service providers / mobile teams										414439	1.71518e+06	272920
	Implementation	Communication	Communication	Support airtime for community gatekeepers to coordinate community demand
	Implementation	Communication	Communication
	Implementation	Site renovation	Site renovation	Renovate/improve minor theatres in the county health facilities; Improve/renovate CSSD in the county health facilities
	Implementation	Site renovation	Site renovation	Renovation of VMMC units in outreach sites
	Implementation	Quality Improvement	Continuous quality improvement (JSS,AE audit meetings ,annual refresher trainning,CMEs, internal & external QA activities )	Support CQI activities in mobile outreach sites (JSS/joint support supervision,site AE audit meetings,CMEs,internal QA)
	Implementation	Waste management VMMC	Waste management VMMC	Renovation /Building of Incinerator s and also improving other social amenities e.g water supply
	Implementation	Waste management	Waste management VMMC	Support installation of incinerator at main outreach sites
	Implementation	Quarterly Review Meetings	County progress review meetings	Quarterly progress review meetings for the survey
	Implementation	Monitoring and Evaluation	Monitoring and evaluation	Monthly data review & validation meeting, develop program database, cost analysis meetings
	Implementation	Monitoring and evaluation	Monitoring and evaluation	Scheduled monthly data quality assessment (DQA) and data analysis
	Implementation	Meetings with stakeholders	Meetings with county officials & annual community stakeholders forum	Annual community stakeholders workshop
	Implementation	Meetings with county officials	Meetings with county officials	Monthly: Support the sub counties VMMC Steering Committee in the7 sub counties
	Implementation	Support MOH	Support MOH	AOP planning meetings, EQA and support supervisions
	Implementation	Technical Working Group meetings	Technical Working Group meetings	Monthly participation in National, County, Sub county meetings
	Implementation	Training Infant circumcision	Training for service providers	Trainning of service providers on device & infant circumcision
	Implementation	Refresher training	Refresher training for service providers	Annual refresher training for service providers
	Implementation	Refresher training	Refresher training for county service providers	refresher trainings for county service providers on VMMC (doctors, clinicials, nurses). Resources needed Trainees expenses, perdiem; Facilitators expenses, perdiem; Support staff; Venue, Materials for trainings, Skills lab supplies, Airtime to coordinate, MoH daily subsistence allowance, Transportation of trainees & facilitators
	Implementation	Refresher training	Refresher training for HTS counselors on MC	Resources needed Trainees expenses, perdiem; Facilitators expenses, perdiem; Support staff; Venue, Materials for trainings, Skills lab supplies, Airtime to coordinate, MoH daily subsistence allowance, Transportation of trainees & facilitators
	Implementation	Refresher training	Refresher training for Infection Prevention Officers on MC	Resources needed Trainees expenses, perdiem; Facilitators expenses, perdiem; Support staff; Venue, Materials for trainings, Skills lab supplies, Airtime to coordinate, MoH daily subsistence allowance, Transportation of trainees & facilitators
	Implementation	Refresher training	Refresher training for M&E Officers on MC	Resources needed Trainees expenses, perdiem; Facilitators expenses, perdiem; Support staff; Venue, Materials for trainings, Skills lab supplies, Airtime to coordinate, MoH daily subsistence allowance, Transportation of trainees & facilitators
		Project Research	Project result dissemination meetings
		Project Research	Support Annual MOH Stakeholders Workshop
		Project Research	Exit interviews for clients accessing VMMC services
		Other Direct costs	Other directs cost of services delivery	Indirects operating expenses, Water for theatre use, Hall Hire and costs of Offloading goods
				Management of Severe Adverse Events
				Allocation to private Hospital to support VMMC activities Contractor Sori Lake Hospital
		Indirect costs	Cost of supporting service delivery	Indirect personnel costs- Staff at HQ and field office with LOE in the VMMC program/ MoH Indirect staff costs	1.90371e+06	1.94915e+07	2.40049e+06	997403	4.1278e+06	656819
				Administrative costs to support operations at the field and HQ-Activities related to VMMC-CHS																												198721	877659	128155				424544	1.87125e+06	273973
				Contracted services at HQ and field office--Contracted security services																32671.2	144294	21069.7
				Motor Vehicle repair and Maintenace costs
				Cost of rent and utilities costs at the Field Office and sub county Stores
				MOH facility operating costs and Utilities				131902	813091	558206							55473.3	432639	55156.4																												21247.4	204146	432225
[truncated: 81 more columns]

## Sheet: CHS -Operating Expenses
Summary of Cost									Quarter 1			Quarter 2			Quarter 3			Quarter 4
									Mobile	Mixed	Static	Mobile	Mixed	Static	Mobile	Mixed	Static	Mobile	Mixed	Static	Total		Mobile	Mixed	Static
Row Labels	Sum of Mixed	Sum of Static	Sum of Mobile		Sum of Mixed	Sum of Static	Sum of Mobile		0.0567563	0.0786774	0.0531287	0.213031	0.303137	0.253601	0.211476	0.228555	0.305785	0.518737	0.38963	0.387485
Direct Costs	5.07478e+07	7.41015e+06	1.14904e+07		5.07478e+07	7.41015e+06	1.14904e+07	6.96483e+07	652153	3.99271e+06	393692	2.44781e+06	1.53835e+07	1.87922e+06	2.42994e+06	1.15987e+07	2.26591e+06	5.9605e+06	1.97729e+07	2.87133e+06	6.96483e+07		1.14904e+07	5.07478e+07	7.41015e+06	6.96483e+07
Allowance	285267	41654.5	64590.6		285267	41654.5	64590.6	391512	3665.93	22444.1	2213.05	13759.8	86475.1	10563.6	13659.3	65199.3	12737.3	33505.6	111149	16140.5	391512		64590.6	285267	41654.5	391512
Consumables	3.90712e+07	5.70514e+06	8.84656e+06		3.90712e+07	5.70514e+06	8.84656e+06	5.36229e+07	502098	3.07402e+06	303107	1.88459e+06	1.18439e+07	1.44683e+06	1.87083e+06	8.92992e+06	1.74455e+06	4.58904e+06	1.52233e+07	2.21066e+06	5.36229e+07		8.84656e+06	3.90712e+07	5.70514e+06	5.36229e+07
Demand Creation	39008.6	5696.01	8832.39		39008.6	5696.01	8832.39	53537	501.294	3069.1	302.621	1881.57	11825	1444.51	1867.84	8915.62	1741.75	4581.69	15198.9	2207.12	53537		8832.39	39008.6	5696.01	53537
Meeting	655528	95719.8	148426		655528	95719.8	148426	899674	8424.11	51575.3	5085.47	31619.3	198715	24274.6	31388.5	149825	29269.7	76994	255413	37090	899674		148426	655528	95719.8	899674
Other Direct program cost	2668.97	389.721	604.312		2668.97	389.721	604.312	3663	34.2985	209.988	20.7053	128.737	809.064	98.8335	127.797	610.007	119.171	313.479	1039.91	151.011	3663		604.312	2668.97	389.721	3663
Outreach cost	252328	36844.7	57132.5		252328	36844.7	57132.5	346305	3242.63	19852.5	1957.51	12171	76490	9343.85	12082.1	57670.9	11266.6	29636.8	98314.5	14276.8	346305		57132.5	252328	36844.7	346305
Program Supplies	1.04217e+07	1.52176e+06	2.35969e+06		1.04217e+07	1.52176e+06	2.35969e+06	1.43031e+07	133927	819949	80849.2	502686	3.15919e+06	385920	499017	2.38192e+06	465332	1.22406e+06	4.06059e+06	589660	1.43031e+07		2.35969e+06	1.04217e+07	1.52176e+06	1.43031e+07
Staff costs	20168.4	2944.98	4566.57		20168.4	2944.98	4566.57	27680	259.182	1586.8	156.463	972.82	6113.81	746.85	965.719	4609.61	900.531	2368.85	7858.23	1141.14	27680		4566.57	20168.4	2944.98	27680
Indirect Cost	2.88305e+07	4.20981e+06	6.52785e+06		2.88305e+07	4.20981e+06	6.52785e+06	3.95682e+07	370497	2.26831e+06	223662	1.39063e+06	8.7396e+06	1.06761e+06	1.38048e+06	6.58936e+06	1.2873e+06	3.38624e+06	1.12332e+07	1.63124e+06	3.95682e+07		6.52785e+06	2.88305e+07	4.20981e+06	3.95682e+07
Admin Costs	2.11348e+06	308608	478537		2.11348e+06	308608	478537	2.90062e+06	27160	166283	16396	101943	640674	78263.4	101199	483047	94367.9	248235	823474	119581	2.90062e+06		478537	2.11348e+06	308608	2.90062e+06
Airtime	50177	7326.81	11361.2		50177	7326.81	11361.2	68865	644.818	3947.8	389.264	2420.28	15210.5	1858.09	2402.61	11468.2	2240.43	5893.46	19550.5	2839.03	68865		11361.2	50177	7326.81	68865
Allowance	1027.37	150.015	232.618		1027.37	150.015	232.618	1410	13.2026	80.8306	7.97012	49.5548	311.433	38.044	49.1931	234.81	45.8724	120.668	400.293	58.1287	1410		232.618	1027.37	150.015	1410
Contracted Service	171461	25036.6	38822.5		171461	25036.6	38822.5	235320	2203.42	13490.1	1330.16	8270.38	51976.2	6349.31	8210.01	39188.3	7655.82	20138.7	66806.3	9701.31	235320		38822.5	171461	25036.6	235320
Furniture	2.60725e+06	380709	590338		2.60725e+06	380709	590338	3.5783e+06	33505.4	205132	20226.6	125760	790355	96548.1	124842	595901	116415	306231	1.01586e+06	147519	3.5783e+06		590338	2.60725e+06	380709	3.5783e+06
Maintenace of Building and Station	9.78586e+06	1.42892e+06	2.21573e+06		9.78586e+06	1.42892e+06	2.21573e+06	1.34305e+07	125757	769926	75916.8	472018	2.96646e+06	362376	468573	2.23661e+06	436943	1.14938e+06	3.81286e+06	553687	1.34305e+07		2.21573e+06	9.78586e+06	1.42892e+06	1.34305e+07
Maintenance of Equipment	522285	76263.7	118257		522285	76263.7	118257	716806	6711.82	41092.1	4051.79	25192.3	158324	19340.5	25008.4	119371	23320.3	61344.2	203498	29551.1	716806		118257	522285	76263.7	716806
Meeting	25487.4	3721.66	5770.91		25487.4	3721.66	5770.91	34980	327.536	2005.29	197.727	1229.38	7726.19	943.816	1220.41	5825.29	1138.03	2993.59	9930.67	1442.09	34980		5770.91	25487.4	3721.66	34980
MV Repair and Maintenace	1.66616e+06	243291	377255		1.66616e+06	243291	377255	2.28671e+06	21411.6	131089	12925.7	80366.8	505075	61698.9	79780.2	380810	74394.9	195696	649185	94271.8	2.28671e+06		377255	1.66616e+06	243291	2.28671e+06
Office Equipment	165599	24180.7	37495.3		165599	24180.7	37495.3	227275	2128.09	13028.9	1284.69	7987.64	50199.3	6132.24	7929.34	37848.6	7394.09	19450.2	64522.4	9369.66	227275		37495.3	165599	24180.7	227275
Office Supplies	1.0429e+06	152284	236136		1.0429e+06	152284	236136	1.43132e+06	13402.2	82052.9	8090.64	50304.1	316143	38619.3	49937	238361	46566.1	122492	406346	59007.7	1.43132e+06		236136	1.0429e+06	152284	1.43132e+06
Operating cost	1.98226e+06	289448	448826		1.98226e+06	289448	448826	2.72053e+06	25473.7	155959	15378	95613.7	600896	73404.2	94915.8	453055	88508.8	232823	772347	112157	2.72053e+06		448826	1.98226e+06	289448	2.72053e+06
Staff costs	3.66493e+06	535150	829819		3.66493e+06	535150	829819	5.0299e+06	47097.5	288347	28431.8	176777	1.11098e+06	135715	175487	837639	163641	430458	1.42797e+06	207363	5.0299e+06		829819	3.66493e+06	535150	5.0299e+06
Support Supervision	4918.24	718.158	1113.6		4918.24	718.158	1113.6	6750	63.2037	386.955	38.1548	237.23	1490.9	182.126	235.499	1124.09	219.602	577.665	1916.3	278.276	6750		1113.6	4918.24	718.158	6750
Transport	4.98321e+06	727644	1.12831e+06		4.98321e+06	727644	1.12831e+06	6.83916e+06	64038.5	392066	38658.8	240364	1.5106e+06	184531	238609	1.13894e+06	222503	585295	1.94161e+06	281951	6.83916e+06		1.12831e+06	4.98321e+06	727644	6.83916e+06
ICT	43505.8	6352.68	9850.65		43505.8	6352.68	9850.65	59709.1	559.087	3422.92	337.51	2098.49	13188.2	1611.05	2083.17	9943.48	1942.56	5109.9	16951.2	2461.57	59709.1		9850.65	43505.8	6352.68	59709.1
Grand Total	7.95783e+07	1.162e+07	1.80183e+07		7.95783e+07	1.162e+07	1.80183e+07	1.09216e+08	1.02265e+06	6.26102e+06	617353	3.83844e+06	2.41231e+07	2.94683e+06	3.81042e+06	1.8188e+07	3.55321e+06	9.34674e+06	3.10061e+07	4.50256e+06	1.09216e+08		1.80183e+07	7.95783e+07	1.162e+07	1.09216e+08
			1.09216e+08																				0	0	0	0
Meeting And Trainings	Mobile	Mixed	Static																				0	0	0	0
Drivers training-19-20th march 2018	5770.91	25487.4	3721.66		25487.4	3721.66	5770.91	34980	327.536	2005.29	197.727	1229.38	7726.19	943.816	1220.41	5825.29	1138.03	2993.59	9930.67	1442.09	34980		5770.91	25487.4	3721.66	34980
Attending Advocacy Support for VMMC & GBV -Shinda	1237.33	5464.72	797.954		5464.72	797.954	1237.33	7500	70.2263	429.95	42.3942	263.589	1656.56	202.362	261.665	1248.99	244.002	641.849	2129.22	309.195	7500		1237.33	5464.72	797.954	7500
Melas -MMC All Hands Meeting	57907.1	255749	37344.2		255749	37344.2	57907.1	351000	3286.59	20121.7	1984.05	12336	77527	9470.53	12245.9	58452.7	11419.3	30038.6	99647.3	14470.3	351000		57907.1	255749	37344.2	351000
VMMC All Hands Meeting at Siaya Office-28th May	27221.3	120224	17555		120224	17555	27221.3	165000	1544.98	9458.9	932.673	5798.96	36444.3	4451.96	5756.64	27477.8	5368.05	14120.7	46842.8	6802.3	165000		27221.3	120224	17555	165000
VMMC intercounty TWG 30th May 2018	1484.8	6557.66	957.544		6557.66	957.544	1484.8	9000	84.2716	515.94	50.8731	316.307	1987.87	242.834	313.998	1498.79	292.803	770.219	2555.06	371.034	9000		1484.8	6557.66	957.544	9000
VMMC Stakeholders forum 2nd feb 2018	39264.6	173414	25321.7		173414	25321.7	39264.6	238000	2228.52	13643.7	1345.31	8364.57	52568.2	6421.61	8303.51	39634.6	7743.01	20368	67567.1	9811.8	238000		39264.6	173414	25321.7	238000
VMMC Stakeholders meeting	21310.8	94119.9	13743.3		94119.9	13743.3	21310.8	129174	1209.52	7405.11	730.164	4539.85	28531.3	3485.32	4506.71	21511.6	4202.5	11054.7	36671.9	5325.33	129174		21310.8	94119.9	13743.3	129174
	154197	681016	99441.4					934654	8751.64	53580.6	5283.19	32848.6	206441	25218.4	32608.9	155650	30407.7	79987.6	265344	38532.1	934654		154197	681016	99441.4	934654
																					1.13844e+08
																					9.61963e+07
																					2.1004e+08
Row Labels	Sum of Mobile 1	Sum of Mixed 1	Sum of Static 1	Sum of Mobile 2	Sum of Mixed 2	Sum of Static 2	Sum of Mobile 3	Sum of Mixed 3	Sum of Static 3	Sum of Mobile 4	Sum of Mixed 4	Sum of Static 4
Admin Costs	768.413	4408.37	473.679	2884.18	16985.1	2261.03	2863.13	12806.2	2726.29	7023.08	21831.3	3454.7
Bank Charges	6.66617	38.2437	4.10928	25.0209	147.35	19.615	24.8383	111.097	23.6512	60.9269	189.392	29.9703
CHMT Administrative support	56.7919	325.814	35.0087	213.164	1255.33	167.108	211.608	946.479	201.494	519.062	1613.51	255.33
Courier and Postage	0	0	0	0	0	0	0	0	0	0	0	0
Stationery for facilities	486.647	2791.89	299.988	1826.59	10756.9	1431.94	1813.26	8110.34	1726.6	4447.82	13826.1	2187.91
Stationey	218.308	1252.43	134.573	819.402	4825.5	642.363	813.421	3638.26	774.544	1995.27	6202.33	981.488
Joint Support Supervision	1285.86	7376.97	792.654	1855.38	10926.4	1454.51	1686.47	7543.21	1605.86	3863.37	12009.3	1900.42
VMMC Support Supervision	1285.86	7376.97	792.654	1855.38	10926.4	1454.51	1686.47	7543.21	1605.86	3863.37	12009.3	1900.42
Meetings	11349.5	65111.6	6996.24	42599.3	250870	33395.4	42288.4	189147	40267.2	103731	322449	51025.9
Bi-Monthly VMMC Steering Meeting	7101.18	40739.4	4377.44	26653.8	156965	20895	26459.2	118347	25194.6	64902.9	201751	31926.1
HR consultative,recruitment and sensitization meetings	1986.59	11397.1	1224.61	7456.53	43911.9	5845.48	7402.1	33108.1	7048.33	18156.9	56441	8931.51
Quarterly HTC Counselors Meeting- at Sub County	681.165	3907.84	419.896	2556.7	15056.5	2004.31	2538.04	11352.1	2416.74	6225.66	19352.6	3062.44
Quarterly Joint CHMT/ CHS Data Feedback and planning Meeting	0	0	0	0	0	0	0	0	0	0	0	0
Quarterly Joint SCHMT/ CHS Data Feedback and planning Meeting	1282.41	7357.14	790.524	4813.41	28346.4	3773.44	4778.28	21372.3	4549.91	11720.8	36434.4	5765.56
Quarterly Sub county hospitals HIV data review meetings	298.102	1710.21	183.762	1118.9	6589.29	877.156	1110.74	4968.1	1057.65	2724.57	8469.37	1340.24
Transport	23522	134946	14499.9	88288.2	519934	69212.8	87643.8	392013	83454.9	214985	668284	105753
HR Assistant site travel	90.6597	520.114	55.8861	340.284	2003.95	266.763	337.801	1510.91	321.656	828.605	2575.73	407.596
Roving Accountant's Transport	326.177	1871.27	201.068	1224.28	7209.84	959.763	1215.34	5435.98	1157.26	2981.16	9266.99	1466.45
VMMC Assistant Surgeons	23105.2	132554	14242.9	86723.7	510720	67986.3	86090.7	385066	81976	211175	656441	103879
Grand Total	36925.8	211843	22762.5	135627	798715	106324	134482	601509	128054	329602	1.02457e+06	162134
																					5.96455e+06
CHS-MOH																					2.04075e+08
Row Labels	Sum of Mobile 1	Sum of Mixed 1	Sum of Static 1	Sum of Mobile 2	Sum of Mixed 2	Sum of Static 2	Sum of Mobile 3	Sum of Mixed 3	Sum of Static 3	Sum of Mobile 4	Sum of Mixed 4	Sum of Static 4									2.043e+08
Admin Costs	768.413	4408.37	473.679	2884.18	16985.1	2261.03	2863.13	12806.2	2726.29	7023.08	21831.3	3454.7
Bank Charges	6.66617	38.2437	4.10928	25.0209	147.35	19.615	24.8383	111.097	23.6512	60.9269	189.392	29.9703
CHMT Administrative support	56.7919	325.814	35.0087	213.164	1255.33	167.108	211.608	946.479	201.494	519.062	1613.51	255.33
Courier and Postage	0	0	0	0	0	0	0	0	0	0	0	0
Stationery for facilities	486.647	2791.89	299.988	1826.59	10756.9	1431.94	1813.26	8110.34	1726.6	4447.82	13826.1	2187.91
Stationey	218.308	1252.43	134.573	819.402	4825.5	642.363	813.421	3638.26	774.544	1995.27	6202.33	981.488
Joint Support Supervision	1285.86	7376.97	792.654	1855.38	10926.4	1454.51	1686.47	7543.21	1605.86	3863.37	12009.3	1900.42
VMMC Support Supervision	1285.86	7376.97	792.654	1855.38	10926.4	1454.51	1686.47	7543.21	1605.86	3863.37	12009.3	1900.42
Meetings	11349.5	65111.6	6996.24	42599.3	250870	33395.4	42288.4	189147	40267.2	103731	322449	51025.9	1.15923e+06	259556	224576
Bi-Monthly VMMC Steering Meeting	7101.18	40739.4	4377.44	26653.8	156965	20895	26459.2	118347	25194.6	64902.9	201751	31926.1
HR consultative,recruitment and sensitization meetings	1986.59	11397.1	1224.61	7456.53	43911.9	5845.48	7402.1	33108.1	7048.33	18156.9	56441	8931.51
Quarterly HTC Counselors Meeting- at Sub County	681.165	3907.84	419.896	2556.7	15056.5	2004.31	2538.04	11352.1	2416.74	6225.66	19352.6	3062.44
Quarterly Joint CHMT/ CHS Data Feedback and planning Meeting	0	0	0	0	0	0	0	0	0	0	0	0
Quarterly Joint SCHMT/ CHS Data Feedback and planning Meeting	1282.41	7357.14	790.524	4813.41	28346.4	3773.44	4778.28	21372.3	4549.91	11720.8	36434.4	5765.56
Quarterly Sub county hospitals HIV data review meetings	298.102	1710.21	183.762	1118.9	6589.29	877.156	1110.74	4968.1	1057.65	2724.57	8469.37	1340.24
Transport	23522	134946	14499.9	88288.2	519934	69212.8	87643.8	392013	83454.9	214985	668284	105753
HR Assistant site travel	90.6597	520.114	55.8861	340.284	2003.95	266.763	337.801	1510.91	321.656	828.605	2575.73	407.596
Roving Accountant's Transport	326.177	1871.27	201.068	1224.28	7209.84	959.763	1215.34	5435.98	1157.26	2981.16	9266.99	1466.45
VMMC Assistant Surgeons	23105.2	132554	14242.9	86723.7	510720	67986.3	86090.7	385066	81976	211175	656441	103879
Grand Total	36925.8	211843	22762.5	135627	798715	106324	134482	601509	128054	329602	1.02457e+06	162134	3.69255e+06
	36925.8	211843	22762.5	135627	798715	106324	134482	601509	128054	329602	1.02457e+06	162134	3.69255e+06

## Sheet: MOH-Summary of Cost-16-06
	Utilities and operating Expenses		Quarter 1				Quarter 2				Quarter 3				Quarter 4
			Mixed	Static	Mobile	Total	Mixed	Static	Mobile	Total	Mixed	Static	Mobile	Total	Mixed	Static	Mobile	Total
	Recurrent	Administrative cost	27367.8	5809.48	2930.41	36107.7	128178	25461.2	3475.17	157114	88425.2	26895.5	20767.6	136088	131887	37506.8	33971	203365	532675
		Casual Labor wages	69815.9	43543.5	23441.9	136801	270593	133968	7040.18	411601	206282	141376	38703.6	386362	284816	242841	55408.9	583066	1.51783e+06
		Contracted Services	0	0	0	0	0	0	0	0	0	0	0	0	0	0	0	0	0
		Domestic Travel and accomodation	40598.4	3021.34	3386.68	47006.4	133272	17197.3	2456.14	152926	97101.5	16692.7	12613.5	126408	174345	21767.6	27417.5	223531	549871
		Electricity	12820.2	5420.7	1496.56	19737.5	60265.9	18764.3	281.261	79311.5	43488.8	19040.1	11052.8	73581.7	56462.8	31427.6	18124.6	106015	278646
		Food and Rations	35710.9	17506.2	17053.8	70271	207186	55527.1	4545.82	267259	155338	58576.5	16824.1	230739	286999	98746.4	18649	404394	972663
		Laboratory Materials	57836.2	51630.1	19611.7	129078	532970	153527	5124.12	691621	361295	163168	11966.5	536430	398764	284675	11892.5	695331	2.05246e+06
		Maintenance of Building and station	39082.7	5726.35	6691.04	51500.1	176433	26245.9	1752.86	204432	115385	25664.6	14565.2	155614	177941	37185.4	25831.7	240959	652505
		Medical supplies	19568.4	9018.52	1363.06	29950	87780.7	30291.8	764.563	118837	64650.1	31469.4	10965.1	107085	72414.4	51872.2	16762.4	141049	396921
		Other(SANITARY AND CLEANING)	19772	34390.5	2066.85	56229.3	69643.2	101649	902.872	172195	51454.8	108036	5956.68	165447	67390.3	189207	9561.22	266158	660030
		Water	6514.08	0	801.991	7316.08	37714	0	37.0828	37751.1	26638.5	0	2440.4	29078.9	36070.3	0	3766.67	39837	113983
			329087	176067	78843.9	583997	1.70404e+06	562631	26380.1	2.29305e+06	1.21006e+06	590919	145856	1.94683e+06	1.68709e+06	995228	221385	2.9037e+06	7.72758e+06	3.77286e+06
	Investment	Medical Equipment	0	0	0	0	0	0	0	0	0	0	0	0	0	0	0	0
		Office furniture and equipments	0	0	0	0	0	0	0	0	0	0	0	0	0	0	0	0
		Motor vehicle	0	0	0	0	0	0	0	0	0	0	0	0	0	0	0	0
		Construction of facilities	0	0	0	0	0	0	0	0	0	0	0	0	0	0	0	0
			0	0	0	0	0	0	0	0	0	0	0	0	0	0	0	0
			329087	176067	78843.9	583997	1.70404e+06	562631	26380.1	2.29305e+06	1.21006e+06	590919	145856	1.94683e+06	1.68709e+06	995228	221385	2.9037e+06	7.72758e+06
	Direct Staff Costs		Quarter 1				Quarter 2				Quarter 3				Quarter 4
			Mixed	Static	Mobile	Total	Mixed	Static	Mobile	Total	Mixed	Static	Mobile	Total	Mixed	Static	Mobile	Total
	Recurrent	INFECTION PREVENTION OFFICER	1.43278e+06	358194	119398	1.91037e+06	1.43278e+06	358194	119398	1.91037e+06	1.43278e+06	358194	119398	1.91037e+06	1.43278e+06	358194	119398	1.91037e+06
		VMMC COUNSELOR	1.55019e+06	238491	119246	1.90793e+06	1.55019e+06	238491	119246	1.90793e+06	1.55019e+06	238491	119246	1.90793e+06	1.55019e+06	238491	119246	1.90793e+06
		ASS. SURGEON	2.48127e+06	190867	381735	3.05388e+06	2.48127e+06	190867	381735	3.05388e+06	2.48127e+06	190867	381735	3.05388e+06	2.48127e+06	190867	381735	3.05388e+06
		VMMC DATA CLERKS	303054	0	101018	404072	303054	0	101018	404072	303054	0	101018	404072	303054	0	101018	404072
			5.7673e+06	787553	721396	7.27625e+06	5.7673e+06	787553	721396	7.27625e+06	5.7673e+06	787553	721396	7.27625e+06	5.7673e+06	787553	721396	7.27625e+06	29104990
	Indirect Staff Costs		Quarter 1				Quarter 2				Quarter 3				Quarter 4
	CHMT	Amount attributed to VMMC-Monthly	Mixed	Static	Mobile	Total	Mixed	Static	Mobile	Total	Mixed	Static	Mobile	Total	Mixed	Static	Mobile	Total	Gand total
	COUNTY HEALTH MANAGEMENT TEAM	154381	18137.6	104055	11180.7	133374	68078.2	400916	53369.3	522363	67581.3	302277	64351.3	434210	165773	515307	81544.7	762625	1.85257e+06	MOH contribution
	SUB COUNTY HEALTH MANAGEMENT TEAM-ALEGO	62362.7	7326.75	42033.5	4516.49	53876.7	27500.4	161951	21558.7	211010	27299.7	122106	25994.9	175400	66964.5	208160	32940.3	308065	748352
	SUB COUNTY HEALTH MANAGEMENT TEAM-GEM	54199.3	6367.67	36531.2	3925.27	46824.1	23900.6	140752	18736.6	183389	23726.1	106122	22592.1	152440	58198.7	180911	28628.3	267739	650392
	SUB COUNTY HEALTH MANAGEMENT TEAM-RARIEDA	56896.2	6684.51	38349	4120.59	49154.1	25089.8	147755	19669	192514	24906.7	111402	23716.3	160025	61094.6	189913	30052.8	281061	682754
	SUB COUNTY HEALTH MANAGEMENT TEAM-BONDO	53128.4	6241.85	35809.4	3847.72	45899	23428.3	137971	18366.4	179765	23257.3	104025	22145.7	149428	57048.8	177337	28062.7	262448	637541
	SUB COUNTY HEALTH MANAGEMENT TEAM-UGENYA	50431.5	5925	33991.7	3652.4	43569	22239	130967	17434.1	170640	22076.7	98744.6	21021.6	141843	54152.9	168335	26638.2	249126	605178
	SUB COUNTY HEALTH MANAGEMENT TEAM-UGUNJA	50436	5925.54	33994.7	3652.73	43573	22241.1	130979	17435.7	170655	22078.7	98753.5	21023.5	141856	54157.8	168350	26640.6	249148	605233
			56608.9	324765	34895.9	416270	212477	1.25129e+06	166570	1.63034e+06	210926	943431	200845	1.3552e+06	517390	1.60831e+06	254508	2.38021e+06	5.78202e+06
	Other Indirect Staff
	Finance Officer	8150	1128.99	6477.02	695.954	8301.96	4237.59	24955.4	3322.02	32515	4206.66	18815.5	4005.6	27027.8	10318.7	32075.8	5075.83	47470.3	115315
	HR Officer	7850	1077.05	6179.04	663.937	7920.04	4042.64	23807.3	3169.19	31019.2	4013.13	17949.9	3821.33	25784.4	9843.98	30600.1	4842.32	45286.4	110010	CHS-MOH
		497835	2206.05	12656.1	1359.89	16222	8280.23	48762.7	6491.22	63534.1	8219.79	36765.4	7826.93	52812.2	20162.7	62675.9	9918.14	92756.7	225325
		5.97402e+06	58815	337421	36255.8	432492	220758	1.30005e+06	173061	1.69387e+06	219146	980196	208672	1.40801e+06	537553	1.67099e+06	264426	2.47297e+06	6.00735e+06
		6.00735e+06
	Other Direct Cost
			Quarter 1				Quarter 2				Quarter 3				Quarter 4
	Line Item Detail	Mixed	Mixed	Static	Mobile	Total	Mixed	Static	Mobile	Total	Mixed	Static	Mobile	Total	Mixed	Static	Mobile	Total	Gand total
	D. Direct Adminstrative Costs
	Roving Accountant's Transport	23784.1	1871.27	201.068	326.177	2398.51	7209.84	959.763	1224.28	9393.89	5435.98	1157.26	1215.34	7808.58	9266.99	1466.45	2981.16	13714.6	33315.6
	HR Assistant site travel	6610.71	520.114	55.8861	90.6597	666.659	2003.95	266.763	340.284	2611	1510.91	321.656	337.801	2170.37	2575.73	407.596	828.605	3811.93	9259.96
	Courier and Postage	0	0	0	0	0	0	0	0	0	0	0	0	0	0	0	0	0	0
	Stationey	15918.5	1252.43	134.573	218.308	1605.31	4825.5	642.363	819.402	6287.26	3638.26	774.544	813.421	5226.23	6202.33	981.488	1995.27	9179.09	22297.9
	Bank Charges	486.082	38.2437	4.10928	6.66617	49.0191	147.35	19.615	25.0209	191.986	111.097	23.6512	24.8383	159.586	189.392	29.9703	60.9269	280.289	680.88
	CHMT Administrative support	4141.14	325.814	35.0087	56.7919	417.615	1255.33	167.108	213.164	1635.61	946.479	201.494	211.608	1359.58	1613.51	255.33	519.062	2387.9	5800.71
	Stationery for facilities	35485.2	2791.89	299.988	486.647	3578.52	10756.9	1431.94	1826.59	14015.4	8110.34	1726.6	1813.26	11650.2	13826.1	2187.91	4447.82	20461.8	49706
	Sub Total Direct Administrative Costs	86425.8	6799.76	730.633	1185.25	8715.64	26198.9	3487.56	4448.74	34135.2	19753.1	4205.2	4416.27	28374.5	33674.1	5328.75	10832.9	49835.7	121061
						0				0				0				0
	E. Meetings					0				0				0				0
	Quarterly Joint SCHMT/ CHS Data Feedback and planning Meeting	93510.2	7357.14	790.524	1282.41	9430.07	28346.4	3773.44	4813.41	36933.3	21372.3	4549.91	4778.28	30700.4	36434.4	5765.56	11720.8	53920.8	130985
	Quarterly Joint CHMT/ CHS Data Feedback and planning Meeting	0	0	0	0	0	0	0	0	0	0	0	0	0	0	0	0	0	0
	Quarterly HTC Counselors Meeting- at Sub County	49669.1	3907.84	419.896	681.165	5008.9	15056.5	2004.31	2556.7	19617.6	11352.1	2416.74	2538.04	16306.9	19352.6	3062.44	6225.66	28640.7	69574
	Bi-Monthly VMMC Steering Meeting	517803	40739.4	4377.44	7101.18	52218	156965	20895	26653.8	204514	118347	25194.6	26459.2	170000	201751	31926.1	64902.9	298580	725313
	Quarterly Sub county hospitals HIV data review meetings	21737	1710.21	183.762	298.102	2192.07	6589.29	877.156	1118.9	8585.35	4968.1	1057.65	1110.74	7136.49	8469.37	1340.24	2724.57	12534.2	30448.1
	HR consultative,recruitment and sensitization meetings	144858	11397.1	1224.61	1986.59	14608.3	43911.9	5845.48	7456.53	57213.9	33108.1	7048.33	7402.1	47558.5	56441	8931.51	18156.9	83529.5	202910
	Sub Total Meetings	827577	65111.6	6996.24	11349.5	83457.3	250870	33395.4	42599.3	326864	189147	40267.2	42288.4	271703	322449	51025.9	103731	477206	1.15923e+06
						0				0				0				0
	Transport- Roving Health workers					0				0				0				0
	VMMC Assistant Surgeons	1.68478e+06	132554	14242.9	23105.2	169902	510720	67986.3	86723.7	665430	385066	81976	86090.7	553132	656441	103879	211175	971495	2359960
						0				0				0				0
	Sub total roving transport	1.68478e+06	132554	14242.9	23105.2	169902	510720	67986.3	86723.7	665430	385066	81976	86090.7	553132	656441	103879	211175	971495	2359960
			204466	21969.8	35639.9	262075	787789	104869	133772	1.02643e+06	593966	126448	132795	853210	1.01256e+06	160233	325739	1.49854e+06	3.64025e+06
	Joint Support Supervision
			Quarter 1				Quarter 2				Quarter 3				Quarter 4
			Mixed	Static	Mobile	Total	Mixed	Static	Mobile	Total	Mixed	Static	Mobile	Total	Mixed	Static	Mobile	Total	Gand total
		VMMC Support Supervision	7376.97	792.654	1285.86	9455.48	10926.4	1454.51	1855.38	14236.3	7543.21	1605.86	1686.47	10835.5	12009.3	1900.42	3863.37	17773.1	52300.5
			7376.97	792.654	1285.86
	Other Direct Cost
			Quarter 1				Quarter 2				Quarter 3				Quarter 4
	Expenses	Line Item Detail	Mixed 1	Static 1	Mobile 1	Total	Mixed 2	Static 2	Mobile 2	Total	Mixed 3	Static 3	Mobile 3	Total	Mixed 4	Static 4	Mobile 4	Total	Gand total	Total
	Transport	Roving Accountant's Transport	1871.27	201.068	326.177	2398.51	7209.84	959.763	1224.28	9393.89	5435.98	1157.26	1215.34	7808.58	9266.99	1466.45	2981.16	13714.6	33315.6	326.177
	Transport	HR Assistant site travel	520.114	55.8861	90.6597	666.659	2003.95	266.763	340.284	2611	1510.91	321.656	337.801	2170.37	2575.73	407.596	828.605	3811.93	9259.96	90.6597
	Admin Costs	Courier and Postage	0	0	0	0	0	0	0	0	0	0	0	0	0	0	0	0	0	0
	Admin Costs	Stationey	1252.43	134.573	218.308	1605.31	4825.5	642.363	819.402	6287.26	3638.26	774.544	813.421	5226.23	6202.33	981.488	1995.27	9179.09	22297.9	218.308
	Admin Costs	Bank Charges	38.2437	4.10928	6.66617	49.0191	147.35	19.615	25.0209	191.986	111.097	23.6512	24.8383	159.586	189.392	29.9703	60.9269	280.289	680.88	6.66617
	Admin Costs	CHMT Administrative support	325.814	35.0087	56.7919	417.615	1255.33	167.108	213.164	1635.61	946.479	201.494	211.608	1359.58	1613.51	255.33	519.062	2387.9	5800.71	56.7919
	Admin Costs	Stationery for facilities	2791.89	299.988	486.647	3578.52	10756.9	1431.94	1826.59	14015.4	8110.34	1726.6	1813.26	11650.2	13826.1	2187.91	4447.82	20461.8	49706	486.647
	Meetings	Quarterly Joint SCHMT/ CHS Data Feedback and planning Meeting	7357.14	790.524	1282.41	9430.07	28346.4	3773.44	4813.41	36933.3	21372.3	4549.91	4778.28	30700.4	36434.4	5765.56	11720.8	53920.8	130985	1282.41
	Meetings	Quarterly Joint CHMT/ CHS Data Feedback and planning Meeting	0	0	0	0	0	0	0	0	0	0	0	0	0	0	0	0	0	0
	Meetings	Quarterly HTC Counselors Meeting- at Sub County	3907.84	419.896	681.165	5008.9	15056.5	2004.31	2556.7	19617.6	11352.1	2416.74	2538.04	16306.9	19352.6	3062.44	6225.66	28640.7	69574	681.165
	Meetings	Bi-Monthly VMMC Steering Meeting	40739.4	4377.44	7101.18	52218	156965	20895	26653.8	204514	118347	25194.6	26459.2	170000	201751	31926.1	64902.9	298580	725313	7101.18
	Meetings	Quarterly Sub county hospitals HIV data review meetings	1710.21	183.762	298.102	2192.07	6589.29	877.156	1118.9	8585.35	4968.1	1057.65	1110.74	7136.49	8469.37	1340.24	2724.57	12534.2	30448.1	298.102
	Meetings	HR consultative,recruitment and sensitization meetings	11397.1	1224.61	1986.59	14608.3	43911.9	5845.48	7456.53	57213.9	33108.1	7048.33	7402.1	47558.5	56441	8931.51	18156.9	83529.5	202910	1986.59
	Transport	VMMC Assistant Surgeons	132554	14242.9	23105.2	169902	510720	67986.3	86723.7	665430	385066	81976	86090.7	553132	656441	103879	211175	971495	2359960	23105.2
	Joint Support Supervision	VMMC Support Supervision	7376.97	792.654	1285.86	9455.48	10926.4	1454.51	1855.38	14236.3	7543.21	1605.86	1686.47	10835.5	12009.3	1900.42	3863.37	17773.1	52300.5	10926.4
						271531				1.04067e+06				864045				1.51631e+06	3.69255e+06
	Row Labels	Sum of Mobile 1	Sum of Mixed 1	Sum of Static 1	Sum of Mixed 2	Sum of Static 2	Sum of Mobile 2	Sum of Mixed 3	Sum of Static 3	Sum of Mobile 3	Sum of Mixed 4	Sum of Static 4	Sum of Mobile 4
	Admin Costs	768.413	4408.37	473.679	16985.1	2261.03	2884.18	12806.2	2726.29	2863.13	21831.3	3454.7	7023.08
	Bank Charges	6.66617	38.2437	4.10928	147.35	19.615	25.0209	111.097	23.6512	24.8383	189.392	29.9703	60.9269
	CHMT Administrative support	56.7919	325.814	35.0087	1255.33	167.108	213.164	946.479	201.494	211.608	1613.51	255.33	519.062
	Courier and Postage	0	0	0	0	0	0	0	0	0	0	0	0
	Stationery for facilities	486.647	2791.89	299.988	10756.9	1431.94	1826.59	8110.34	1726.6	1813.26	13826.1	2187.91	4447.82
	Stationey	218.308	1252.43	134.573	4825.5	642.363	819.402	3638.26	774.544	813.421	6202.33	981.488	1995.27
	Joint Support Supervision	1285.86	7376.97	792.654	10926.4	1454.51	1855.38	7543.21	1605.86	1686.47	12009.3	1900.42	3863.37
	VMMC Support Supervision	1285.86	7376.97	792.654	10926.4	1454.51	1855.38	7543.21	1605.86	1686.47	12009.3	1900.42	3863.37
	Meetings	11349.5	65111.6	6996.24	250870	33395.4	42599.3	189147	40267.2	42288.4	322449	51025.9	103731
	Bi-Monthly VMMC Steering Meeting	7101.18	40739.4	4377.44	156965	20895	26653.8	118347	25194.6	26459.2	201751	31926.1	64902.9
	HR consultative,recruitment and sensitization meetings	1986.59	11397.1	1224.61	43911.9	5845.48	7456.53	33108.1	7048.33	7402.1	56441	8931.51	18156.9
	Quarterly HTC Counselors Meeting- at Sub County	681.165	3907.84	419.896	15056.5	2004.31	2556.7	11352.1	2416.74	2538.04	19352.6	3062.44	6225.66
	Quarterly Joint CHMT/ CHS Data Feedback and planning Meeting	0	0	0	0	0	0	0	0	0	0	0	0
	Quarterly Joint SCHMT/ CHS Data Feedback and planning Meeting	1282.41	7357.14	790.524	28346.4	3773.44	4813.41	21372.3	4549.91	4778.28	36434.4	5765.56	11720.8
	Quarterly Sub county hospitals HIV data review meetings	298.102	1710.21	183.762	6589.29	877.156	1118.9	4968.1	1057.65	1110.74	8469.37	1340.24	2724.57
	Transport	23522	134946	14499.9	519934	69212.8	88288.2	392013	83454.9	87643.8	668284	105753	214985
	HR Assistant site travel	90.6597	520.114	55.8861	2003.95	266.763	340.284	1510.91	321.656	337.801	2575.73	407.596	828.605
	Roving Accountant's Transport	326.177	1871.27	201.068	7209.84	959.763	1224.28	5435.98	1157.26	1215.34	9266.99	1466.45	2981.16
	VMMC Assistant Surgeons	23105.2	132554	14242.9	510720	67986.3	86723.7	385066	81976	86090.7	656441	103879	211175
	Grand Total	36925.8	211843	22762.5	798715	106324	135627	601509	128054	134482	1.02457e+06	162134	329602

[truncated: 20 more sheets: CHS-MOH+CHS, CHS-Staff Costs, MOH-Summary of Cost-Initial, Sheet1, PROGRAM EXP-IRDO (2), Pivot Allocation, Mixed Migori, Static Migori, Mobile Migori, Sheet 1, Demand Creation, Communication, Commodities, Repair and Maintenance, Meetings, Training, Support Supervision, Admin Costs, Other direct costs, Travel and Transport]
