# Supplementary material for: Making voluntary medical male circumcision services sustainable: Findings from Kenya’s pilot models, baseline and year 1
Source: PLoS One. 2021 Jun 11;16(6):e0252725. doi: 10.1371/journal.pone.0252725 (PMC8195380; doi:10.1371/journal.pone.0252725)
Supplement: S1 Data — (ZIP) [file pone.0252725.s008.zip › data files/expenditure data CHS baseline.xlsx]

## Sheet: Assumptions
	Assumptions	Proportion
	Direct program cost	1	This is direct cost utilized to provider VMMC services. All cost are are 100% used
	Indirect program cost	0.204969	Based on the number of staff. 33 out of 161 are directly engaged in the VMMC program
	Non Program Cost	0
	Motor Vehicle	0.551724	16 vehicles out of the 29 vehicles are VMMC based
	Vehicle rentals	0.411765	49 Facilities out of 119 are VMMC based. All vehicles rented are utilized by all 119 programs sites of which 49 of those are VMMC sites
	Equipment Amortization
	Equipments life span	Min	Max	Average
	Chairs	2	3	2.5	0.435427
	Tables	2	2	2	0.537805
	Vehicles	5	7	6	0.197017
	Phones	1	1	1	1.05
	Laptops	3	3	3	0.367209
	Medical Equipments	5	7	6	0.197017
	Filling Cabinets	6	6	6	0.197017
	Building	30	30	30	0.0650514
	inflation rate	0.05

## Sheet: Summarized
Date	Item Description	Amount	Description	Type of Expenditure	Quarter
2016-11-15	Postage,mailing,shipping,messe	1.14079e+06	Utilities	Recurrent	QT1
2016-12-31	Printing VMMC SOP Manual booklets-85pgs full color	716000	Program IEC Materials	Recurrent	QT1
2016-12-31	Office Utilities	12913	Utilities	Recurrent	QT1
2016-12-31	300ml Glass-ASSORTED FLAVORS	294924	Program Supplies	Recurrent	QT1
2017-01-16	Office Supplies (Quotation Ref. NVS-021635-1)	35201.8	Administrative supplies	Recurrent	QT1
2017-02-09	HP Toner - CE505A for Jet 2055dn Printer	42084.2	Administrative supplies	Recurrent	QT2
2017-02-14	300ml Glass Soda (RGB) - Assorted	313538	Program Supplies	Recurrent	QT2
2017-02-15	HP Toner - CF410A	44140.9	Administrative supplies	Recurrent	QT2
2017-02-22	Printing - VMMC Consent Forms	347000	Program IEC Materials	Recurrent	QT2
2017-03-21	Branded Back Pack Bags for EIMC Program	208800	Supplies	Recurrent	QT2
2017-03-31	Insurance	229539	Administrative supplies	Recurrent	QT2
2017-04-01	Printing - VMMC Flyers	150104	Program IEC Materials	Recurrent	QT2
2017-04-04	Additional Printing Costs - VMMC Branded Bags	26100	Program Supplies	Recurrent	QT2
2017-04-10	Branding of VMMC Tents for Shinda Program	42428	Equipments	Recurrent	QT2
2017-04-13	Printing - Care after EIMC Flipchart	542100	Program IEC Materials	Recurrent	QT2
2017-04-20	Office rent	427975	Utilities	Recurrent	QT2
2017-04-24	HP Toner - 80A Black	47077.3	Administrative supplies	Recurrent	QT2
2017-04-30	Fee on review of Lease agreement btw CHS & Julius	2377.64	Utilities	Recurrent	QT2
2017-05-02	300ml Fanta Sodas for VMMC Program	476852	Program Supplies	Recurrent	QT3
2017-05-05	Distilled Water - 20 Litres	21521.7	Administrative supplies	Recurrent	QT3
2017-05-05	Heavy Duty Gloves - Industrial grade	425977	Supplies	Recurrent	QT3
2017-05-18	Dressed double peak tents	78188.7	Equipments	Recurrent	QT3
2017-05-19	Daily Activity Register	1.40105e+06	Program IEC Materials	Recurrent	QT3
2017-06-27	Internet	208429	Utilities	Recurrent	QT3
2017-08-01	Office sta & supplies	16840.2	Administrative supplies	Recurrent	QT4
2017-08-15	File archiving	11888.2	Space	Recurrent	QT4
2017-08-25	Kitchen Towel	64272.7	Administrative supplies	Recurrent	QT4
2017-08-29	Ketepa Economy Tea bags 50s UN	3101.8	Administrative supplies	Recurrent	QT4
2017-08-30	Disposable Sterile marker pens	0	Administrative supplies	Recurrent	QT4
2017-09-04	Printing of Post Care Rape (PRC) Registers	147000	Program IEC Materials	Recurrent	QT4
2017-09-04	Program Supplies	342000	Program Supplies	Recurrent	QT4
2017-09-05	Printing of PNS registers	0	Program IEC Materials	Recurrent	QT4
2017-09-05	Tea and Snacks	2139.88	Administrative supplies	Recurrent	QT4
2017-09-08	Super brite	47655.3	Administrative supplies	Recurrent	QT4
2017-09-09	Health facility LV Samples & Results Tracking Log	373700	Program IEC Materials	Recurrent	QT4
2017-09-16	Additional printing costs for OVC reporting tools	0	Program IEC Materials	Recurrent	QT4
2017-09-18	Printing - Index Client Information	263573	Program IEC Materials	Recurrent	QT4
2017-09-18	Printing of CHS Branded Note Books	194300	Program IEC Materials	Recurrent	QT4
2017-09-18	CHS Branded Pens	34430.5	Administrative supplies	Recurrent	QT4
2017-09-19	Road Banner (4m x 2m)	17012.4	Administrative supplies	Recurrent	QT4
2017-09-19	CHS Branded Gift Bags	32282.6	Administrative supplies	Recurrent	QT4
2017-09-21	Trophy - 8.5" T36-0511	38493.2	Administrative supplies	Recurrent	QT4
2017-09-22	Name Tags	12298.1	Administrative supplies	Recurrent	QT4
2017-09-23	Client Follow up Registers	856548	Program IEC Materials	Recurrent	QT4
2017-09-23	Adobe Acrobat Perpetual Licenses	106584	Administrative supplies	Recurrent	QT4
2017-09-23	CHS Branded Wall Clocks	24350.3	Administrative supplies	Recurrent	QT4
2017-09-23	OTZ Self Inking Stamps	94654.7	Administrative supplies	Recurrent	QT4
2017-09-23	HP Toner - 380A	75547.1	Administrative supplies	Recurrent	QT4
2017-09-23	HP Toner - 05A	171554	Administrative supplies	Recurrent	QT4
2017-09-25	Lanyards for Staff ID Card Holders	6559.01	Administrative supplies	Recurrent	QT4
2017-09-25	Distilled Water (20 Liters)	29720.5	Administrative supplies	Recurrent	QT4
2017-09-27	Program Supplies	34999.9	Program Supplies	Recurrent	QT4
2017-09-27	Sugar( Nutrameal) - 2 Kg	14347.8	Administrative supplies	Recurrent	QT4
2017-09-27	Postage,mailing,shipping,messe	922.36	Utilities	Recurrent	QT4
2017-09-27	Postage,mailing,shipping,messe	118895	Utilities	Recurrent	QT4
2017-09-29	Additional cost on LPO 8192	565.714	Administrative supplies	Recurrent	QT4
2017-09-30	To reflect correct vendor bal per donor	10760.9	Administrative supplies	Recurrent	QT4
2017-09-30	Postage,mailing,shipping,messe	65635.4	Utilities	Recurrent	QT4
2017-09-30	Postage,mailing,shipping,messe	4052.97	Utilities	Recurrent	QT4
2017-09-30	Postage,mailing,shipping,messe	645.652	Utilities	Recurrent	QT4
2017-10-06	Courier charges for Stakeholders forum Trophies	204.969	Administrative supplies	Recurrent	QT4
2017-10-11	Printing - Pre Inistation Checklist	1383.54	Utilities	Recurrent	QT4
2017-10-11	Printing - 10 tips for improving pipetting techniq	48000	Program IEC Materials	Recurrent	QT4
2017-10-11	Printing - MMAS 4	526000	Program IEC Materials	Recurrent	QT4
2017-10-18	Round Neck T-Shirts ( PMTCT Branded)	16909.9	Administrative supplies	Recurrent	QT4
2017-10-18	Round Necked T-Shirts (Branded OTZ)	268198	Administrative supplies	Recurrent	QT4
2017-10-18	300ml Soda (24 per crate) in glass bottles	420000	Program Supplies	Recurrent	QT4
2017-10-24	Lab progress charts	45000	Program IEC Materials	Recurrent	QT4
2017-10-30	To record invoice misposted in 05	7378.88	Administrative supplies	Recurrent	QT4
2017-10-30	To recognize rent expenditure - SHINDA	742880	Utilities	Recurrent	QT4
2017-10-31	Printing - CHS Branded Magnetic Stickers	64800	Program IEC Materials	Recurrent	QT4
2017-10-31	Printing - HTC OPD / IPD Progress Charts	0	Program IEC Materials	Recurrent	QT4
2016-11-16	Sutiures-Chromic cutgut 3/0 RB-Dozens	9359200	Medical Supplies	Recurrent	QT1
2016-12-31	Medical underwears(small/Medium/Large)	933800	Supplies	Recurrent	QT1
2016-12-31	Medical/surgical supplies	0	Medical Supplies	Recurrent	QT1
2017-02-22	Chromic Cut Gut - 3/0 Dozens	4109000	Medical Supplies	Recurrent	QT2
2017-02-22	Clean gloves - Medium	1.82505e+06	Consumables	Recurrent	QT2
2017-03-09	Sofratulle Biograss	870000	Consumables	Recurrent	QT2
2017-03-09	Non Cohesive Strapping - 3 Inch	675000	Consumables	Recurrent	QT2
2017-03-09	Precept Tins ( Johnson and Johnson)	2475000	Consumables	Recurrent	QT2
2017-03-16	Sterile Gloves - 7.5	4845000	Consumables	Recurrent	QT2
2017-03-17	Sutures - Chromic Cut Gut 3.0 (Dozens)	765000	Consumables	Recurrent	QT2
2017-03-20	Vacutainer Needles - BD / G21	221950	Consumables	Recurrent	QT2
2017-03-23	Instrument Lubricant - WD40	150000	Supplies	Recurrent	QT2
2017-03-23	Savlon Antiseptic - 5 Liters	168000	Supplies	Recurrent	QT2
2017-03-27	Center O's for VMMC Program	110000	Medical Supplies	Recurrent	QT2
2017-03-27	Medical Underwear for VMMC Program	1334000	Supplies	Recurrent	QT2
2017-03-29	MC Packs-Complete	5151000	Medical Equipments	Recurrent	QT2
2017-03-30	Drapes Linen - Green Cotton Mixed with Nylon	1332700	Consumables	Recurrent	QT2
2017-03-31	Heavy Duty Gloves - Industrial	764500	Supplies	Recurrent	QT2
2017-03-31	Lignocaine 1% 1ml Single ampoules without epinephr	52700	Medicine	Recurrent	QT2
2017-04-04	Designing and Hemming of EIMC Center O's	504600	Medical Supplies	Recurrent	QT2
2017-04-18	Vacutainer BD Needles - G21 (Packs of 480 Pcs)	518700	Consumables	Recurrent	QT2
2017-05-04	Making medical underwear for VMMC Program	1334000	Supplies	Recurrent	QT3
2017-05-05	Disposable Aprons	85000	Consumables	Recurrent	QT3
2017-05-05	Bin Liners Large - Yellow	1153500	Consumables	Recurrent	QT3
2017-05-05	Chromic Cutgut 3/0 RB - Dozens	4570500	Medical Supplies	Recurrent	QT3
2017-05-05	Precept Tins - Johnson and Johnson	3551000	Medical Supplies	Recurrent	QT3
2017-05-09	JIK (branded JIK) - 5 Litres	384424	Medical Supplies	Recurrent	QT3
2017-05-29	Designing & Hemming center O's - 54cm X70cm	1174500	Medical Supplies	Recurrent	QT3
2017-06-06	Male Circumcision Packs (with all accessories)	1350000	Medical Supplies	Recurrent	QT3
2017-06-20	Autoclaving Tapes - 1 inch	66000	Medical Supplies	Recurrent	QT3
2017-07-06	Betadine Solution (Muindi Pharma Brand) Switzerlan	760000	Medical Supplies	Recurrent	QT3
2017-09-07	Disposable Sterile Marker Pens	8875000	Medical Supplies	Recurrent	QT4
2017-09-07	Sutures - Chromic Cutgut 3/0 RB Dozens	7844530	Medical Supplies	Recurrent	QT4
2017-09-07	Needles G-21 Pkts 100	3607400	Consumables	Recurrent	QT4
2017-09-07	Disposable Aprons (White) - 100's	2128600	Consumables	Recurrent	QT4
2017-09-23	Vacutainer EDTA Tubes 4ml	153360	Consumables	Recurrent	QT4
2017-09-30	Syringes (Disposable) 10 cc	60450	Consumables	Recurrent	QT4
2017-01-13	VMMC Staff Meeting 85 pax	114750	Meeting	Recurrent	QT1
2017-03-15	Trainings	2.64524e+06	Training	Investment	QT2
2017-03-20	Joint CHS/CHMT Introductory meeting - Rarienda	466000	Meeting	Recurrent	QT2
2017-03-29	VMMC Counselors HTS Sensitization Meeting 11.04.17	115980	Meeting	Recurrent	QT2
2017-04-21	EIMC Training for HCW-Ongielo,Bondo,Siaya&Ambira	592360	Training	Recurrent	QT2
2017-05-09	AWP Meeting at facility level-Bondo Sub County	67500	Meeting	Recurrent	QT3
2017-05-09	AWP Meeting at facility level-Gem Sub County	75900	Meeting	Recurrent	QT3
2017-05-09	AWP Meeting at facility level-Siaya Sub County	72200	Meeting	Recurrent	QT3
2017-05-09	AWP Meeting at facility level-Ugenya Sub County	48400	Meeting	Recurrent	QT3
2017-05-09	AWP Meeting at facility level-Ugunja Sub County	48700	Meeting	Recurrent	QT3
2017-05-22	AWP Meeting targeting facility incharges	82800	Meeting	Recurrent	QT3
2017-05-29	AWP Meeting for facility Incharges	63000	Meeting	Recurrent	QT3
2017-06-19	Additional costs; EMIC-Sensitization Mtg.	19500	Meeting	Recurrent	QT3
2017-06-19	Additional costs; VMMC Intergration Meeting	4060	Meeting	Recurrent	QT3
2017-06-23	AWP training -Rarieda Sub County	83780	Training	Recurrent	QT3
2017-07-07	VMMC Intergration Meeting 25 pax	43500	Meeting	Recurrent	QT3
2017-07-10	Vmmc service delivery training 5 days 60pax	1890000	Training	Recurrent	QT3
2017-07-13	EMIC -SENSITIZATION MEETING 19.01.17	81000	Meeting	Recurrent	QT3
2017-07-20	AWP MEETING	176000	Meeting	Recurrent	QT3
2017-07-20	KHQIF	118000	Training	Recurrent	QT3
2017-08-30	EIMC TRAINING	84000	Training	Recurrent	QT4
2017-09-03	Biosafety biosecurity Training-3-8th sept	939870	Training	Recurrent	QT4
2017-09-04	Conference package-End User training-5th-81th sept	384000	Training	Recurrent	QT4
2017-09-04	Capacity Buidling	46200	Training	Recurrent	QT4
2017-09-05	Full board -Supervisors training	690000	Training	Recurrent	QT4
2017-09-05	conference package-VMMC ART Training 21-23rd sept	676140	Training	Recurrent	QT4
2017-09-05	IQ Care end user training 5-8th Sept 2017	408000	Training	Recurrent	QT4
2017-09-07	Capacity Buidling	223500	Training	Recurrent	QT4
2017-09-08	Hire of plastic chairs- staff meetings 10th and 13	5800	Meeting	Recurrent	QT4
2017-09-08	Hall Hire-for 32 days	525808	Training	Recurrent	QT4
2017-09-16	conference pakage	709416	Training	Recurrent	QT4
2017-09-17	Social Workers Training 18-20th sept 25 pax	216000	Training	Recurrent	QT4
2017-09-18	Peer Educators Training-Rarieda Sub County 18-20th	324000	Training	Recurrent	QT4
2017-09-18	Peer educators training-gem sub county18-20th sept	331500	Training	Recurrent	QT4
2017-09-18	Projector Hire -IQ Care end user training5-8th sep	9000	Training	Recurrent	QT4
2017-09-18	Peer educators training-Bondo Subcounty 18-20th	324000	Training	Recurrent	QT4
2017-09-18	Conference package-Peer educators training-18-20th	473280	Training	Recurrent	QT4
2017-09-18	Peer educators training18-20th sept	270000	Training	Recurrent	QT4
2017-09-18	IQ Care Technical training	108000	Training	Recurrent	QT4
2017-09-19	Chairs for Hire during staff meeting CMEs and	5400	Meeting	Recurrent	QT4
2017-09-19	roving HRIO Data review meeting on 20th september	81000	Meeting	Recurrent	QT4
2017-09-19	Introductory meetings costs14th Oct -14th Dec 2016	964472	Meeting	Recurrent	QT4
2017-09-23	CHS M&E inhouse meeting 25th sept 2017	37500	Meeting	Recurrent	QT4
2017-09-23	TB Training-24th-29th sept 2017	1155000	Training	Recurrent	QT4
2017-09-23	VMMC Refresher training-25-28th sept 2017	1132000	Training	Recurrent	QT4
2017-09-24	Accomodation;Emmauel Okoyo for 3 nights	9000	Training	Recurrent	QT4
2017-09-24	conference-Commodity Mgt 25-27th sep	513900	Training	Recurrent	QT4
2017-09-25	Stakeholders annual meeting 27-28th sept	1260000	Meeting	Recurrent	QT4
2017-09-26	Accommodation; Induction- 2 SHINDA New Staff 29-31	49500	Training	Recurrent	QT4
2017-09-26	Project team briefing on CHS Policies and procedur	261783	Meeting	Recurrent	QT4
2017-09-27	VMMC Staff team bulding 28/29th sept 2017	478500	Meeting	Recurrent	QT4
2017-09-27	Conference Package-HTS Officers Orientation-8-9th	42185	Training	Recurrent	QT4
2017-09-28	Capacity Buidling	272670	Training	Recurrent	QT4
2017-09-28	Capacity Buidling	22350	Training	Recurrent	QT4
2017-09-28	Capacity Buidling	324000	Training	Recurrent	QT4
2017-09-30	Trainings	20209	Training	Recurrent	QT4
2017-09-30	Trainings	20000	Training	Recurrent	QT4
2017-09-30	Trainings	20000	Training	Recurrent	QT4
2017-09-30	Trainings	20000	Training	Recurrent	QT4
2017-09-30	Trainings	20000	Training	Recurrent	QT4
2017-09-30	Trainings	12000	Training	Recurrent	QT4
2017-09-30	Trainings	12000	Training	Recurrent	QT4
2017-10-02	Annual Staff Meeting (SHINDA Staff Lunch)	129192	Meeting	Recurrent	QT4
2017-10-13	Projector and Hall hire-peer educators18-20th sept	16124	Training	Recurrent	QT4
2017-10-18	Business Meetings-UAP&HR Meeting 17.10.17	3480	Meeting	Recurrent	QT4
2017-10-18	Project team briefing on CHS Policies and procedur	261783	Meeting	Recurrent	QT4
2017-10-18	Trainings	20000	Training	Recurrent	QT4
2017-10-18	Trainings	20000	Training	Recurrent	QT4
2017-10-18	Trainings	4000	Training	Recurrent	QT4
2017-10-23	Capacity Buidling	272670	Training	Recurrent	QT4
2017-10-23	Trainings	20000	Training	Recurrent	QT4
2017-10-23	Trainings	20000	Training	Recurrent	QT4
2017-10-23	Trainings	16000	Training	Recurrent	QT4
2017-10-23	Trainings	4000	Training	Recurrent	QT4
2017-10-23	Trainings	20000	Training	Recurrent	QT4
2017-10-23	Trainings	20000	Training	Recurrent	QT4
2017-10-30	Staff Traning and Development	16800	Training	Recurrent	QT4
2017-10-30	Staff Traning and Development	45000	Training	Recurrent	QT4
2017-10-30	Business Mettings	158225	Meeting	Recurrent	QT4
2017-10-30	Business Mettings	23490	Meeting	Recurrent	QT4
2017-10-30	Trainings	9000	Training	Recurrent	QT4
2017-10-30	Trainings	16800	Training	Recurrent	QT4
2017-10-30	Trainings	9000	Training	Recurrent	QT4
2017-10-30	Supervisory Training:From 7:8/9/17	193300	Training	Recurrent	QT4
2017-10-30	Refresher Training-For Peer Educators	12000	Training	Recurrent	QT4
2017-10-30	Refresher Trainings-For Peer Educators	12000	Training	Recurrent	QT4
2017-10-30	Refresher Trainings :For Peer Educators	12000	Training	Recurrent	QT4
2017-10-30	Refresher Training:For Social Workers	12000	Training	Recurrent	QT4
2017-10-30	Refresher Training-Peer Educators	12000	Training	Recurrent	QT4
2017-10-30	Trainings	0	Training	Recurrent	QT4
2017-10-30	Refresher Trainings-Peer Educators	12000	Training	Recurrent	QT4
2017-10-30	vmmc Managers QAT Sept 2017	12000	Meeting	Recurrent	QT4
2017-10-30	VMMC Managers QAT :Sept 2017	12000	Meeting	Recurrent	QT4
2017-10-30	vmmc Refresher& Art Training	24000	Training	Recurrent	QT4
2017-10-30	VMM Refresher Training-Siaya County	12000	Training	Recurrent	QT4
2017-10-30	ART Update Training sept 2017	12000	Training	Recurrent	QT4
2017-10-30	ART Update Trainining in Siaya	12000	Training	Recurrent	QT4
2017-10-30	VMMC Stakeholdres W/shop	4000	Training	Recurrent	QT4
2017-10-30	VMMC Stake Holdres W/shop	4000	Training	Recurrent	QT4
2017-10-30	VMMC Stakeholdres w/shop-sept 2017	4000	Training	Recurrent	QT4
2017-10-30	Commodity Refresher Training	12000	Training	Recurrent	QT4
2017-10-30	VMMC Stakeholdres w/shop	4000	Training	Recurrent	QT4
2017-02-14	Medical equipment	368327	Equipments	Investment	QT2
2017-03-20	Medical equipment	18125.6	Equipments	Investment	QT2
2017-03-31	Konig Mogen Clamp	384184	Equipments	Investment	QT2
2017-07-21	Medical equipment	156322	Equipments	Investment	QT3
2017-08-29	Pedal Bins for VMMC Program - Black (30Litres)	378274	Medical Equipments	Investment	QT4
2017-01-11	Staff Airtime - Chs Siaya Office	111503	Airtime	Recurrent	QT1
2017-09-04	Mobile Phone	47962.7	Airtime	Recurrent	QT4
2017-09-05	Mobile Phone	461.18	Airtime	Recurrent	QT4
2017-09-19	Mobile Phone	399.689	Airtime	Recurrent	QT4
2017-09-19	Mobile Phone	3194.44	Airtime	Recurrent	QT4
2017-09-19	Mobile Phone	3996.89	Airtime	Recurrent	QT4
2017-09-19	Mobile Phone	55587.6	Airtime	Recurrent	QT4
2017-09-19	Mobile Phone	109073	Airtime	Recurrent	QT4
2017-09-27	Mobile Phone	25569.9	Airtime	Recurrent	QT4
2017-10-01	Mobile Phone	26236	Airtime	Recurrent	QT4
2017-10-01	Mobile Phone	153.727	Airtime	Recurrent	QT4
2017-10-01	Mobile Phone	614.907	Airtime	Recurrent	QT4
2017-10-23	Mobile Phone	47716.8	Airtime	Recurrent	QT4
2017-10-23	Mobile Phone	3996.89	Airtime	Recurrent	QT4
2017-10-30	Mobile Phone	79668.4	Airtime	Recurrent	QT4
2017-10-30	Mobile Phone	26646	Airtime	Recurrent	QT4
2017-10-30	Mobile Phone	3490.67	Airtime	Recurrent	QT4
2017-10-31	G/L Account:Staff A	215.217	Airtime	Recurrent	QT4
2017-10-31	G/L Account:Staff B	307.453	Airtime	Recurrent	QT4
2017-09-04	Contracted guards and cleaning	147963	Contracted Services	Recurrent	QT4
2017-09-04	Contracted guards and cleaning	12913.2	Contracted Services	Recurrent	QT4
2017-09-04	Contracted guards and cleaning	135050	Contracted Services	Recurrent	QT4
2017-09-27	Contracted guards and cleaning	12913	Contracted Services	Recurrent	QT4
2017-10-13	Legal Services	22984.1	Contracted Services	Recurrent	QT4
2017-10-13	Legal Services	1161.57	Contracted Services	Recurrent	QT4
2017-10-17	Contracted guards and cleaning	14028.1	Contracted Services	Recurrent	QT4
2017-10-30	Office Cleaning	12913	Contracted Services	Recurrent	QT4
2016-11-15	Fortigate firewall and Installation	146267	IT Infrastructure	Investment	QT1
2016-12-31	HP Proliant Server	154202	IT Infrastructure	Investment	QT1
2017-03-14	UPS-APC 700 VA with back to back & power cables	1042.47	IT Infrastructure	Investment	QT2
2017-07-12	UPS - 1500V (APC Brand) with back to back cables	28694.1	IT Infrastructure	Investment	QT3
2017-09-20	Applications software	9917.7	IT Infrastructure	Investment	QT4
2017-10-11	6 Way Working Station with paded screen dividers	109136	IT Infrastructure	Investment	QT4
2017-10-11	Siemons Cat 6	68513.5	IT Infrastructure	Investment	QT4
2017-06-27	Internet	208429	Internet	Recurrent	QT3
2017-09-07	Internet	9510.64	Internet	Recurrent	QT4
2017-09-07	Internet	15456.4	Internet	Recurrent	QT4
2017-09-27	Internet	9510.64	Internet	Recurrent	QT4
2017-09-27	Internet	15456.4	Internet	Recurrent	QT4
2017-10-30	Internet-Nov 2017	6200.47	Internet	Recurrent	QT4
2017-03-31	Battery replacement for KBR 616K	12032	MV Maintenance	Recurrent	QT2
2017-03-31	Battery replacement for KBR 931Z	12032	MV Maintenance	Recurrent	QT2
2017-05-04	Minor Service - KBT 979J	96011	MV Maintenance	Recurrent	QT3
2017-05-22	Tyre Replacement KBT 979J	72768	MV Maintenance	Recurrent	QT3
2017-06-09	Engine Oil KBP 671A	11584	MV Maintenance	Recurrent	QT3
2017-07-17	Maintenence Service + MF Battery for KBT 979J	443034	MV Maintenance	Recurrent	QT3
2017-09-01	Vehicle Maintenence Service - KBK 381Q	38005.5	MV Maintenance	Recurrent	QT4
2017-09-04	New Tyres for KCJ 638L, KCJ 880F	61296.6	MV Maintenance	Recurrent	QT4
2017-09-06	Repair - Dell Latitude E5470U Screen	8640	Computer Maintenance	Recurrent	QT4
2017-09-07	Installation of Medium Duty Racks with four shelve	752938	Office Maintence	Recurrent	QT4
2017-09-09	Vehicle Maintenence Service and Repairs KBP 669A	64827.2	MV Maintenance	Recurrent	QT4
2017-09-13	New Tyres LT245/75R16 - KBB 795G	36413.8	MV Maintenance	Recurrent	QT4
2017-09-18	New Tyres LT 245/75/R17 KBP 669A	78896.6	MV Maintenance	Recurrent	QT4
2017-09-18	New Tyres LT245/75R16	38069	MV Maintenance	Recurrent	QT4
2017-09-18	New Tyres LT235/85/R16 - KBK 381Q	71724.1	MV Maintenance	Recurrent	QT4
2017-09-22	Vehicle Maintenence and Repairs - KBT 979J	35447.7	MV Maintenance	Recurrent	QT4
2017-09-26	Major Repairs for KBB 310A	115146	MV Maintenance	Recurrent	QT4
2017-09-26	Vehicle Maintenence Service B - KBT 776K	19096.3	MV Maintenance	Recurrent	QT4
2017-09-26	Vehicle Maintenence Service - KBB 795G	6311.72	MV Maintenance	Recurrent	QT4
2017-09-27	Major Repairs and Service - KBT 776K	99783	MV Maintenance	Recurrent	QT4
2017-09-28	Vehicle Maintenence Service - KBT 979J	25056	MV Maintenance	Recurrent	QT4
2017-09-28	Vehicle Maintenence Service - kbr 616k	10624	MV Maintenance	Recurrent	QT4
2017-09-28	Vehicle Maintenence Service - KBB 360A	12416	MV Maintenance	Recurrent	QT4
2017-09-30	Vehicle Maintenence service - KBT 979J	20413.8	MV Maintenance	Recurrent	QT4
2017-10-07	Vehicle Maintenence Service -KBR 931Z	12224	MV Maintenance	Recurrent	QT4
2017-10-07	Vehicle Maintenence Service - KBP 669A	7393.1	MV Maintenance	Recurrent	QT4
2017-10-13	New Battery MF65D31L 12V 70AH - KBP 669A	9103.45	MV Maintenance	Recurrent	QT4
2017-10-17	Repair of Alternator/Battery Replacement KBC 072M	50090.5	MV Maintenance	Recurrent	QT4
2017-10-24	Installation of Motor Visor Sets on CHS Vehciles	104832	MV Maintenance	Recurrent	QT4
2017-10-30	Vehicle Maintenence	15448.3	MV Maintenance	Recurrent	QT4
2017-10-30	Vehicle Insurance	869063	MV Maintenance	Recurrent	QT4
2017-10-31	Vehicle Maintenence Service - KBK 381Q	10317.2	MV Maintenance	Recurrent	QT4
2016-10-31	Mobile Phone	1.41737e+06	Office Equipments	Investment	Earlier
2016-12-02	Fireproof filing cabinets-4 drawers	16960.6	Office Equipments	Investment	QT1
2017-01-19	PABX Machine - KX-NS500	55179.3	Office Equipments	Investment	QT1
2017-03-14	UPS-APC 700 VA with back to back & power cables	1042.47	Office Equipments	Investment	QT2
2017-03-21	Hire of Plastic Armless Chairs	13364	Administrative cost	Recurrent	QT2
2017-06-28	CHS Branded Wall Clocks	28695.7	Office Equipments	Investment	QT3
2017-06-28	Flip Chart Stands - Medium Size	15644.9	Office Equipments	Investment	QT3
2017-07-12	AVS Power Stabiliser (AVS 13)	11068.3	Office Equipments	Investment	QT3
2017-07-12	Dell Desktop Computers (Dell Optilex 5040)	853971	Office Equipments	Investment	QT3
2017-07-12	UPS - 1500V (APC Brand) with back to back cables	28694.1	Office Equipments	Investment	QT3
2017-07-14	Plastic Rectangular Tables	771.633	Office Equipments	Investment	QT3
2017-08-04	Two door filling Cabinet with 4 Compartments	4918.58	Office Equipments	Investment	QT4
2017-09-08	Hire of plastic chairs- staff meetings 10th and 13	1188.82	Administrative cost	Recurrent	QT4
2017-10-24	One Fuser Unit Sleeve for Ricoh MP5054SP	9591.04	Office Equipments	Investment	QT4
2016-10-06	Rennovations	1.4722e+06	Renovation	Recurrent	QT4
2017-10-05	Flight person A (Q.S)05-08.10.17 Rennovations	3894.41	Renovation	Recurrent	QT4
2017-10-18	Rennovations	1.26676e+06	Renovation	Recurrent	QT4
2017-10-18	Rennovations	941545	Renovation	Recurrent	QT4
2017-01-31	Fuel/gas for vehicles	3.90605e+06	Travel and Transport	Recurrent	QT1
2017-05-31	Vehicle rentals	9.06502e+06	Travel and Transport	Recurrent	QT3
2017-09-01	Air tickets for 3 staff	19023.5	Travel and Transport	Recurrent	QT4
2017-09-04	Transport from Hotel To Town for Siaya Team - ASW	63431.5	Travel and Transport	Recurrent	QT4
2017-09-09	Transport Annual Staff wrkshop - CVS to Syokimau	16058.8	Travel and Transport	Recurrent	QT4
2017-09-10	Return ticket-attending Staff retreat	14864.7	Travel and Transport	Recurrent	QT4
2017-09-10	G/L Account:MICHEAL OTIENO OMONDI	14345.2	Travel and Transport	Recurrent	QT4
2017-09-18	Transfer of extra staff from Miritini to Leisure	8827	Travel and Transport	Recurrent	QT4
2017-09-28	Fuel/gas for vehicles	99254.4	Travel and Transport	Recurrent	QT4
2017-09-30	Fuel/gas for vehicles	124027	Travel and Transport	Recurrent	QT4
2017-09-30	Fuel for Generator July/Aug	4405.88	Travel and Transport	Recurrent	QT4
2017-09-30	VMMC Gas Cylinder Cards	16882.4	Travel and Transport	Recurrent	QT4
2017-09-30	Vehicle rentals	3088.24	Travel and Transport	Recurrent	QT4
2017-09-30	Vehicle rentals	20382.4	Travel and Transport	Recurrent	QT4
2017-09-30	Vehicle rentals	463110	Travel and Transport	Recurrent	QT4
2017-09-30	Vehicle rentals	45088.2	Travel and Transport	Recurrent	QT4
2017-09-30	Vehicle rentals	33970.6	Travel and Transport	Recurrent	QT4
2017-09-30	Vehicle rentals	870130	Travel and Transport	Recurrent	QT4
2017-09-30	Vehicle rentals	147072	Travel and Transport	Recurrent	QT4
2017-10-12	Vehicle rentals	1.13018e+06	Travel and Transport	Recurrent	QT4
2017-10-12	Vehicle rentals	1.25165e+06	Travel and Transport	Recurrent	QT4
2017-10-19	Vehicle rentals	769804	Travel and Transport	Recurrent	QT4
2017-10-19	Vehicle rentals	151643	Travel and Transport	Recurrent	QT4
2017-10-19	Vehicle rentals	7411.76	Travel and Transport	Recurrent	QT4
2017-10-19	Vehicle rentals	130312	Travel and Transport	Recurrent	QT4
2017-10-19	Vehicle rentals	90841.3	Travel and Transport	Recurrent	QT4
2017-10-19	Vehicle rentals	176245	Travel and Transport	Recurrent	QT4
2017-10-19	Vehicle rentals	49775.6	Travel and Transport	Recurrent	QT4
2017-10-24	Vehicle rentals	41304.5	Travel and Transport	Recurrent	QT4
2017-10-24	Vehicle rentals	164480	Travel and Transport	Recurrent	QT4
2017-10-24	Vehicle rentals	79927.1	Travel and Transport	Recurrent	QT4
2017-10-30	Fuel/gas for vehicles	540647	Travel and Transport	Recurrent	QT4
2017-10-30	Fuel/gas for vehicles	132309	Travel and Transport	Recurrent	QT4
	Staff Cost	8.32106e+06	Staff Cost	Recurrent	QT1
	Staff Cost	8.32106e+06	Staff Cost	Recurrent	QT2
	Staff Cost	8.32106e+06	Staff Cost	Recurrent	QT3
	Staff Cost	8.32106e+06	Staff Cost	Recurrent	QT4
2017-09-30	Temporary Hire	15000	Locum allowance	Recurrent	QT4
2017-09-30	Temporary Hire	13500	Locum allowance	Recurrent	QT4
2017-09-30	Temporary Hire	24000	Locum allowance	Recurrent	QT4
2017-09-30	Temporary Hire	13500	Locum allowance	Recurrent	QT4
2017-09-30	Temporary Hire	29000	Locum allowance	Recurrent	QT4
2017-09-30	Temporary Hire	25000	Locum allowance	Recurrent	QT4
2017-09-30	Temporary Hire	52500	Locum allowance	Recurrent	QT4
2017-09-30	Temporary Hire	14000	Locum allowance	Recurrent	QT4
2017-09-30	Temporary Hire	18000	Locum allowance	Recurrent	QT4
2017-09-30	Temporary Hire	36000	Locum allowance	Recurrent	QT4
2017-09-30	Temporary Hire	14000	Locum allowance	Recurrent	QT4
2017-09-30	Temporary Hire	11000	Locum allowance	Recurrent	QT4
2017-09-30	Temporary Hire	15000	Locum allowance	Recurrent	QT4
2017-09-30	Temporary Hire	25000	Locum allowance	Recurrent	QT4
2017-09-30	Temporary Hire	26000	Locum allowance	Recurrent	QT4
2017-09-30	Temporary Hire	13000	Locum allowance	Recurrent	QT4
2017-09-30	Temporary Hire	13000	Locum allowance	Recurrent	QT4
2017-09-30	Temporary Hire	13500	Locum allowance	Recurrent	QT4
2017-09-30	Temporary Hire	18000	Locum allowance	Recurrent	QT4
2017-09-30	Temporary Hire	25000	Locum allowance	Recurrent	QT4
2017-09-30	Temporary Hire	15000	Locum allowance	Recurrent	QT4
2017-09-30	Temporary Hire	29000	Locum allowance	Recurrent	QT4
2017-09-30	Temporary Hire	18000	Locum allowance	Recurrent	QT4
2017-09-30	Temporary Hire	13000	Locum allowance	Recurrent	QT4
2017-09-30	Temporary Hire	13000	Locum allowance	Recurrent	QT4
2017-09-30	Temporary Hire	27000	Locum allowance	Recurrent	QT4
2017-09-30	Temporary Hire	36000	Locum allowance	Recurrent	QT4
2017-09-30	Temporary Hire	42000	Locum allowance	Recurrent	QT4
2017-09-30	Temporary Hire	11000	Locum allowance	Recurrent	QT4
2017-09-30	Temporary Hire	12000	Locum allowance	Recurrent	QT4
2017-09-30	Temporary Hire	30000	Locum allowance	Recurrent	QT4
2017-09-30	Temporary Hire	34000	Locum allowance	Recurrent	QT4
2017-09-30	Temporary Hire	15000	Locum allowance	Recurrent	QT4
2017-09-30	Temporary Hire	13500	Locum allowance	Recurrent	QT4
2017-09-30	Temporary Hire	39000	Locum allowance	Recurrent	QT4
2017-09-30	Temporary Hire	31000	Locum allowance	Recurrent	QT4
2017-09-30	Temporary Hire	42000	Locum allowance	Recurrent	QT4
2017-09-30	Temporary Hire	18000	Locum allowance	Recurrent	QT4
2017-09-30	Temporary Hire	42000	Locum allowance	Recurrent	QT4
2017-09-30	Temporary Hire	15000	Locum allowance	Recurrent	QT4
2017-09-30	Temporary Hire	11000	Locum allowance	Recurrent	QT4
2017-09-30	Temporary Hire	12000	Locum allowance	Recurrent	QT4
2017-09-30	Temporary Hire	30000	Locum allowance	Recurrent	QT4
2017-09-30	Temporary Hire	20000	Locum allowance	Recurrent	QT4
2017-09-30	Temporary Hire	36000	Locum allowance	Recurrent	QT4
2017-09-30	Temporary Hire	15000	Locum allowance	Recurrent	QT4
2017-09-30	Temporary Hire	9000	Locum allowance	Recurrent	QT4
2017-09-30	Temporary Hire	26000	Locum allowance	Recurrent	QT4
2017-09-30	Temporary Hire	13500	Locum allowance	Recurrent	QT4
2017-09-30	Temporary Hire	21000	Locum allowance	Recurrent	QT4
2017-09-30	Temporary Hire	25000	Locum allowance	Recurrent	QT4
2017-09-30	Temporary Hire	27000	Locum allowance	Recurrent	QT4
2017-09-30	Temporary Hire	31500	Locum allowance	Recurrent	QT4
2017-09-30	Temporary Hire	51000	Locum allowance	Recurrent	QT4
2017-09-30	Temporary Hire	9000	Locum allowance	Recurrent	QT4
2017-09-30	Temporary Hire	17000	Locum allowance	Recurrent	QT4
2017-09-30	Temporary Hire	22000	Locum allowance	Recurrent	QT4
2017-09-30	Temporary Hire	31000	Locum allowance	Recurrent	QT4
2017-09-30	Temporary Hire	52000	Locum allowance	Recurrent	QT4
2017-09-30	Temporary Hire	33000	Locum allowance	Recurrent	QT4
2017-09-30	Temporary Hire	33000	Locum allowance	Recurrent	QT4
2017-09-30	Temporary Hire	52500	Locum allowance	Recurrent	QT4
2017-09-30	Temporary Hire	42000	Locum allowance	Recurrent	QT4
2017-10-30	Temporary Hire	30000	Locum allowance	Recurrent	QT4
2017-10-30	Temporary Hire	30000	Locum allowance	Recurrent	QT4
2017-10-30	Temporary Hire	28000	Locum allowance	Recurrent	QT4
2017-10-30	Temporary Hire	21000	Locum allowance	Recurrent	QT4
2017-10-30	Temporary Hire	28000	Locum allowance	Recurrent	QT4
2017-10-30	Temporary Hire	20000	Locum allowance	Recurrent	QT4
2017-10-30	Temporary Hire	39000	Locum allowance	Recurrent	QT4
2017-10-30	Temporary Hire	45000	Locum allowance	Recurrent	QT4
2017-10-30	Temporary Hire	47000	Locum allowance	Recurrent	QT4
2017-10-30	Temporary Hire	31000	Locum allowance	Recurrent	QT4
2017-10-30	Temporary Hire	36000	Locum allowance	Recurrent	QT4
2017-10-30	Temporary Hire	58000	Locum allowance	Recurrent	QT4
2017-10-30	Temporary Hire	25000	Locum allowance	Recurrent	QT4
2017-10-30	Temporary Hire	17000	Locum allowance	Recurrent	QT4
2017-10-30	Temporary Hire	54000	Locum allowance	Recurrent	QT4
2017-10-30	Temporary Hire	13000	Locum allowance	Recurrent	QT4
2017-10-30	Temporary Hire	48000	Locum allowance	Recurrent	QT4
2017-10-30	Temporary Hire	4000	Locum allowance	Recurrent	QT4
2017-10-30	Temporary Hire	26000	Locum allowance	Recurrent	QT4
2017-10-30	Temporary Hire	23000	Locum allowance	Recurrent	QT4
2017-10-30	Temporary Hire	5000	Locum allowance	Recurrent	QT4
2017-10-30	Temporary Hire	39000	Locum allowance	Recurrent	QT4
		1.7512e+08
						Expenditure Items	QT1	QT2	QT3	QT4	Total
						Administrative cost	0	13364	0	1188.82	14552.8	Admin Cost	Recurrent
						Administrative supplies	35201.8	362842	21521.7	1.09586e+06	1.51543e+06	Admin Cost	Recurrent
						Airtime	111503	0	0	435292	546795	Admin Cost	Recurrent
						Computer Maintenance	0	0	0	8640	8640	Admin Cost	Recurrent
						Consumables	0	1.35284e+07	1238500	5949810	2.07167e+07	Consumables	Recurrent
						Contracted Services	0	0	0	359926	359926	Admin Cost	Recurrent
						Equipments	0	813065	234510	0	1.04757e+06	Other Equipment	Investments
						Internet	0	0	208429	56134.5	264563	Admin Cost	Recurrent
						IT Infrastructure	300468	1042.47	28694.1	187567	517772	IT Infrastructure
						Locum allowance	0	0	0	2196000	2196000	Personel
						Medical Equipments	0	5151000	0	378274	5.52927e+06	Medical Equipments
						Medical Supplies	9359200	4723600	11856424	16719530	42658754
						Medicine	0	52700	0	0	52700
						Meeting	114750	581980	782560	3694625	5173915
						MV Maintenance	0	24064	623398	1.812e+06	2.45946e+06
						Office Equipments	72139.9	1042.47	938846	14509.6	1.02654e+06
						Office Maintence	0	0	0	752938	752938
						Program IEC Materials	716000	1039204	1.40105e+06	2.51892e+06	5.67517e+06
						Program Supplies	294924	339638	476852	797000	1.90841e+06
						Renovation	0	0	0	3.6844e+06	3.6844e+06
						Space	0	0	0	11888.2	11888.2
						Staff Cost	8.32106e+06	8.32106e+06	8.32106e+06	8.32106e+06	3.32842e+07
						Supplies	933800	2625300	1.75998e+06	0	5.31908e+06
						Training	0	3.2376e+06	2091780	11270222	1.65996e+07
						Travel and Transport	3.90605e+06	0	9.06502e+06	6.68048e+06	1.96516e+07
						Utilities	1.15371e+06	430353	208429	934415	2.7269e+06
											1.73703e+08
											1.41737e+06

## Sheet: Allocated_use this file
	Scenario 1	Recurrent														Investments
	Period	Administrative cost	Commodities					Communication	Maintenance	Meetings	Trainings	Contracted Servives	Transport	Personel	Utilities	IT Infrastructure	Office Equipments	Vehicles	Renovation	Space	Medical Equipments	Other Equipments	Total
			Consumables	Medicine	Stationery	Program Supplies	Other Supplies	Airtime	MV Maintenance
	Nov-Jan	35201.8	9359200	0	716000	294924	933800	111503	0	114750	0	0	3.90605e+06	8.32106e+06	1.15371e+06	300468	72139.9		0	0	0	0	2.53188e+07
	Feb- Apr	376206	1.8252e+07	52700	1039204	339638	2625300	0	24064	581980	3.2376e+06	0	0	8.32106e+06	430353	1042.47	1042.47		0	0	5151000	813065	4.12463e+07
	May- Jul	229951	13094924	0	1.40105e+06	476852	1.75998e+06	0	623398	782560	2091780	0	9.06502e+06	8.32106e+06	208429	28694.1	938846		0	0	0	234510	3.9257e+07
	Aug-Oct	1.91476e+06	22669340	0	2.51892e+06	797000	0	435292	1.812e+06	3694625	11270222	359926	6.68048e+06	1.05171e+07	934415	187567	14509.6		3.6844e+06	11888.2	378274	0	6.78807e+07
		2.55612e+06	6.33755e+07	52700	5.67517e+06	1.90841e+06	5.31908e+06	546795	2.45946e+06	5173915	1.65996e+07	359926	1.96516e+07	3.54802e+07	2.7269e+06	517772	1.02654e+06	0	3.6844e+06	11888.2	5.52927e+06	1.04757e+06	1.73703e+08
														Total Recurrent	1.61885e+08						Total Investment	1.18174e+07
	Scenario 2
		Allocations	VMMC	Proportions	Recurrent	Investments	Total	UE
		10-14 years	32063.6	0.832194	1.3472e+08	9.83441e+06	1.44554e+08	0.832194
		0-9 years	1150.39	0.0298578	4.83355e+06	352843	5.18639e+06
		Above 14 years	5315	0.137948	2.23318e+07	1.63019e+06	2.3962e+07
			38529	1	1.61885e+08	1.18174e+07	1.73703e+08

## Sheet: Final Workload (2)
	Abidha Health Centre							Akala Haelth Centre							Ambira sub-County Hospital							Bar Achuth							Bar Ndege Dispensary							Bondo Sub District Hospital							Boro Dispensary
	OPD	Inpatients	0-9 Years	10-14 years	Circumcised 0-14 yrs	Circumcised 15-24 yrs	Circumcised 25 yrs and Above	OPD	Inpatients	0-9 Years	10-14 years	Circumcised 0-14 yrs	Circumcised 15-24 yrs	Circumcised 25 yrs and Above	OPD	Inpatients	0-9 Years	10-14 years	Circumcised 0-14 yrs	Circumcised 15-24 yrs	Circumcised 25 yrs and Above	OPD	Inpatients	0-9 Years	10-14 years	Circumcised 0-14 yrs	Circumcised 15-24 yrs	Circumcised 25 yrs and Above	OPD	Inpatients	0-9 Years	10-14 years	Circumcised 0-14 yrs	Circumcised 15-24 yrs	Circumcised 25 yrs and Above	OPD	Inpatients	0-9 Years	10-14 years	Circumcised 0-14 yrs	Circumcised 15-24 yrs	Circumcised 25 yrs and Above	OPD	Inpatients	0-9 Years	10-14 years	Circumcised 0-14 yrs	Circumcised 15-24 yrs	Circumcised 25 yrs and Above
October 2016	1793	50	0	0	0	0	0	5471	0	0	0	0	0	0	2653	44	0	0	0	0	0								1439	0	0	0	0	0	0	7025	466	0	0	0	0	0	1247	0	0	0	0	0	0
November 2016	1789	46	0	0	0	0	0	3611	0	0	0	0	0	0	2731	10	0.322946	56.6771	57	7	1	1018	0	0	0	0	0	0	1881	0	3.83333	19.1667	23	1	0	6258	431	2.20015	21.7998	24	3	1	1183	0	0	0	0	0	0
December 2016	1873	44	0.38754	12.6125	13	1	0	4931	0	0.248785	31.7512	32	7	0	3770	41	0.668555	117.331	118	16	3	826	0	1.09638	84.9036	86	5	5	1539	0	11.5	57.5	69	14	1	6293	472	6.96715	69.0328	76	11	4	1581	0	0.0902778	38.9097	39	7	1
January 2017	1103	55	0	0	0	0	0	2877	0	0.551992	70.448	71	5	1	2170	84	0.878187	154.122	155	10	5	1225	0	1.09638	84.9036	86	4	4	1728	0	8	40	48	3	0	2308	169	9.80901	97.191	107	8	3	828	0	0.0601852	25.9398	26	6	0
	4765	145	0.38754	12.6125	13	1	0	11419	0	0.800777	102.199	103	12	1	8671	135	1.86969	328.13	330	33	9	3069	0	2.19276	169.807	172	9	9	5148	0	23.3333	116.667	140	18	1	14859	1072	18.9763	188.024	207	22	8	3592	0	0.150463	64.8495	65	13	1
February 2017	1888	52	0	0	0	0	0	3874	0	0.606414	77.3936	78	14	3	1987	81	0.810198	142.19	143	7	3	1370	0	3.16165	244.838	248	51	1	1770	0	15	75	90	12	1	5119	256	15.3094	151.691	167	37	3	1144	0	0.0833333	35.9167	36	22	8
March 2017	1771	40	0	0	0	0	0	428	0	0.551992	70.448	71	20	1	2290	89	0.934844	164.065	165	28	1	1141	0	2.35849	182.642	185	65	0	1827	0	3.66667	18.3333	22	0	0	4304	83	13.3843	132.616	146	42	10	1301	0	0.122685	52.8773	53	26	4
April 2017	2373	78	0	0	0	0	0	4290	0	1.13508	144.865	146	8	0	4251	58	1.26912	222.731	224	12	2	1551	6	5.29067	409.709	415	3	0	2186	0	0	0	0	0	0	5635	434	29.152	288.848	318	7	3	1596	0	0.136574	58.8634	59	24	0
	6032	170	0	0	0	0	0	8592	0	2.29349	292.707	295	42	4	8528	228	3.01416	528.986	532	47	6	4062	6	10.8108	837.189	848	119	1	5783	0	18.6667	93.3333	112	12	1	15058	773	57.8457	573.154	631	86	16	4041	0	0.342593	147.657	148	72	12
May 2017	2353	0	0	0	0	0	0	3256	0	0.155491	19.8445	20	1	1	5478	133	1.19547	209.805	211	10	5	1274	0	4.24528	328.755	333	49	0	2005	0	23	115	138	5	0	9057	425	17.8762	177.124	195	28	5	1583	0	0.166667	71.8333	72	19	0
June 2017	2745	66	0	0	0	0	0	4024	0	1.39164	177.608	179	18	3	5218	0	1.83569	322.164	324	15	3	1252	0	8.66905	671.331	680	36	1	2235	0	15.8333	79.1667	95	2	0	6494	0	28.602	283.398	312	37	3	2322	0	0.208333	89.7917	90	26	2
July 2017	1687	15	0	0	0	0	0	978	0	1.80369	230.196	232	9	1	3591	2	1.93201	339.068	341	17	1	0	0	12.7104	984.29	997	39	2	1201	0	15	75	90	36	0	3492	0	26.9519	267.048	294	54	1	1013	0	0.208333	89.7917	90	20	19
	6785	81	0	0	0	0	0	8258	0	3.35083	427.649	431	28	5	14287	135	4.96317	871.037	876	42	9	2526	0	25.6247	1984.38	2010	124	3	5441	0	53.8333	269.167	323	43	0	19043	425	73.4301	727.57	801	119	9	4918	0	0.583333	251.417	252	65	21
August 2017	1593	53	0	0	0	0	0	2039	0	0.870748	111.129	112	1	0	3189	0	0.271955	47.728	48	8	0	0	0	1.13463	87.8654	89	1	1	668	0	0.5	2.5	3	0	0	4459	0	3.66692	36.3331	40	7	1	843	0	0.0138889	5.98611	6	0	0
September 2017	1504	39	0	0	0	0	0	1898	0	0.489796	62.5102	63	1	2	3726	14	0.0963173	16.9037	17	0	0	0	0	0.382458	29.6175	30	0	0	675	0	4	20	24	0	0	4082	0	4.95034	49.0497	54	2	1	1138	0	0.037037	15.963	16	6	0
October 2017	915	13	0	0	0	0	0	1816	0	1.47716	188.523	190	14	1	4154	28	0.271955	47.728	48	5	4	0	0	3.04691	235.953	239	1	0	688	0	0	0	0	0	0	4094	0	11.3675	112.633	124	13	3	1802	0	0.168981	72.831	73	0	1
	4012	105	0	0	0	0	0	5753	0	2.83771	362.162	365	16	3	11069	42	0.640227	112.36	113	13	4	0	0	4.564	353.436	358	2	1	2031	0	4.5	22.5	27	0	0	12635	0	19.9847	198.015	218	22	5	3783	0	0.219907	94.7801	95	6	1
November 2017	707	5	0	0	0	0	0	1806	0	2.95432	377.046	380	30	3	6005	10	3.14448	551.856	555	28	4								692	0	5.66667	28.3333	34	3	0	2314	0	34.1024	337.898	372	14	4	1541	0	0.289352	124.711	125	8	3
December 2017	1582	42	0	0	0	0	0	3025	0	0.139942	17.8601	18	5	3	4675	17	1.20113	210.799	212	12	4								1742	0	1.66667	8.33333	10	0	0	7380	311	21.3598	211.64	233	6	4	1412	0	0.0717593	30.9282	31	45	1
January 2018	0	0	0	0	0	0	0	0	0	1.26725	161.733	163	4	2	5085	29	1.29178	226.708	228	8	2								0	0	5.83333	29.1667	35	3	0	0	0	16.5011	163.499	180	10	7	0	0	0.0671296	28.9329	29	22	0
February 2018	0	0	0	0	0	0	0	0	0	1.36054	173.639	175	39	1	4611	123	0.855524	150.144	151	30	2								0	0	4.5	22.5	27	1	0	0	0	21.3598	211.64	233	12	10	0	0	0.229167	98.7708	99	73	2
March 2018	0	0	0	0	0	0	0	0	0	0.800777	102.199	103	1	0	4530	51	1.23513	216.765	218	30	0								#REF!	#REF!	0.333333	1.66667	2	0	0	#REF!	#REF!	15.3094	151.691	167	15	8	#REF!	#REF!	0.185185	79.8148	80	9	1
	0	0	0	0	0	0	0	#REF!	#REF!	1.85811	237.142	239	8	1	0	0	1.53541	269.465	271	11	8								#REF!	#REF!	4.16667	20.8333	25	0	0	#REF!	#REF!	26.4935	262.506	289	15	12	#REF!	#REF!	0	0	0	0	0
	21594	501	0.38754	12.6125	13	1	0	34022	0	9.2828	1184.72	1194	98	13	42555	540	10.4873	1840.51	1851	135	28	9657	6	43.1922	3344.81	3388	254	14	18403	0	100.333	501.667	602	73	2	61595	2270	170.237	1686.76	1857	249	38	16334	0	1.2963	558.704	560	156	35
	Summary
	OPD	Inpatients	0-9 Years	10-14 years	Circumcised 15-24 yrs	Circumcised 25 yrs and Above
	873049	17032	1150.39	32063.6	4720	595
	OPD				873049	0.940168
	Inpatients				17032	0.0183414
	10-14 years				32063.6	0.0345286
	0-9 years				1150.39	0.00123883
	Above 14 years				5315	0.00572361
	Other MC				0	0		0.041491
				Total	928610	1
[truncated: 246 more columns]

## Sheet: Salary
	Position Title	Name	Monthly Salary	LOE	LOE TO VMMC	Percentage of time attibuted to VMMC	Proportion of time attibuted to VMMC	Total Salary Per Annum Attributed to VMMC activities	Total Proportion of Salary Per Annum Allocated to VMMC activities	Individual Salary Per Annum Attributed to VMMC activities	Number of Months in a Year	Individual Salary Per Month Attributed to VMMC activities	De
1	Chief Executive Officer	Dr. Paul, Wekesa		0.3	0.223602	0.0670807	0.0670807	3.32842e+07	0.00154999	51590.1	12	4299.18	Staff Cost	Recurrent
2	Finance and Administration Director	George, Odondi		0.3	0.223602	0.0670807	0.0670807	3.32842e+07	0.00154999	51590.1	12	4299.18	Staff Cost	Recurrent
3	Human Resources Manager	Mbugua, Nyambura		0.25	0.223602	0.0559006	0.0559006	3.32842e+07	0.00129166	42991.8	12	3582.65	Staff Cost	Recurrent
4	Grants Development Manager	Njoroge, Janice		0.2	0.223602	0.0447205	0.0447205	3.32842e+07	0.00103332	34393.4	12	2866.12	Staff Cost	Recurrent
5	Finance Manager	Misoi, Alex		0.3	0.223602	0.0670807	0.0670807	3.32842e+07	0.00154999	51590.1	12	4299.18	Staff Cost	Recurrent
6	Contract & Grant Manager	Joseph, Ruiru		0.15	0.223602	0.0335404	0.0335404	3.32842e+07	0.000774994	25795.1	12	2149.59	Staff Cost	Recurrent
7	Operations Manager	Samson, Koross		0.15	0.223602	0.0335404	0.0335404	3.32842e+07	0.000774994	25795.1	12	2149.59	Staff Cost	Recurrent
8	ICT Manager	TBA, TBA		0.25	0.223602	0.0559006	0.0559006	3.32842e+07	0.00129166	42991.8	12	3582.65	Staff Cost	Recurrent
9	Compliance Manager	Muli, Dorcas		0.15	0.223602	0.0335404	0.0335404	3.32842e+07	0.000774994	25795.1	12	2149.59	Staff Cost	Recurrent
10	Head of Programs	Dr. Peter, Kimuyu		0.5	0.223602	0.111801	0.111801	3.32842e+07	0.00258331	85983.6	12	7165.3	Staff Cost	Recurrent
11	Evaluation Advisor	Kevin Owour , Oketchi		0.5	0.223602	0.111801	0.111801	3.32842e+07	0.00258331	85983.6	12	7165.3	Staff Cost	Recurrent
12	Programs Director	Dr. Jacqin , Kataka		1	0.223602	0.223602	0.223602	3.32842e+07	0.00516662	171967	12	14330.6	Staff Cost	Recurrent
13	Deputy Project Director/STA	Dr. Julius, Oliech		1	0.223602	0.223602	0.223602	3.32842e+07	0.00516662	171967	12	14330.6	Staff Cost	Recurrent
14	Deputy Project Director; Strategic Information & Systems	Emmanuel Griffins , Ouma Dudi		1	0.223602	0.223602	0.223602	3.32842e+07	0.00516662	171967	12	14330.6	Staff Cost	Recurrent
15	VMMC Advisor	Dr. Nandi , Owuor		1	0.223602	0.223602	0.223602	3.32842e+07	0.00516662	171967	12	14330.6	Staff Cost	Recurrent
16	QI Advisor	Abbas, Mohammed		1	0.223602	0.223602	0.223602	3.32842e+07	0.00516662	171967	12	14330.6	Staff Cost	Recurrent
17	Srn.Program Officer Bondo	Obiero, Julius		1	0.223602	0.223602	0.223602	3.32842e+07	0.00516662	171967	12	14330.6	Staff Cost	Recurrent
18	Srn.Program Officer Gem	Tembula, Gabriel		1	0.223602	0.223602	0.223602	3.32842e+07	0.00516662	171967	12	14330.6	Staff Cost	Recurrent
19	Srn.Program Officer Rarieda	Ndonga, Peter		1	0.223602	0.223602	0.223602	3.32842e+07	0.00516662	171967	12	14330.6	Staff Cost	Recurrent
20	Srn.Program Officer Siaya	Konchelah Momboshi, John		1	0.223602	0.223602	0.223602	3.32842e+07	0.00516662	171967	12	14330.6	Staff Cost	Recurrent
21	Srn.Program Officer Ugenya/Ugunja	Oloo , Edris		1	0.223602	0.223602	0.223602	3.32842e+07	0.00516662	171967	12	14330.6	Staff Cost	Recurrent
22	Program Officer- Early Infant Male Circumcision	Omondi, George		1	1	1	1	3.32842e+07	0.0231063	769075	12	64089.6	Staff Cost	Recurrent
23	Communication & Mobilization Advisor	Onchiri, Geoffrey		1	1	1	1	3.32842e+07	0.0231063	769075	12	64089.6	Staff Cost	Recurrent
24	Sub-county Mobilization Officers	Okech, Luitgard		1	1	1	1	3.32842e+07	0.0231063	769075	12	64089.6	Staff Cost	Recurrent
25	Sub-county Mobilization Officers	Owino, Felix		1	1	1	1	3.32842e+07	0.0231063	769075	12	64089.6	Staff Cost	Recurrent
26	Sub-county Mobilization Officers	Akinyi, Sheila		1	1	1	1	3.32842e+07	0.0231063	769075	12	64089.6	Staff Cost	Recurrent
27	Sub-county Mobilization Officers	Orido, Violet		1	1	1	1	3.32842e+07	0.0231063	769075	12	64089.6	Staff Cost	Recurrent
28	Sub-county Mobilization Officers	Owino, Felix		1	1	1	1	3.32842e+07	0.0231063	769075	12	64089.6	Staff Cost	Recurrent
29	Sub-county Mobilization Officers	Ojijo, Ziporra		1	1	1	1	3.32842e+07	0.0231063	769075	12	64089.6	Staff Cost	Recurrent
30	Program Officer VMMC	Ouma Riaga, Edwin		1	1	1	1	3.32842e+07	0.0231063	769075	12	64089.6	Staff Cost	Recurrent
31	Program Officer VMMC	Okoth Aloo, Vincent		1	1	1	1	3.32842e+07	0.0231063	769075	12	64089.6	Staff Cost	Recurrent
32	Program Officer VMMC	Mosoti, Beaforn		1	1	1	1	3.32842e+07	0.0231063	769075	12	64089.6	Staff Cost	Recurrent
33	Program Officer VMMC	Muindi, Marietta		1	1	1	1	3.32842e+07	0.0231063	769075	12	64089.6	Staff Cost	Recurrent
34	Program Officer VMMC	Osire, Edyth		1	1	1	1	3.32842e+07	0.0231063	769075	12	64089.6	Staff Cost	Recurrent
35	Program Officer VMMC	Ouko, Godfrey		1	1	1	1	3.32842e+07	0.0231063	769075	12	64089.6	Staff Cost	Recurrent
36	VMMC Surgeons	Achieng Okoth, Maureen		1	1	1	1	3.32842e+07	0.0231063	769075	12	64089.6	Staff Cost	Recurrent
37	VMMC Surgeons	Lang'o, Benjamin		1	1	1	1	3.32842e+07	0.0231063	769075	12	64089.6	Staff Cost	Recurrent
38	VMMC Surgeons	Moseti, Enock		1	1	1	1	3.32842e+07	0.0231063	769075	12	64089.6	Staff Cost	Recurrent
39	VMMC Surgeons	Ouma, Paul		1	1	1	1	3.32842e+07	0.0231063	769075	12	64089.6	Staff Cost	Recurrent
40	VMMC Surgeons	Okello, Andrew		1	1	1	1	3.32842e+07	0.0231063	769075	12	64089.6	Staff Cost	Recurrent
41	VMMC Surgeons	Namai, Christine		1	1	1	1	3.32842e+07	0.0231063	769075	12	64089.6	Staff Cost	Recurrent
42	VMMC Surgeons	Awuor, Isaac		1	1	1	1	3.32842e+07	0.0231063	769075	12	64089.6	Staff Cost	Recurrent
43	VMMC Surgeons	Mango, Amos		1	1	1	1	3.32842e+07	0.0231063	769075	12	64089.6	Staff Cost	Recurrent
44	VMMC Surgeons	Ogado, Norman		1	1	1	1	3.32842e+07	0.0231063	769075	12	64089.6	Staff Cost	Recurrent
45	VMMC Surgeons	Simbi, Rita		1	1	1	1	3.32842e+07	0.0231063	769075	12	64089.6	Staff Cost	Recurrent
46	VMMC Surgeons	Okich, Jactone		1	1	1	1	3.32842e+07	0.0231063	769075	12	64089.6	Staff Cost	Recurrent
47	VMMC Surgeons	Ondiek, Julius		1	1	1	1	3.32842e+07	0.0231063	769075	12	64089.6	Staff Cost	Recurrent
48	VMMC Surgeons	Airo, Eric		1	1	1	1	3.32842e+07	0.0231063	769075	12	64089.6	Staff Cost	Recurrent
49	VMMC Surgeons	Opiyo, Zephaniah		1	1	1	1	3.32842e+07	0.0231063	769075	12	64089.6	Staff Cost	Recurrent
50	VMMC Surgeons	Nyaoke, Michael		1	1	1	1	3.32842e+07	0.0231063	769075	12	64089.6	Staff Cost	Recurrent
51	VMMC Surgeons	Akinyi Obondo, Lizzy		1	1	1	1	3.32842e+07	0.0231063	769075	12	64089.6	Staff Cost	Recurrent
52	QA/QC Coordinator	Yahuma, Jacob		1	1	1	1	3.32842e+07	0.0231063	769075	12	64089.6	Staff Cost	Recurrent
53	M&E Officer VMMC	Tsingalia, Martha		1	1	1	1	3.32842e+07	0.0231063	769075	12	64089.6	Staff Cost	Recurrent
54	M&E Officer VMMC	Tuma, Noah		1	1	1	1	3.32842e+07	0.0231063	769075	12	64089.6	Staff Cost	Recurrent
55	Data Officer VMMC	Ruttoh, Gilbert		1	1	1	1	3.32842e+07	0.0231063	769075	12	64089.6	Staff Cost	Recurrent
56	Data Officer VMMC	Owoko, Mercy		1	1	1	1	3.32842e+07	0.0231063	769075	12	64089.6	Staff Cost	Recurrent
57	Data Officer VMMC	Ko'dande, Susan		1	1	1	1	3.32842e+07	0.0231063	769075	12	64089.6	Staff Cost	Recurrent
58	Senior Finance Officer	TBA, TBA		1	0.223602	0.223602	0.223602	3.32842e+07	0.00516662	171967	12	14330.6	Staff Cost	Recurrent
59	Grant Accountant	Osiro, Dorah		1	0.223602	0.223602	0.223602	3.32842e+07	0.00516662	171967	12	14330.6	Staff Cost	Recurrent
60	Compliance Officer	TBA, TBA		0.25	0.223602	0.0559006	0.0559006	3.32842e+07	0.00129166	42991.8	12	3582.65	Staff Cost	Recurrent
61	Compliance Officer	TBA, TBA		0.25	0.223602	0.0559006	0.0559006	3.32842e+07	0.00129166	42991.8	12	3582.65	Staff Cost	Recurrent
62	Human Resources Officer	Kipsang, Brian		1	0.223602	0.223602	0.223602	3.32842e+07	0.00516662	171967	12	14330.6	Staff Cost	Recurrent
63	Procurement Officer	Odenge, Thomas		1	0.223602	0.223602	0.223602	3.32842e+07	0.00516662	171967	12	14330.6	Staff Cost	Recurrent
64	Administration Officer	Awour, Edna		1	0.223602	0.223602	0.223602	3.32842e+07	0.00516662	171967	12	14330.6	Staff Cost	Recurrent
65	Admin assistant/Receptionist	Juma, Martha		1	0.223602	0.223602	0.223602	3.32842e+07	0.00516662	171967	12	14330.6	Staff Cost	Recurrent
66	Logistics and stores assistant	Othiambo, Gadaffi		1	0.223602	0.223602	0.223602	3.32842e+07	0.00516662	171967	12	14330.6	Staff Cost	Recurrent
67	ICT Officer	Omondi, Duncan		1	0.223602	0.223602	0.223602	3.32842e+07	0.00516662	171967	12	14330.6	Staff Cost	Recurrent
68	Contracts & Grants Officer (Sub)	Akinyi Onyango, Marceline		1	0.223602	0.223602	0.223602	3.32842e+07	0.00516662	171967	12	14330.6	Staff Cost	Recurrent
69	Driver	Onyango, John Omondi		1	0.223602	0.223602	0.223602	3.32842e+07	0.00516662	171967	12	14330.6	Staff Cost	Recurrent
70	Driver	Oloo Okiki, David		1	0.223602	0.223602	0.223602	3.32842e+07	0.00516662	171967	12	14330.6	Staff Cost	Recurrent
71	Driver	Korir, Gilbert		1	0.223602	0.223602	0.223602	3.32842e+07	0.00516662	171967	12	14330.6	Staff Cost	Recurrent
72	Driver	Kilogho, Nicodemus		1	0.223602	0.223602	0.223602	3.32842e+07	0.00516662	171967	12	14330.6	Staff Cost	Recurrent
73	Driver	Kimathi, Patrick Muriithi		1	0.223602	0.223602	0.223602	3.32842e+07	0.00516662	171967	12	14330.6	Staff Cost	Recurrent
74	Driver	Ngatia, James		1	0.223602	0.223602	0.223602	3.32842e+07	0.00516662	171967	12	14330.6	Staff Cost	Recurrent
75	Driver	TBA, TBA		1	0.223602	0.223602	0.223602	3.32842e+07	0.00516662	171967	12	14330.6	Staff Cost	Recurrent
76	Driver	TBA, TBA		1	0.223602	0.223602	0.223602	3.32842e+07	0.00516662	171967	12	14330.6	Staff Cost	Recurrent
77	Driver	TBA, TBA		1	0.223602	0.223602	0.223602	3.32842e+07	0.00516662	171967	12	14330.6	Staff Cost	Recurrent
78	Driver	TBA, TBA		1	0.223602	0.223602	0.223602	3.32842e+07	0.00516662	171967	12	14330.6	Staff Cost	Recurrent
	TOTAL SALARIES				45.3913	43.2783	43.2783	3.32842e+07	1	3.32842e+07	12	2.77369e+06
	Total Salary Per Annum Allocated to Staff involved in VMMC activities					6.05168e+07
	Percentage of Salary Allocated to VMMC Per Annum					0.55
	Proportion of Salary Allocated to VMMC Per Annum					0.55
	Total Salary Per Annum Attributed to VMMC activities					3.32842e+07			Difference	7.45058e-08
	Total Percentage of Salary Per Annum Allocated to VMMC activities					43.28
	Total Proportion of Salary Per Annum Allocated to VMMC activities					43.28
	Total Salary Per Month Attributed to VMMC activities					2.77369e+06				-0.000333324
	Staff Cost		8.32106e+06			Staff Cost		Recurrent
	Staff Cost		8.32106e+06			Staff Cost		Recurrent
	Staff Cost		8.32106e+06			Staff Cost		Recurrent
	Staff Cost		8.32106e+06			Staff Cost		Recurrent

## Sheet: Locum Allowances
Date	Description	Amount (KShs.)	Specification	Type of Expenditure
2017-09-04	Temporary Hire	43500	Locum allowance	Recurrent
2017-09-30	Temporary Hire	24000	Locum allowance	Recurrent
2017-09-30	Temporary Hire	78000	Locum allowance	Recurrent
2017-09-30	Temporary Hire	16500	Locum allowance	Recurrent
2017-09-30	Temporary Hire	43500	Locum allowance	Recurrent
2017-09-30	Temporary Hire	8000	Locum allowance	Recurrent
2017-09-30	Temporary Hire	24000	Locum allowance	Recurrent
2017-09-30	Temporary Hire	40000	Locum allowance	Recurrent
2017-09-30	Temporary Hire	16500	Locum allowance	Recurrent
2017-09-30	Temporary Hire	15000	Locum allowance	Recurrent
2017-09-30	Temporary Hire	15000	Locum allowance	Recurrent
2017-09-30	Temporary Hire	25000	Locum allowance	Recurrent
2017-09-30	Temporary Hire	15000	Locum allowance	Recurrent
2017-09-30	Temporary Hire	11000	Locum allowance	Recurrent
2017-09-30	Temporary Hire	15000	Locum allowance	Recurrent
2017-09-30	Temporary Hire	11000	Locum allowance	Recurrent
2017-09-30	Temporary Hire	27000	Locum allowance	Recurrent
2017-09-30	Temporary Hire	11000	Locum allowance	Recurrent
2017-09-30	Temporary Hire	11000	Locum allowance	Recurrent
2017-09-30	Temporary Hire	11000	Locum allowance	Recurrent
2017-09-30	Temporary Hire	11000	Locum allowance	Recurrent
2017-09-30	Temporary Hire	15000	Locum allowance	Recurrent
2017-09-30	Temporary Hire	15000	Locum allowance	Recurrent
2017-09-30	Temporary Hire	14000	Locum allowance	Recurrent
2017-09-30	Temporary Hire	9000	Locum allowance	Recurrent
2017-09-30	Temporary Hire	11000	Locum allowance	Recurrent
2017-09-30	Temporary Hire	11000	Locum allowance	Recurrent
2017-09-30	Temporary Hire	27000	Locum allowance	Recurrent
2017-09-30	Temporary Hire	36000	Locum allowance	Recurrent
2017-09-30	Temporary Hire	13000	Locum allowance	Recurrent
2017-09-30	Temporary Hire	11000	Locum allowance	Recurrent
2017-09-30	Temporary Hire	42000	Locum allowance	Recurrent
2017-09-30	Temporary Hire	38000	Locum allowance	Recurrent
2017-09-30	Temporary Hire	13000	Locum allowance	Recurrent
2017-09-30	Temporary Hire	15000	Locum allowance	Recurrent
2017-09-30	Temporary Hire	15000	Locum allowance	Recurrent
2017-09-30	Temporary Hire	13500	Locum allowance	Recurrent
2017-09-30	Temporary Hire	24000	Locum allowance	Recurrent
2017-09-30	Temporary Hire	13500	Locum allowance	Recurrent
2017-09-30	Temporary Hire	29000	Locum allowance	Recurrent
2017-09-30	Temporary Hire	25000	Locum allowance	Recurrent
2017-09-30	Temporary Hire	52500	Locum allowance	Recurrent
2017-09-30	Temporary Hire	14000	Locum allowance	Recurrent
2017-09-30	Temporary Hire	18000	Locum allowance	Recurrent
2017-09-30	Temporary Hire	36000	Locum allowance	Recurrent
2017-09-30	Temporary Hire	14000	Locum allowance	Recurrent
2017-09-30	Temporary Hire	11000	Locum allowance	Recurrent
2017-09-30	Temporary Hire	15000	Locum allowance	Recurrent
2017-09-30	Temporary Hire	25000	Locum allowance	Recurrent
2017-09-30	Temporary Hire	26000	Locum allowance	Recurrent
2017-09-30	Temporary Hire	13000	Locum allowance	Recurrent
2017-09-30	Temporary Hire	13000	Locum allowance	Recurrent
2017-09-30	Temporary Hire	13500	Locum allowance	Recurrent
2017-09-30	Temporary Hire	18000	Locum allowance	Recurrent
2017-09-30	Temporary Hire	25000	Locum allowance	Recurrent
2017-09-30	Temporary Hire	15000	Locum allowance	Recurrent
2017-09-30	Temporary Hire	29000	Locum allowance	Recurrent
2017-09-30	Temporary Hire	18000	Locum allowance	Recurrent
2017-09-30	Temporary Hire	13000	Locum allowance	Recurrent
2017-09-30	Temporary Hire	13000	Locum allowance	Recurrent
2017-09-30	Temporary Hire	27000	Locum allowance	Recurrent
2017-09-30	Temporary Hire	36000	Locum allowance	Recurrent
2017-09-30	Temporary Hire	42000	Locum allowance	Recurrent
2017-09-30	Temporary Hire	11000	Locum allowance	Recurrent
2017-09-30	Temporary Hire	12000	Locum allowance	Recurrent
2017-09-30	Temporary Hire	30000	Locum allowance	Recurrent
2017-09-30	Temporary Hire	34000	Locum allowance	Recurrent
2017-09-30	Temporary Hire	15000	Locum allowance	Recurrent
2017-09-30	Temporary Hire	13500	Locum allowance	Recurrent
2017-09-30	Temporary Hire	39000	Locum allowance	Recurrent
2017-09-30	Temporary Hire	31000	Locum allowance	Recurrent
2017-09-30	Temporary Hire	42000	Locum allowance	Recurrent
2017-09-30	Temporary Hire	18000	Locum allowance	Recurrent
2017-09-30	Temporary Hire	42000	Locum allowance	Recurrent
2017-09-30	Temporary Hire	15000	Locum allowance	Recurrent
2017-09-30	Temporary Hire	11000	Locum allowance	Recurrent
2017-09-30	Temporary Hire	12000	Locum allowance	Recurrent
2017-09-30	Temporary Hire	30000	Locum allowance	Recurrent
2017-09-30	Temporary Hire	20000	Locum allowance	Recurrent
2017-09-30	Temporary Hire	36000	Locum allowance	Recurrent
2017-09-30	Temporary Hire	15000	Locum allowance	Recurrent
2017-09-30	Temporary Hire	9000	Locum allowance	Recurrent
2017-09-30	Temporary Hire	26000	Locum allowance	Recurrent
2017-09-30	Temporary Hire	13500	Locum allowance	Recurrent
2017-09-30	Temporary Hire	21000	Locum allowance	Recurrent
2017-09-30	Temporary Hire	25000	Locum allowance	Recurrent
2017-09-30	Temporary Hire	27000	Locum allowance	Recurrent
2017-09-30	Temporary Hire	31500	Locum allowance	Recurrent
2017-09-30	Temporary Hire	51000	Locum allowance	Recurrent
2017-09-30	Temporary Hire	9000	Locum allowance	Recurrent
2017-09-30	Temporary Hire	17000	Locum allowance	Recurrent
2017-09-30	Temporary Hire	22000	Locum allowance	Recurrent
2017-09-30	Temporary Hire	31000	Locum allowance	Recurrent
2017-09-30	Temporary Hire	52000	Locum allowance	Recurrent
2017-09-30	Temporary Hire	33000	Locum allowance	Recurrent
2017-09-30	Temporary Hire	33000	Locum allowance	Recurrent
2017-09-30	Temporary Hire	52500	Locum allowance	Recurrent
2017-09-30	Temporary Hire	42000	Locum allowance	Recurrent
2017-10-30	Temporary Hire	30000	Locum allowance	Recurrent
2017-10-30	Temporary Hire	30000	Locum allowance	Recurrent
2017-10-30	Temporary Hire	28000	Locum allowance	Recurrent
2017-10-30	Temporary Hire	21000	Locum allowance	Recurrent
2017-10-30	Temporary Hire	28000	Locum allowance	Recurrent
2017-10-30	Temporary Hire	20000	Locum allowance	Recurrent
2017-10-30	Temporary Hire	39000	Locum allowance	Recurrent
2017-10-30	Temporary Hire	45000	Locum allowance	Recurrent
2017-10-30	Temporary Hire	47000	Locum allowance	Recurrent
2017-10-30	Temporary Hire	31000	Locum allowance	Recurrent
2017-10-30	Temporary Hire	36000	Locum allowance	Recurrent
2017-10-30	Temporary Hire	58000	Locum allowance	Recurrent
2017-10-30	Temporary Hire	25000	Locum allowance	Recurrent
2017-10-30	Temporary Hire	17000	Locum allowance	Recurrent
2017-10-30	Temporary Hire	54000	Locum allowance	Recurrent
2017-10-30	Temporary Hire	13000	Locum allowance	Recurrent
2017-10-30	Temporary Hire	48000	Locum allowance	Recurrent
2017-10-30	Temporary Hire	4000	Locum allowance	Recurrent
2017-10-30	Temporary Hire	26000	Locum allowance	Recurrent
2017-10-30	Temporary Hire	23000	Locum allowance	Recurrent
2017-10-30	Temporary Hire	5000	Locum allowance	Recurrent
2017-10-30	Temporary Hire	39000	Locum allowance	Recurrent
TOTAL		2938000

## Sheet: Admin
Date	Item Description	Allocated amount	Description	Type of Expenditure	Quarter	Amount	Basis of allocatin
2016-11-15	Postage,mailing,shipping,messe	1.14079e+06	Utilities	Recurrent	QT1	5.56569e+06	33 staff out of 161 staff are VMMC				Assumptions
2016-12-31	Printing VMMC SOP Manual booklets-85pgs full color	716000	Program IEC Materials	Recurrent	QT1	716000					Direct program cost	1
2016-12-31	Office Utilities	12913	Utilities	Recurrent	QT1	63000	33 staff out of 161 staff are VMMC				Indirect program cost	0.204969
2016-12-31	300ml Glass-ASSORTED FLAVORS	294924	Program Supplies	Recurrent	QT1	294924					Non Program Cost	0
2017-01-16	Office Supplies (Quotation Ref. NVS-021635-1)	35201.8	Administrative supplies	Recurrent	QT1	171742	33 staff out of 161 staff are VMMC
2017-02-09	HP Toner - CE505A for Jet 2055dn Printer	42084.2	Administrative supplies	Recurrent	QT2	205320	33 staff out of 161 staff are VMMC				Equipment Amortization
2017-02-14	300ml Glass Soda (RGB) - Assorted	313538	Program Supplies	Recurrent	QT2	313538					Equipments life span	Min	Max	Average
2017-02-15	HP Toner - CF410A	44140.9	Administrative supplies	Recurrent	QT2	215354	33 staff out of 161 staff are VMMC				Chairs	2	3	2.5
2017-02-22	Printing - VMMC Consent Forms	347000	Program IEC Materials	Recurrent	QT2	347000					Tables	2	2	2
2017-03-21	Branded Back Pack Bags for EIMC Program	208800	Supplies	Recurrent	QT2	208800					Vehicles	5	7	6
2017-03-31	Insurance	229539	Administrative supplies	Recurrent	QT2	1119873	33 staff out of 161 staff are VMMC				Phones	1	1	1
2017-04-01	Printing - VMMC Flyers	150104	Program IEC Materials	Recurrent	QT2	150104					Laptops	3	3	3
2017-04-04	Additional Printing Costs - VMMC Branded Bags	26100	Program Supplies	Recurrent	QT2	26100					Medical Equipments	5	7	6
2017-04-10	Branding of VMMC Tents for Shinda Program	42428	Equipments	Recurrent	QT2	42428		97440			Building	30	30	30
2017-04-13	Printing - Care after EIMC Flipchart	542100	Program IEC Materials	Recurrent	QT2	542100
2017-04-20	Office rent	427975	Utilities	Recurrent	QT2	2088000	33 staff out of 161 staff are VMMC				inflation rate	0.05
2017-04-24	HP Toner - 80A Black	47077.3	Administrative supplies	Recurrent	QT2	229680	33 staff out of 161 staff are VMMC
2017-04-30	Fee on review of Lease agreement btw CHS & Julius	2377.64	Utilities	Recurrent	QT2	11600	33 staff out of 161 staff are VMMC
2017-05-02	300ml Fanta Sodas for VMMC Program	476852	Program Supplies	Recurrent	QT3	476852
2017-05-05	Distilled Water - 20 Litres	21521.7	Administrative supplies	Recurrent	QT3	105000	33 staff out of 161 staff are VMMC
2017-05-05	Heavy Duty Gloves - Industrial grade	425977	Supplies	Recurrent	QT3	2078250
2017-05-18	Dressed double peak tents	78188.7	Equipments	Recurrent	QT3	78188.7		179568
2017-05-19	Daily Activity Register	1.40105e+06	Program IEC Materials	Recurrent	QT3	1.40105e+06
2017-06-27	Internet	208429	Utilities	Recurrent	QT3	1016880	33 staff out of 161 staff are VMMC
2017-08-01	Office sta & supplies	16840.2	Administrative supplies	Recurrent	QT4	82160	33 staff out of 161 staff are VMMC
2017-08-15	File archiving	11888.2	Space	Recurrent	QT4	58000	33 staff out of 161 staff are VMMC
2017-08-25	Kitchen Towel	64272.7	Administrative supplies	Recurrent	QT4	313573	33 staff out of 161 staff are VMMC
2017-08-29	Ketepa Economy Tea bags 50s UN	3101.8	Administrative supplies	Recurrent	QT4	15133	33 staff out of 161 staff are VMMC
2017-08-30	Disposable Sterile marker pens	0	Administrative supplies	Recurrent	QT4		33 staff out of 161 staff are VMMC
2017-09-04	Printing of Post Care Rape (PRC) Registers	147000	Program IEC Materials	Recurrent	QT4	147000
2017-09-04	Program Supplies	342000	Program Supplies	Recurrent	QT4	342000	33 staff out of 161 staff are VMMC
2017-09-05	Printing of PNS registers	0	Program IEC Materials	Recurrent	QT4	133400
2017-09-05	Tea and Snacks	2139.88	Administrative supplies	Recurrent	QT4	10440	33 staff out of 161 staff are VMMC
2017-09-08	Super brite	47655.3	Administrative supplies	Recurrent	QT4	232500	33 staff out of 161 staff are VMMC
2017-09-09	Health facility LV Samples & Results Tracking Log	373700	Program IEC Materials	Recurrent	QT4	373700
2017-09-16	Additional printing costs for OVC reporting tools	0	Program IEC Materials	Recurrent	QT4	12245
2017-09-18	Printing - Index Client Information	263573	Program IEC Materials	Recurrent	QT4	263573
2017-09-18	Printing of CHS Branded Note Books	194300	Program IEC Materials	Recurrent	QT4	194300	33 staff out of 161 staff are VMMC
2017-09-18	CHS Branded Pens	34430.5	Administrative supplies	Recurrent	QT4	167979	33 staff out of 161 staff are VMMC
2017-09-19	Road Banner (4m x 2m)	17012.4	Administrative supplies	Recurrent	QT4	83000	33 staff out of 161 staff are VMMC
2017-09-19	CHS Branded Gift Bags	32282.6	Administrative supplies	Recurrent	QT4	157500	33 staff out of 161 staff are VMMC
2017-09-21	Trophy - 8.5" T36-0511	38493.2	Administrative supplies	Recurrent	QT4	187800	33 staff out of 161 staff are VMMC
2017-09-22	Name Tags	12298.1	Administrative supplies	Recurrent	QT4	60000	33 staff out of 161 staff are VMMC
2017-09-23	Client Follow up Registers	856548	Program IEC Materials	Recurrent	QT4	856548
2017-09-23	Adobe Acrobat Perpetual Licenses	106584	Administrative supplies	Recurrent	QT4	520000	33 staff out of 161 staff are VMMC
2017-09-23	CHS Branded Wall Clocks	24350.3	Administrative supplies	Recurrent	QT4	118800	33 staff out of 161 staff are VMMC
2017-09-23	OTZ Self Inking Stamps	94654.7	Administrative supplies	Recurrent	QT4	461800	33 staff out of 161 staff are VMMC
2017-09-23	HP Toner - 380A	75547.1	Administrative supplies	Recurrent	QT4	368578	33 staff out of 161 staff are VMMC
2017-09-23	HP Toner - 05A	171554	Administrative supplies	Recurrent	QT4	836975	33 staff out of 161 staff are VMMC
2017-09-25	Lanyards for Staff ID Card Holders	6559.01	Administrative supplies	Recurrent	QT4	32000	33 staff out of 161 staff are VMMC
2017-09-25	Distilled Water (20 Liters)	29720.5	Administrative supplies	Recurrent	QT4	145000	33 staff out of 161 staff are VMMC
2017-09-27	Program Supplies	34999.9	Program Supplies	Recurrent	QT4	34999.9	33 staff out of 161 staff are VMMC
2017-09-27	Sugar( Nutrameal) - 2 Kg	14347.8	Administrative supplies	Recurrent	QT4	70000	33 staff out of 161 staff are VMMC
2017-09-27	Postage,mailing,shipping,messe	922.36	Utilities	Recurrent	QT4	4500	33 staff out of 161 staff are VMMC
2017-09-27	Postage,mailing,shipping,messe	118895	Utilities	Recurrent	QT4	580065	33 staff out of 161 staff are VMMC
2017-09-29	Additional cost on LPO 8192	565.714	Administrative supplies	Recurrent	QT4	2760	33 staff out of 161 staff are VMMC
2017-09-30	To reflect correct vendor bal per donor	10760.9	Administrative supplies	Recurrent	QT4	52500	33 staff out of 161 staff are VMMC
2017-09-30	Postage,mailing,shipping,messe	65635.4	Utilities	Recurrent	QT4	320221	33 staff out of 161 staff are VMMC
2017-09-30	Postage,mailing,shipping,messe	4052.97	Utilities	Recurrent	QT4	19773.6	33 staff out of 161 staff are VMMC
2017-09-30	Postage,mailing,shipping,messe	645.652	Utilities	Recurrent	QT4	3150	33 staff out of 161 staff are VMMC
2017-10-06	Courier charges for Stakeholders forum Trophies	204.969	Administrative supplies	Recurrent	QT4	1000	33 staff out of 161 staff are VMMC
2017-10-11	Printing - Pre Inistation Checklist	1383.54	Utilities	Recurrent	QT4	6750	33 staff out of 161 staff are VMMC
2017-10-11	Printing - 10 tips for improving pipetting techniq	48000	Program IEC Materials	Recurrent	QT4	48000
2017-10-11	Printing - MMAS 4	526000	Program IEC Materials	Recurrent	QT4	526000
2017-10-18	Round Neck T-Shirts ( PMTCT Branded)	16909.9	Administrative supplies	Recurrent	QT4	82500	33 staff out of 161 staff are VMMC
2017-10-18	Round Necked T-Shirts (Branded OTZ)	268198	Administrative supplies	Recurrent	QT4	1308480	33 staff out of 161 staff are VMMC
2017-10-18	300ml Soda (24 per crate) in glass bottles	420000	Program Supplies	Recurrent	QT4	420000	33 staff out of 161 staff are VMMC
2017-10-24	Lab progress charts	45000	Program IEC Materials	Recurrent	QT4	45000
2017-10-30	To record invoice misposted in 05	7378.88	Administrative supplies	Recurrent	QT4	36000	33 staff out of 161 staff are VMMC
2017-10-30	To recognize rent expenditure - SHINDA	742880	Utilities	Recurrent	QT4	3.62435e+06	33 staff out of 161 staff are VMMC
2017-10-31	Printing - CHS Branded Magnetic Stickers	64800	Program IEC Materials	Recurrent	QT4	64800	33 staff out of 161 staff are VMMC
2017-10-31	Printing - HTC OPD / IPD Progress Charts	0	Program IEC Materials	Recurrent	QT4	59400
		0
	TOTAL	1.25932e+07

## Sheet: Medical Supplies and equip
Date	Item Description	Amount	Description	Type of Expenditure	Quarter
From other Direct Costs
2016-11-16	Sutiures-Chromic cutgut 3/0 RB-Dozens	9359200	Medical Supplies	Recurrent	QT1
2016-12-31	Medical underwears(small/Medium/Large)	933800	Supplies	Recurrent	QT1
2016-12-31	Medical/surgical supplies		Medical Supplies	Recurrent	QT1
2017-02-22	Chromic Cut Gut - 3/0 Dozens	4109000	Medical Supplies	Recurrent	QT2
2017-02-22	Clean gloves - Medium	1.82505e+06	Consumables	Recurrent	QT2
2017-03-09	Sofratulle Biograss	870000	Consumables	Recurrent	QT2
2017-03-09	Non Cohesive Strapping - 3 Inch	675000	Consumables	Recurrent	QT2
2017-03-09	Precept Tins ( Johnson and Johnson)	2475000	Consumables	Recurrent	QT2
2017-03-16	Sterile Gloves - 7.5	4845000	Consumables	Recurrent	QT2
2017-03-17	Sutures - Chromic Cut Gut 3.0 (Dozens)	765000	Consumables	Recurrent	QT2
2017-03-20	Vacutainer Needles - BD / G21	221950	Consumables	Recurrent	QT2
2017-03-23	Instrument Lubricant - WD40	150000	Supplies	Recurrent	QT2
2017-03-23	Savlon Antiseptic - 5 Liters	168000	Supplies	Recurrent	QT2
2017-03-27	Center O's for VMMC Program	110000	Medical Supplies	Recurrent	QT2
2017-03-27	Medical Underwear for VMMC Program	1334000	Supplies	Recurrent	QT2
2017-03-29	MC Packs-Complete	5151000	Medical Equipments	Recurrent	QT2
2017-03-30	Drapes Linen - Green Cotton Mixed with Nylon	1332700	Consumables	Recurrent	QT2
2017-03-31	Heavy Duty Gloves - Industrial	764500	Supplies	Recurrent	QT2
2017-03-31	Lignocaine 1% 1ml Single ampoules without epinephr	52700	Medicine	Recurrent	QT2
2017-04-04	Designing and Hemming of EIMC Center O's	504600	Medical Supplies	Recurrent	QT2
2017-04-18	Vacutainer BD Needles - G21 (Packs of 480 Pcs)	518700	Consumables	Recurrent	QT2
2017-05-04	Making medical underwear for VMMC Program	1334000	Supplies	Recurrent	QT3
2017-05-05	Disposable Aprons	85000	Consumables	Recurrent	QT3
2017-05-05	Bin Liners Large - Yellow	1153500	Consumables	Recurrent	QT3
2017-05-05	Chromic Cutgut 3/0 RB - Dozens	4570500	Medical Supplies	Recurrent	QT3
2017-05-05	Precept Tins - Johnson and Johnson	3551000	Medical Supplies	Recurrent	QT3
2017-05-09	JIK (branded JIK) - 5 Litres	384424	Medical Supplies	Recurrent	QT3
2017-05-29	Designing & Hemming center O's - 54cm X70cm	1174500	Medical Supplies	Recurrent	QT3
2017-06-06	Male Circumcision Packs (with all accessories)	1350000	Medical Supplies	Recurrent	QT3
2017-06-20	Autoclaving Tapes - 1 inch	66000	Medical Supplies	Recurrent	QT3
2017-07-06	Betadine Solution (Muindi Pharma Brand) Switzerlan	760000	Medical Supplies	Recurrent	QT3
2017-09-07	Disposable Sterile Marker Pens	8875000	Medical Supplies	Recurrent	QT4
2017-09-07	Sutures - Chromic Cutgut 3/0 RB Dozens	7844530	Medical Supplies	Recurrent	QT4
2017-09-07	Needles G-21 Pkts 100	3607400	Consumables	Recurrent	QT4
2017-09-07	Disposable Aprons (White) - 100's	2128600	Consumables	Recurrent	QT4
2017-09-23	Vacutainer EDTA Tubes 4ml	153360	Consumables	Recurrent	QT4
2017-09-30	Syringes (Disposable) 10 cc	60450	Consumables	Recurrent	QT4
	Sub-Total	7.32635e+07

## Sheet: Meetings and trainings
Date	Description	Amount	Activity Description	Type of Expenditure	Quarter
2017-01-13	VMMC Staff Meeting 85 pax	114750	Meeting	Recurrent	QT1
2017-03-15	Trainings	2.64524e+06	Training	Investment	QT2
2017-03-20	Joint CHS/CHMT Introductory meeting - Rarienda	466000	Meeting	Recurrent	QT2
2017-03-29	VMMC Counselors HTS Sensitization Meeting 11.04.17	115980	Meeting	Recurrent	QT2
2017-04-21	EIMC Training for HCW-Ongielo,Bondo,Siaya&Ambira	592360	Training	Recurrent	QT2
2017-05-09	AWP Meeting at facility level-Bondo Sub County	67500	Meeting	Recurrent	QT3
2017-05-09	AWP Meeting at facility level-Gem Sub County	75900	Meeting	Recurrent	QT3
2017-05-09	AWP Meeting at facility level-Siaya Sub County	72200	Meeting	Recurrent	QT3
2017-05-09	AWP Meeting at facility level-Ugenya Sub County	48400	Meeting	Recurrent	QT3
2017-05-09	AWP Meeting at facility level-Ugunja Sub County	48700	Meeting	Recurrent	QT3
2017-05-22	AWP Meeting targeting facility incharges	82800	Meeting	Recurrent	QT3
2017-05-29	AWP Meeting for facility Incharges	63000	Meeting	Recurrent	QT3
2017-06-19	Additional costs; EMIC-Sensitization Mtg.	19500	Meeting	Recurrent	QT3
2017-06-19	Additional costs; VMMC Intergration Meeting	4060	Meeting	Recurrent	QT3
2017-06-23	AWP training -Rarieda Sub County	83780	Training	Recurrent	QT3
2017-07-07	VMMC Intergration Meeting 25 pax	43500	Meeting	Recurrent	QT3
2017-07-10	Vmmc service delivery training 5 days 60pax	1890000	Training	Recurrent	QT3
2017-07-13	EMIC -SENSITIZATION MEETING 19.01.17	81000	Meeting	Recurrent	QT3
2017-07-20	AWP MEETING	176000	Meeting	Recurrent	QT3
2017-07-20	KHQIF	118000	Training	Recurrent	QT3
2017-08-30	EIMC TRAINING	84000	Training	Recurrent	QT4
2017-09-03	Biosafety biosecurity Training-3-8th sept	939870	Training	Recurrent	QT4
2017-09-04	Conference package-End User training-5th-81th sept	384000	Training	Recurrent	QT4
2017-09-04	Capacity Buidling	46200	Training	Recurrent	QT4
2017-09-05	Full board -Supervisors training	690000	Training	Recurrent	QT4
2017-09-05	conference package-VMMC ART Training 21-23rd sept	676140	Training	Recurrent	QT4
2017-09-05	IQ Care end user training 5-8th Sept 2017	408000	Training	Recurrent	QT4
2017-09-07	Capacity Buidling	223500	Training	Recurrent	QT4
2017-09-08	Hire of plastic chairs- staff meetings 10th and 13	5800	Meeting	Recurrent	QT4
2017-09-08	Hall Hire-for 32 days	525808	Training	Recurrent	QT4
2017-09-16	conference pakage	709416	Training	Recurrent	QT4
2017-09-17	Social Workers Training 18-20th sept 25 pax	216000	Training	Recurrent	QT4
2017-09-18	Peer Educators Training-Rarieda Sub County 18-20th	324000	Training	Recurrent	QT4
2017-09-18	Peer educators training-gem sub county18-20th sept	331500	Training	Recurrent	QT4
2017-09-18	Projector Hire -IQ Care end user training5-8th sep	9000	Training	Recurrent	QT4
2017-09-18	Peer educators training-Bondo Subcounty 18-20th	324000	Training	Recurrent	QT4
2017-09-18	Conference package-Peer educators training-18-20th	473280	Training	Recurrent	QT4
2017-09-18	Peer educators training18-20th sept	270000	Training	Recurrent	QT4
2017-09-18	IQ Care Technical training	108000	Training	Recurrent	QT4
2017-09-19	Chairs for Hire during staff meeting CMEs and	5400	Meeting	Recurrent	QT4
2017-09-19	roving HRIO Data review meeting on 20th september	81000	Meeting	Recurrent	QT4
2017-09-19	Introductory meetings costs14th Oct -14th Dec 2016	964472	Meeting	Recurrent	QT4
2017-09-23	CHS M&E inhouse meeting 25th sept 2017	37500	Meeting	Recurrent	QT4
2017-09-23	TB Training-24th-29th sept 2017	1155000	Training	Recurrent	QT4
2017-09-23	VMMC Refresher training-25-28th sept 2017	1132000	Training	Recurrent	QT4
2017-09-24	Accomodation;Emmauel Okoyo for 3 nights	9000	Training	Recurrent	QT4
2017-09-24	conference-Commodity Mgt 25-27th sep	513900	Training	Recurrent	QT4
2017-09-25	Stakeholders annual meeting 27-28th sept	1260000	Meeting	Recurrent	QT4
2017-09-26	Accommodation; Induction- 2 SHINDA New Staff 29-31	49500	Training	Recurrent	QT4
2017-09-26	Project team briefing on CHS Policies and procedur	261783	Meeting	Recurrent	QT4
2017-09-27	VMMC Staff team bulding 28/29th sept 2017	478500	Meeting	Recurrent	QT4
2017-09-27	Conference Package-HTS Officers Orientation-8-9th	42185	Training	Recurrent	QT4
2017-09-28	Capacity Buidling	272670	Training	Recurrent	QT4
2017-09-28	Capacity Buidling	22350	Training	Recurrent	QT4
2017-09-28	Capacity Buidling	324000	Training	Recurrent	QT4
2017-09-30	Trainings	20209	Training	Recurrent	QT4
2017-09-30	Trainings	20000	Training	Recurrent	QT4
2017-09-30	Trainings	20000	Training	Recurrent	QT4
2017-09-30	Trainings	20000	Training	Recurrent	QT4
2017-09-30	Trainings	20000	Training	Recurrent	QT4
2017-09-30	Trainings	12000	Training	Recurrent	QT4
2017-09-30	Trainings	12000	Training	Recurrent	QT4
2017-10-02	Annual Staff Meeting (SHINDA Staff Lunch)	129192	Meeting	Recurrent	QT4
2017-10-13	Projector and Hall hire-peer educators18-20th sept	16124	Training	Recurrent	QT4
2017-10-18	Business Meetings-UAP&HR Meeting 17.10.17	3480	Meeting	Recurrent	QT4
2017-10-18	Project team briefing on CHS Policies and procedur	261783	Meeting	Recurrent	QT4
2017-10-18	Trainings	20000	Training	Recurrent	QT4
2017-10-18	Trainings	20000	Training	Recurrent	QT4
2017-10-18	Trainings	4000	Training	Recurrent	QT4
2017-10-23	Capacity Buidling	272670	Training	Recurrent	QT4
2017-10-23	Trainings	20000	Training	Recurrent	QT4
2017-10-23	Trainings	20000	Training	Recurrent	QT4
2017-10-23	Trainings	16000	Training	Recurrent	QT4
2017-10-23	Trainings	4000	Training	Recurrent	QT4
2017-10-23	Trainings	20000	Training	Recurrent	QT4
2017-10-23	Trainings	20000	Training	Recurrent	QT4
2017-10-30	Staff Traning and Development	16800	Training	Recurrent	QT4
2017-10-30	Staff Traning and Development	45000	Training	Recurrent	QT4
2017-10-30	Business Mettings	158225	Meeting	Recurrent	QT4
2017-10-30	Business Mettings	23490	Meeting	Recurrent	QT4
2017-10-30	Trainings	9000	Training	Recurrent	QT4
2017-10-30	Trainings	16800	Training	Recurrent	QT4
2017-10-30	Trainings	9000	Training	Recurrent	QT4
2017-10-30	Supervisory Training:From 7:8/9/17	193300	Training	Recurrent	QT4
2017-10-30	Refresher Training-For Peer Educators	12000	Training	Recurrent	QT4
2017-10-30	Refresher Trainings-For Peer Educators	12000	Training	Recurrent	QT4
2017-10-30	Refresher Trainings :For Peer Educators	12000	Training	Recurrent	QT4
2017-10-30	Refresher Training:For Social Workers	12000	Training	Recurrent	QT4
2017-10-30	Refresher Training-Peer Educators	12000	Training	Recurrent	QT4
2017-10-30	Trainings	0	Training	Recurrent	QT4
2017-10-30	Refresher Trainings-Peer Educators	12000	Training	Recurrent	QT4
2017-10-30	vmmc Managers QAT Sept 2017	12000	Meeting	Recurrent	QT4
2017-10-30	VMMC Managers QAT :Sept 2017	12000	Meeting	Recurrent	QT4
2017-10-30	vmmc Refresher& Art Training	24000	Training	Recurrent	QT4
2017-10-30	VMM Refresher Training-Siaya County	12000	Training	Recurrent	QT4
2017-10-30	ART Update Training sept 2017	12000	Training	Recurrent	QT4
2017-10-30	ART Update Trainining in Siaya	12000	Training	Recurrent	QT4
2017-10-30	VMMC Stakeholdres W/shop	4000	Training	Recurrent	QT4
2017-10-30	VMMC Stake Holdres W/shop	4000	Training	Recurrent	QT4
2017-10-30	VMMC Stakeholdres w/shop-sept 2017	4000	Training	Recurrent	QT4
2017-10-30	Commodity Refresher Training	12000	Training	Recurrent	QT4
2017-10-30	VMMC Stakeholdres w/shop	4000	Training	Recurrent	QT4
	TOTAL	2.17735e+07

## Sheet: Airtime
Date	Description	Amount allocated to VMMC	Activity Description	Type of Expenditure	Quarter	Amount
2017-01-11	Staff Airtime - Chs Siaya Office	111503	Airtime	Recurrent	QT1	544000
2017-09-04	Mobile Phone	47962.7	Airtime	Recurrent	QT4	234000
2017-09-05	Mobile Phone	461.18	Airtime	Recurrent	QT4	2250
2017-09-19	Mobile Phone	399.689	Airtime	Recurrent	QT4	1950
2017-09-19	Mobile Phone	3194.44	Airtime	Recurrent	QT4	15585
2017-09-19	Mobile Phone	3996.89	Airtime	Recurrent	QT4	19500
2017-09-19	Mobile Phone	55587.6	Airtime	Recurrent	QT4	271200
2017-09-19	Mobile Phone	109073	Airtime	Recurrent	QT4	532145
2017-09-27	Mobile Phone	25569.9	Airtime	Recurrent	QT4	124750
2017-10-01	Mobile Phone	26236	Airtime	Recurrent	QT4	128000
2017-10-01	Mobile Phone	153.727	Airtime	Recurrent	QT4	750
2017-10-01	Mobile Phone	614.907	Airtime	Recurrent	QT4	3000
2017-10-23	Mobile Phone	47716.8	Airtime	Recurrent	QT4	232800
2017-10-23	Mobile Phone	3996.89	Airtime	Recurrent	QT4	19500
2017-10-30	Mobile Phone	79668.4	Airtime	Recurrent	QT4	388685
2017-10-30	Mobile Phone	26646	Airtime	Recurrent	QT4	130000
2017-10-30	Mobile Phone	3490.67	Airtime	Recurrent	QT4	17030.2
2017-10-31	G/L Account:Staff A	215.217	Airtime	Recurrent	QT4	1050
2017-10-31	G/L Account:Staff B	307.453	Airtime	Recurrent	QT4	1500
	TOTAL	546795				2.6677e+06

[truncated: 11 more sheets: Equipments, Contracted services, IT Infrastructure, MV Maintenace, Office Equipments, Renovations, Transport & Travel, Analysis, Investment, Total exp_Siaya, Sheet4]
