# Supplementary material for: Making voluntary medical male circumcision services sustainable: Findings from Kenya’s pilot models, baseline and year 1
Source: PLoS One. 2021 Jun 11;16(6):e0252725. doi: 10.1371/journal.pone.0252725 (PMC8195380; doi:10.1371/journal.pone.0252725)
Supplement: S1 Data — (ZIP) [file pone.0252725.s008.zip › data files/expenditure data MOH Siaya baseline.xlsx]

## Sheet: Sites
	Provide a list of all the sites providing VMMC
	Name of Site	Model of service delivery	Sub-County
1
2
3
4
5
6
7
8
9
10
11
12
13
14
15
16
17
18
19
20
21
22
23
24
25
26
27
28
29
30
31
32
33
34
35
36
37
38
39
40
41
42
43
44
45
46
47
48
49

## Sheet: Summary Moh Siaya
STAFFING COST	Nov 2016 - Oct 2017	Remarks	QT 1	QT 2	QT 3	QT 4
Direct Staff	47043246	Grant from CHS	1.17608e+07	1.17608e+07	1.17608e+07	1.17608e+07
CHMT	1.15506e+07	County Staff	2.88766e+06	2.88766e+06	2.88766e+06	2.88766e+06
Total	5.85939e+07
OTHER DIRECT COST	Nov 2016 - Oct 2017	Remarks
General VMMC Support			QT 1	QT 2	QT 3	QT 4		Basis of Allocation
Expenditure Items		Description						Proportion of VMMC Workload to General workload
Transport	3792300	Transport cost for the VMMC roving teams	317300	1246200	1305000	923800	3792300	3792300
Joint Support Supervision	1144500	For all facilities	0	14677.5	13308.3	19500.8	47486.5	678.831
VMMC Support Supervision	870000	VMMC#	216000	216000	222000	216000	870000	870000
Technical Working Group for VMMC	537580	VMMC#	29800	76510	431270	0	537580	537580
Data Feed Back Meetings	1412280	For all facilities	0	23813.8	34783.2	0	58597	837.657
Total	7756660						5.30596e+06	5.2014e+06	5.23643e+06
Utility Cost Allocated to VMMC
QT1	QT2	QT3	QT4
334035	936367	1.51328e+06	430950	3.21463e+06
		Total Allocation to VMMC	6.71145e+07

## Sheet: Allocated
	MOH SIAYA COUNTY
		Recurrent
		STAFFING COST		OTHER DIRECT COST
		Direct Staff	CHMT	Transport	Utilities	Joint Support Supervision	VMMC Support Supervision	Technical Working Group for VMMC	Data Feed Back Meetings	Total
	Nov-Jan	1.17608e+07	2.88766e+06	317300	334035	0	216000	29800	0	1.55456e+07
	Feb-Apr	1.17608e+07	2.88766e+06	1246200	936367	14677.5	216000	76510	23813.8	1.7162e+07
	May-Jul	1.17608e+07	2.88766e+06	1305000	1.51328e+06	13308.3	222000	431270	34783.2	1.81681e+07
	Aug-Oct	1.17608e+07	2.88766e+06	923800	430950	19500.8	216000	0	0	1.62387e+07
		47043246	1.15506e+07	3792300	3.21463e+06	47486.5	870000	537580	58597	6.71145e+07
		Allocations	VMMC	Proportions	Recurrent	Investments	Total
		10- 14 years	32063.6	0.832194	5.58523e+07	0	5.58523e+07
		0-9 years	1150.39	0.0298578	2.00389e+06	0	2.00389e+06
		Above 14 Years	5315	0.137948	9.25831e+06	0	9.25831e+06
			38529	1	6.71145e+07	0	6.71145e+07
	1000
		Direct Staff	CHMT	Transport	Utilities	Joint Support Supervision	VMMC Support Supervision	Technical Working Group for VMMC	Data Feed Back Meetings	Total
	Nov-Jan	11760.8	2887.66	317.3	334.035	0	216	29.8	0	15545.6
	Feb-Apr	11760.8	2887.66	1246.2	936.367	14.6775	216	76.51	23.8138	17162
	May-Jul	11760.8	2887.66	1305	1513.28	13.3083	222	431.27	34.7832	18168.1
	Aug-Oct	11760.8	2887.66	923.8	430.95	19.5008	216	0	0	16238.7
	Total	47043.2	11550.6	3792.3	3214.63	47.4865	870	537.58	58.597	67114.5

## Sheet: Revised Expenditure
																	Annual Allocation
Facility Name	DANIDA	HSSF	MATERNITY	Total per Quarter	Annual Cost	OPD	Inpatients	0-9 Years	10-14 years	Circumcised 0-14 yrs	Circumcised 15-24 yrs	Circumcised 25 yrs and Above	Total Workload	Total MC	Propotion of total VMMC	Proportion 10-14 MC	VMMC Allocation	QT1	QT2	QT3	QT4			10-14 MC allacation	QT1	QT2	QT3	QT4							OPD	Inpatients	0-9 Years	10-14 years	Circumcised 0-14 yrs	Circumcised 15-24 yrs	Circumcised 25 yrs and Above		OPD	Inpatients	0-9 Years	10-14 years	Circumcised 0-14 yrs	Circumcised 15-24 yrs	Circumcised 25 yrs and Above
Abidha Health Centre	225000	165000	0	390000	1560000	21594	501	0.38754	12.6125	13	1	0	22109	14	0.000633226	0.90089	987.833	987.833	0	0	0	987.833		889.929	889.929	0	0	0	889.929						4765	145	0.38754	12.6125	13	1	0	4924	6032	170	0	0	0	0	0
AKALA	225000	181618		406618	1626472	34022	0	9.2828	1184.72	1194	98	13	35327	1305	0.0369406	0.907829	60082.8	5340.7	15699.8	21362.8	17679.5	60082.8		54544.9	4705.3	13476.3	19689.2	16544.5	54415.3						11419	0	0.800777	102.199	103	12	1	11535	8592	0	2.29349	292.707	295	42	4
AMBIRA			1335000	1335000	5340000	42555	540	10.4873	1840.51	1851	135	28	45109	2014	0.0446474	0.913859	238417	44037.3	69252.3	109738	15389.4	238417		217880	38844	62621.3	103113	13225.8	217804						8671	135	1.86969	328.13	330	33	9	9178	8528	228	3.01416	528.986	532	47	6
BARACHUTH	55000	111732		166732	666928	9657	6	43.1922	3344.81	3388	254	14	13319	3656	0.274495	0.914882	183068	9513.95	48471.1	107007	18076.5	183068		167486	8502.83	41920.9	99364.5	17472.1	167260						3069	0	2.19276	169.807	172	9	9	3259	4062	6	10.8108	837.189	848	119	1
BARNDEGE	55000	119216		174216	696864	18403	0	100.333	501.667	602	73	2	19080	677	0.0354822	0.741014	24726.3	5807.2	4565.41	13367.5	986.128	24726.3		18322.5	4261.05	3408.84	9830.85	684.811	18185.5						5148	0	23.3333	116.667	140	18	1	5307	5783	0	18.6667	93.3333	112	12	1
BONDO			2390000	2390000	9560000	61595	2270	170.237	1686.76	1857	249	38	66009	2144	0.0324804	0.786737	310513	34324.4	106159	134546	35483	310513		244292	27231.2	83009.2	105373	26049.3	241663						14859	1072	18.9763	188.024	207	22	8	16168	15058	773	57.8457	573.154	631	86	16
BORO	55000	103410		158410	633640	16334	0	1.2963	558.704	560	156	35	17085	751	0.0439567	0.743946	27852.7	2929.91	8604.3	12535.6	3782.93	27852.7		20720.9	2405.11	5476.24	9324.42	3507.02	20712.8						3592	0	0.150463	64.8495	65	13	1	3671	4041	0	0.342593	147.657	148	72	12
Dienya Health Centre	225000	108415	0	333415	1333660	10305	197	1.27559	322.724	324	11	2	10839	337	0.0310914	0.957639	41465.4	2583.9	6890.39	23870.3	8120.82	41465.4		39708.9	2451.17	6618.15	22673.3	7934.93	39677.5						3261	98	0.0787402	19.9213	20	1	0	3380	4054	53	0.212598	53.7874	54	2	0
Gobei Health Centre	225000	86014	0	311014	1244056	18418	0	0	701	701	106	7	19232	814	0.0423253	0.861179	52655	0	4334.01	33766.5	14554.5	52655		45345.4	0	4139.95	26974.4	14231.1	45345.4						4878	0	0	0	0	0	0	4878	5723	0	0	64	64	3	0
GOT AGULU			1275000	1275000	5100000	10763	764	4.49107	498.509	503	175	12	12217	690	0.0564787	0.722477	288041	25882	63035.1	180756	18367.8	288041		208103	14894.1	49233.1	126599	17221.3	207948						2497	245	0.321429	35.6786	36	21	5	2804	3122	282	1.0625	117.938	119	28	4
Got Matar Dispensary	225000	83330	0	308330	1233320	12618	0	19.4671	1360.53	1380	244	6	14248	1630	0.114402	0.834683	141094	14196	59207.7	55225.9	12464.8	141094		117769	12374.3	47192.9	46851.6	11190.1	117609						3955	0	2.04545	142.955	145	17	2	4119	4858	0	7.80094	545.199	553	130	1
Jera Dispensary	55000	93129	0	148129	592516	13268	0	29.138	1362.86	1392	230	4	14894	1626	0.109171	0.838169	64685.8	7876.87	25062.8	30314	1432.16	64685.8		54217.6	6777.21	20876.9	25278.2	1258.43	54190.7						3720	0	3.64225	170.358	174	21	3	3918	6143	0	11.2198	524.78	536	94	0
Kadenge Ratuoro Health Centre	225000	118031	0	343031	1372124	9667	32	0	538	538	191	31	10459	760	0.0726647	0.707895	99705	11282.4	38438.9	40275.6	9708.12	99705		70580.6	8658.59	25451	30961	5510.01	70580.6						3789	7	0	66	66	18	2	3882	4022	25	0	194	194	90	9
Kaluo Dispensary	55000	126588	0	181588	726352	21625	180	33.2353	531.765	565	125	40	22535	730	0.0323941	0.728445	23529.5	2127.32	7767.95	8638.22	4995.99	23529.5		17139.9	1334.79	5005.47	6582.95	3968.68	16891.9						5021	75	2.58824	41.4118	44	11	11	5162	5490	84	9.70588	155.294	165	54	22
Kogelo Dispensary	65000	98000	0	163000	652000	16747	0	0.318269	10.6817	11	6	2	16766	19	0.00113325	0.562196	738.876	0	738.876	0	0	738.876		415.394	0	415.394	0	0	415.394						4183	0	0	0	0	0	0	4183	5275	0	0.318269	10.6817	11	6	2
MADIANY			670000	670000	2680000	30309	678	5.06336	169.937	175	43	9	31214	227	0.00727238	0.74862	19490	0	19490	0	0	19490		14590.6	0	14590.6	0	0	14590.6						6824	279	0	0	0	0	0	7103	8537	192	5.06336	169.937	175	43	9
Mageta Dispensary	225000	68647	0	293647	1174588	6692	0	0	131	131	35	3	6861	169	0.024632	0.775148	28932.4	1711.98	6676.71	14894.2	5649.53	28932.4		22426.9	684.791	4964.74	13182.2	3595.15	22426.9						2055	0	0	4	4	6	0	2065	2245	0	0	29	29	8	2
Malanga Health Centre	225000	188771	0	413771	1655084	21720	146	5.97333	58.0267	64	7	2	21939	73	0.00332741	0.794886	5507.14	3470.25	2036.89	0	0	5507.14		4377.55	2530.77	1846.78	0	0	4377.55						5038	69	3.45333	33.5467	37	7	2	5153	7207	41	2.52	24.48	27	0	0
Manyuanda Health Centre	225000	102050	0	327050	1308200	24008	511	53.8742	1808.13	1862	314	39	26734	2215	0.0828533	0.81631	108389	16539.7	24075.5	53338	14435.5	108389		88478.7	14493	18864.7	42861.3	11905	88124						5731	135	8.82472	296.175	305	26	7	6204	4909	177	11.4866	385.513	397	78	17
Marenyo Dispensary	225000	93407	0	318407	1273628	17235	22	2.06316	291.937	294	26	1	17578	321	0.0182615	0.909461	23258.3	1811.39	3332.97	14781	3332.97	23258.3		21152.5	1654.79	3165.68	13094.4	3214.91	21129.8						4271	0	0.161404	22.8386	23	1	1	4296	7305	0	0.308772	43.6912	44	2	0
Ndori Health Centre	225000	118046	0	343046	1372184	11517	66	9.2	1462.8	1472	204	10	13269	1686	0.127063	0.867616	174354	0	25853.2	122337	26163.4	174354		151272	0	23019.7	104308	23794.9	151123						3483	29	0	0	0	0	0	3512	3381	26	1.4	222.6	224	25	1
Nyamonye Mission Dispensary	0	0	0	0	0	0	0	0	0	0	0	0	0	0	#DIV/0!	#DIV/0!																										0
Nyangu Dispensary	55000	95662	0	150662	602648	18932	82	4.325	168.675	173	36	4	19227	213	0.0110782	0.791901	6676.24	2946.32	2946.32	783.596	0	6676.24		5286.92	2353.14	2353.14	580.645	0	5286.92						4133	17	1.925	75.075	77	13	4	4244	5009	31	1.925	75.075	77	17	0
Nyathengo Dispensary	55000	99230	0	154230	616920	12612	0	0	729	729	48	22	13411	799	0.059578	0.91239	36754.8	0	14858.3	21896.5	0	36754.8		33534.8	0	12926.3	20608.5	0	33534.8						4485	0	0	0	0	0	0	4485	4357	0	0	281	281	27	15
NYAWARA	225000	115651		340651	1362604	22179	37	35.5436	1950.46	1986	132	20	24354	2138	0.0877885	0.912281	119621	15666	31052.2	45823	27079.8	119621		109128	12912.9	27474.3	43024.7	25255.7	108668						6441	0	4.20582	230.794	235	40	5	6721	11499	22	8.94855	491.051	500	47	8
ONGIELO	225000	97199		322199	1288796	21824	441	45.5203	844.48	890	220	23	23398	1133	0.0484229	0.745348	62407.3	11732.4	44560.9	5508.15	605.896	62407.3		46515.2	9407.56	34024	2613.21	446.32	46491.1						5294	166	9.20635	170.794	180	26	7	5673	6164	168	33.2963	617.704	651	142	16
RABAR	55000	76275		131275	525100	11117	63	2.95479	1108.05	1111	445	5	12741	1561	0.122518	0.70983	64334.1	8737.24	21183.7	29220.3	5192.89	64334.1		45666.3	6987.65	13769.8	21004	3894.48	45655.9						3940	12	0.452128	169.548	170	40	2	4164	4949	34	0.890957	334.109	335	178	1
Ramula Health Centre	225000	91531	0	316531	1266124	9341	213	0	596	596	47	5	10202	648	0.063517	0.919753	80420.3	1365.16	27055	43685.1	8315.07	80420.3		73966.9	1241.05	23704.1	41078.9	7942.75	73966.9						3050	112	0	10	10	1	0	3173	3801	78	0	191	191	23	4
Rera Dispensary	225000	85923	0	310923	1243692	11315	118	0	351	351	29	4	11817	384	0.0324956	0.914062	40414.5	0	10735.1	28626.9	1052.46	40414.5		36941.3	0	8735.42	27153.5	1052.46	36941.3						2648	50	0	0	0	0	0	2698	4530	24	0	83	83	16	3
Rwambwa Health Centre	225000	0	0	225000	900000	23707	243	6.40576	956.594	963	290	11	25214	1264	0.0501309	0.756799	45117.8	1499.17	13421.1	22987.2	7210.28	45117.8		34145.1	1134.62	8403.31	18792.2	5776.27	34106.4						5177	83	0.21286	31.7871	32	9	1	5302	4817	32	1.5765	235.424	237	139	0
Sagam Community Hospital	0	0	0	0	0	31516	2222	0	55	55	2	0	33795	57	0.00168664	0.964912	0	0	0	0	0	0		0	0	0	0	0	0													0
SEGA	55000	102596		157596	630384	16252	10	97.7327	2089.27	2187	114	21	18584	2322	0.124946	0.899771	78764.1	12448.9	24931.8	32564	8819.41	78764.1		70869.6	10531.6	21970.5	30363.4	7646.34	70511.9						4007	0	14.5236	310.476	325	30	12	4374	8062	0	30.2985	647.702	678	52	5
SIGOMERE	225000			225000	900000	64651	703	12.4881	1229.51	1242	68	9	66673	1319	0.0197831	0.932155	17804.8	3361.18	9111.63	4576.07	755.928	17804.8		16596.8	3046.76	8619.13	4209.34	714.346	16589.6						19756	164	2.2925	225.707	228	17	4	20169	20261	274	6.48537	638.515	645	28	2
Simenya Dispensary	55000	102500	0	157500	630000	18087	46	153.284	1186.72	1340	80	3	19556	1423	0.0727654	0.833954	45842.2	1997.34	8086.01	27511.8	8247.09	45842.2		38230.3	1768.86	6790.15	22481.7	6367.15	37407.8						5958	20	7.09225	54.9077	62	0	0	6040	6511	26	27.2251	210.775	238	12	1
St Joseph's Obaga Dispensary	55000	39188	0	94188	376752	6905	0	0	114	114	8	0	7027	122	0.0173616	0.934426	6541.02	0	0	6541.02	0	6541.02		6112.1	0	0	6112.1	0	6112.1						2045	0	0	0	0	0	0	2045	2697	0	0	0	0	0	0
Tingare Dispensary	55000	147425	0	202425	809700	12899	10	4.65829	156.342	161	6	10	13086	177	0.0135259	0.883286	10951.9	0	6187.53	4021.89	742.503	10951.9		9673.69	0	6008.5	3004.25	641.812	9654.56						6032	7	0	0	0	0	0	6039	5018	0	2.89335	97.1066	100	0	0
Uhuyi Dispensary	55000	96000	0	151000	604000	8061	9	0	408	408	4	0	8482	412	0.0485734	0.990291	29338.4	0	0	24496.1	4842.25	29338.4		29053.5	0	0	24211.3	4842.25	29053.5						3024	1	0	0	0	0	0	3025	3271	0	0	0	0	0	0
Ukwala Sub County Hospital	225000	0	875000	1100000	4400000	14749	410	8.47603	266.524	275	24	2	15460	301	0.0194696	0.885462	85666.2	0	17930.1	50659.8	17076.3	85666.2		75854.2	0	16274.2	43857.5	15237.9	75369.6						6045	182	0	0	0	0	0	6227	6066	99	1.81849	57.1815	59	3	1
UYAWI	225000			225000	900000	23454	38	60.5797	1919.42	1980	453	67	25992	2500	0.0961834	0.767768	86565.1	6232.69	26385	39819.9	14127.4	86565.1		66461.9	5068.56	23966.6	26752.6	10347.6	66135.3						6704	12	4.61997	146.38	151	26	3	6896	7554	11	21.8454	692.155	714	45	3
WAGAI	55000	143305	0	198305	793220	23454	38	140.345	1339.66	1480	108	7	25087	1595	0.0635787	0.839909	50431.9	2877.31	14797.6	27287	5470.05	50431.9		42358.2	2289.63	12392.6	23840.8	3471.46	41994.6						6704	12	7.58621	72.4138	80	9	2	6807	7554	11	41.0603	391.94	433	31	4
Yala Sub County Hospital	0	0	890000	890000	3560000	37655	2099	2.65145	423.349	426	25	13	40218	464	0.0115371	0.912389	41072.2	8497.69	21067.2	10356.6	1150.73	41072.2		37473.8	6421.56	19968.4	10028.2	1049.03	37467.2						12922	803	0.454357	72.5456	73	17	6	13821	11146	624	1.41286	225.587	227	6	5
Siaya County Referral				4597413	18389652	64944	4343	119.305	1138.7	1258	152	85	70782	1495	0.0211212	0.761669	388411	66250.8	102364	110158	109639	388411		295841	45857.7	79016.3	88187.9	74928.5	287990						15339	1433	18.4932	176.507	195	33	27	17027	18701	1729	31.8651	304.135	336	40	18
				20400302	81601208	882706	17038	1193.58	35408.4	36602	4974	609	941929	42185	#DIV/0!	#DIV/0!	3.21463e+06	334035	936367	1.51328e+06	430950	3.21463e+06		2.65342e+06	261715	761695	1.26397e+06	350922	2.6383e+06
[truncated: 27 more columns]

## Sheet: Final Workload (2)
	Abidha Health Centre							Akala Haelth Centre							Ambira sub-County Hospital							Bar Achuth							Bar Ndege Dispensary							Bondo Sub District Hospital							Boro Dispensary
	OPD	Inpatients	0-9 Years	10-14 years	Circumcised 0-14 yrs	Circumcised 15-24 yrs	Circumcised 25 yrs and Above	OPD	Inpatients	0-9 Years	10-14 years	Circumcised 0-14 yrs	Circumcised 15-24 yrs	Circumcised 25 yrs and Above	OPD	Inpatients	0-9 Years	10-14 years	Circumcised 0-14 yrs	Circumcised 15-24 yrs	Circumcised 25 yrs and Above	OPD	Inpatients	0-9 Years	10-14 years	Circumcised 0-14 yrs	Circumcised 15-24 yrs	Circumcised 25 yrs and Above	OPD	Inpatients	0-9 Years	10-14 years	Circumcised 0-14 yrs	Circumcised 15-24 yrs	Circumcised 25 yrs and Above	OPD	Inpatients	0-9 Years	10-14 years	Circumcised 0-14 yrs	Circumcised 15-24 yrs	Circumcised 25 yrs and Above	OPD	Inpatients	0-9 Years	10-14 years	Circumcised 0-14 yrs	Circumcised 15-24 yrs	Circumcised 25 yrs and Above
October 2016	1793	50	0	0	0	0	0	5471	0	0	0	0	0	0	2653	44	0	0	0	0	0								1439	0	0	0	0	0	0	7025	466	0	0	0	0	0	1247	0	0	0	0	0	0
November 2016	1789	46	0	0	0	0	0	3611	0	0	0	0	0	0	2731	10	0.322946	56.6771	57	7	1	1018	0	0	0	0	0	0	1881	0	3.83333	19.1667	23	1	0	6258	431	2.20015	21.7998	24	3	1	1183	0	0	0	0	0	0
December 2016	1873	44	0.38754	12.6125	13	1	0	4931	0	0.248785	31.7512	32	7	0	3770	41	0.668555	117.331	118	16	3	826	0	1.09638	84.9036	86	5	5	1539	0	11.5	57.5	69	14	1	6293	472	6.96715	69.0328	76	11	4	1581	0	0.0902778	38.9097	39	7	1
January 2017	1103	55	0	0	0	0	0	2877	0	0.551992	70.448	71	5	1	2170	84	0.878187	154.122	155	10	5	1225	0	1.09638	84.9036	86	4	4	1728	0	8	40	48	3	0	2308	169	9.80901	97.191	107	8	3	828	0	0.0601852	25.9398	26	6	0
	4765	145	0.38754	12.6125	13	1	0	11419	0	0.800777	102.199	103	12	1	8671	135	1.86969	328.13	330	33	9	3069	0	2.19276	169.807	172	9	9	5148	0	23.3333	116.667	140	18	1	14859	1072	18.9763	188.024	207	22	8	3592	0	0.150463	64.8495	65	13	1
February 2017	1888	52	0	0	0	0	0	3874	0	0.606414	77.3936	78	14	3	1987	81	0.810198	142.19	143	7	3	1370	0	3.16165	244.838	248	51	1	1770	0	15	75	90	12	1	5119	256	15.3094	151.691	167	37	3	1144	0	0.0833333	35.9167	36	22	8
March 2017	1771	40	0	0	0	0	0	428	0	0.551992	70.448	71	20	1	2290	89	0.934844	164.065	165	28	1	1141	0	2.35849	182.642	185	65	0	1827	0	3.66667	18.3333	22	0	0	4304	83	13.3843	132.616	146	42	10	1301	0	0.122685	52.8773	53	26	4
April 2017	2373	78	0	0	0	0	0	4290	0	1.13508	144.865	146	8	0	4251	58	1.26912	222.731	224	12	2	1551	6	5.29067	409.709	415	3	0	2186	0	0	0	0	0	0	5635	434	29.152	288.848	318	7	3	1596	0	0.136574	58.8634	59	24	0
	6032	170	0	0	0	0	0	8592	0	2.29349	292.707	295	42	4	8528	228	3.01416	528.986	532	47	6	4062	6	10.8108	837.189	848	119	1	5783	0	18.6667	93.3333	112	12	1	15058	773	57.8457	573.154	631	86	16	4041	0	0.342593	147.657	148	72	12
May 2017	2353	0	0	0	0	0	0	3256	0	0.155491	19.8445	20	1	1	5478	133	1.19547	209.805	211	10	5	1274	0	4.24528	328.755	333	49	0	2005	0	23	115	138	5	0	9057	425	17.8762	177.124	195	28	5	1583	0	0.166667	71.8333	72	19	0
June 2017	2745	66	0	0	0	0	0	4024	0	1.39164	177.608	179	18	3	5218	0	1.83569	322.164	324	15	3	1252	0	8.66905	671.331	680	36	1	2235	0	15.8333	79.1667	95	2	0	6494	0	28.602	283.398	312	37	3	2322	0	0.208333	89.7917	90	26	2
July 2017	1687	15	0	0	0	0	0	978	0	1.80369	230.196	232	9	1	3591	2	1.93201	339.068	341	17	1	0	0	12.7104	984.29	997	39	2	1201	0	15	75	90	36	0	3492	0	26.9519	267.048	294	54	1	1013	0	0.208333	89.7917	90	20	19
	6785	81	0	0	0	0	0	8258	0	3.35083	427.649	431	28	5	14287	135	4.96317	871.037	876	42	9	2526	0	25.6247	1984.38	2010	124	3	5441	0	53.8333	269.167	323	43	0	19043	425	73.4301	727.57	801	119	9	4918	0	0.583333	251.417	252	65	21
August 2017	1593	53	0	0	0	0	0	2039	0	0.870748	111.129	112	1	0	3189	0	0.271955	47.728	48	8	0	0	0	1.13463	87.8654	89	1	1	668	0	0.5	2.5	3	0	0	4459	0	3.66692	36.3331	40	7	1	843	0	0.0138889	5.98611	6	0	0
September 2017	1504	39	0	0	0	0	0	1898	0	0.489796	62.5102	63	1	2	3726	14	0.0963173	16.9037	17	0	0	0	0	0.382458	29.6175	30	0	0	675	0	4	20	24	0	0	4082	0	4.95034	49.0497	54	2	1	1138	0	0.037037	15.963	16	6	0
October 2017	915	13	0	0	0	0	0	1816	0	1.47716	188.523	190	14	1	4154	28	0.271955	47.728	48	5	4	0	0	3.04691	235.953	239	1	0	688	0	0	0	0	0	0	4094	0	11.3675	112.633	124	13	3	1802	0	0.168981	72.831	73	0	1
	4012	105	0	0	0	0	0	5753	0	2.83771	362.162	365	16	3	11069	42	0.640227	112.36	113	13	4	0	0	4.564	353.436	358	2	1	2031	0	4.5	22.5	27	0	0	12635	0	19.9847	198.015	218	22	5	3783	0	0.219907	94.7801	95	6	1
November 2017	707	5	0	0	0	0	0	1806	0	2.95432	377.046	380	30	3	6005	10	3.14448	551.856	555	28	4								692	0	5.66667	28.3333	34	3	0	2314	0	34.1024	337.898	372	14	4	1541	0	0.289352	124.711	125	8	3
December 2017	1582	42	0	0	0	0	0	3025	0	0.139942	17.8601	18	5	3	4675	17	1.20113	210.799	212	12	4								1742	0	1.66667	8.33333	10	0	0	7380	311	21.3598	211.64	233	6	4	1412	0	0.0717593	30.9282	31	45	1
January 2018	0	0	0	0	0	0	0	0	0	1.26725	161.733	163	4	2	5085	29	1.29178	226.708	228	8	2								0	0	5.83333	29.1667	35	3	0	0	0	16.5011	163.499	180	10	7	0	0	0.0671296	28.9329	29	22	0
February 2018	0	0	0	0	0	0	0	0	0	1.36054	173.639	175	39	1	4611	123	0.855524	150.144	151	30	2								0	0	4.5	22.5	27	1	0	0	0	21.3598	211.64	233	12	10	0	0	0.229167	98.7708	99	73	2
March 2018	0	0	0	0	0	0	0	0	0	0.800777	102.199	103	1	0	4530	51	1.23513	216.765	218	30	0								#REF!	#REF!	0.333333	1.66667	2	0	0	#REF!	#REF!	15.3094	151.691	167	15	8	#REF!	#REF!	0.185185	79.8148	80	9	1
	0	0	0	0	0	0	0	#REF!	#REF!	1.85811	237.142	239	8	1	0	0	1.53541	269.465	271	11	8								#REF!	#REF!	4.16667	20.8333	25	0	0	#REF!	#REF!	26.4935	262.506	289	15	12	#REF!	#REF!	0	0	0	0	0
	21594	501	0.38754	12.6125	13	1	0	34022	0	9.2828	1184.72	1194	98	13	42555	540	10.4873	1840.51	1851	135	28	9657	6	43.1922	3344.81	3388	254	14	18403	0	100.333	501.667	602	73	2	61595	2270	170.237	1686.76	1857	249	38	16334	0	1.2963	558.704	560	156	35
	Summary
	OPD	Inpatients	0-9 Years	10-14 years	Circumcised 15-24 yrs	Circumcised 25 yrs and Above
	873049	17032	1150.39	32063.6	4720	595
	OPD				873049	0.940168
	Inpatients				17032	0.0183414
	10-14 years				32063.6	0.0345286
	Other MC				6465.39	0.00696244		0.041491
				Total	928610	1
[truncated: 246 more columns]

## Sheet: Final Workload
	Abidha Health Centre							Akala Haelth Centre							Ambira sub-County Hospital							Bar Ndege Dispensary							Bondo Sub District Hospital							Boro Dispensary							Dienya Health Centre
	OPD	Inpatients	0-9 Years	10-14 years	Circumcised 0-14 yrs	Circumcised 15-24 yrs	Circumcised 25 yrs and Above	OPD	Inpatients	0-9 Years	10-14 years	Circumcised 0-14 yrs	Circumcised 15-24 yrs	Circumcised 25 yrs and Above	OPD	Inpatients	0-9 Years	10-14 years	Circumcised 0-14 yrs	Circumcised 15-24 yrs	Circumcised 25 yrs and Above	OPD	Inpatients	0-9 Years	10-14 years	Circumcised 0-14 yrs	Circumcised 15-24 yrs	Circumcised 25 yrs and Above	OPD	Inpatients	0-9 Years	10-14 years	Circumcised 0-14 yrs	Circumcised 15-24 yrs	Circumcised 25 yrs and Above	OPD	Inpatients	0-9 Years	10-14 years	Circumcised 0-14 yrs	Circumcised 15-24 yrs	Circumcised 25 yrs and Above	OPD	Inpatients	0-9 Years	10-14 years	Circumcised 0-14 yrs	Circumcised 15-24 yrs	Circumcised 25 yrs and Above
October 2016	1793	50	0	0	0	0	0	5471	0	0	0	0	0	0	2653	44	0	0	0	0	0	1439	0	0	0	0	0	0	7025	466	0	0	0	0	0	1247	0	0	0	0	0	0	1233	22	0	0	0	0	0
November 2016	1789	46	0	0	0	0	0	3611	0	0	0	0	0	0	2731	10	0.322946	56.6771	57	7	1	1881	0	3.83333	19.1667	23	1	0	6258	431	2.20015	21.7998	24	3	1	1183	0	0	0	0	0	0	1136	41	0	0	0	0	0
December 2016	1873	44	0.38754	12.6125	13	1	0	4931	0	0.248785	31.7512	32	7	0	3770	41	0.668555	117.331	118	16	3	1539	0	11.5	57.5	69	14	1	6293	472	6.96715	69.0328	76	11	4	1581	0	0.0902778	38.9097	39	7	1	1195	35	0.00393701	0.996063	1	0	0
January 2017	1103	55	0	0	0	0	0	2877	0	0.551992	70.448	71	5	1	2170	84	0.878187	154.122	155	10	5	1728	0	8	40	48	3	0	2308	169	9.80901	97.191	107	8	3	828	0	0.0601852	25.9398	26	6	0	930	22	0.0748031	18.9252	19	1	0
February 2017	1888	52	0	0	0	0	0	3874	0	0.606414	77.3936	78	14	3	1987	81	0.810198	142.19	143	7	3	1770	0	15	75	90	12	1	5119	256	15.3094	151.691	167	37	3	1144	0	0.0833333	35.9167	36	22	8	1372	16	0.0748031	18.9252	19	1	0
March 2017	1771	40	0	0	0	0	0	428	0	0.551992	70.448	71	20	1	2290	89	0.934844	164.065	165	28	1	1827	0	3.66667	18.3333	22	0	0	4304	83	13.3843	132.616	146	42	10	1301	0	0.122685	52.8773	53	26	4	1211	16	0.137795	34.8622	35	1	0
April 2017	2373	78	0	0	0	0	0	4290	0	1.13508	144.865	146	8	0	4251	58	1.26912	222.731	224	12	2	2186	0	0	0	0	0	0	5635	434	29.152	288.848	318	7	3	1596	0	0.136574	58.8634	59	24	0	1471	21	0	0	0	0	0
May 2017	2353	0	0	0	0	0	0	3256	0	0.155491	19.8445	20	1	1	5478	133	1.19547	209.805	211	10	5	2005	0	23	115	138	5	0	9057	425	17.8762	177.124	195	28	5	1583	0	0.166667	71.8333	72	19	0	1307	22	0.468504	118.531	119	6	2
June 2017	2745	66	0	0	0	0	0	4024	0	1.39164	177.608	179	18	3	5218	0	1.83569	322.164	324	15	3	2235	0	15.8333	79.1667	95	2	0	6494	0	28.602	283.398	312	37	3	2322	0	0.208333	89.7917	90	26	2	1683	24	0.141732	35.8583	36	1	0
July 2017	1687	15	0	0	0	0	0	978	0	1.80369	230.196	232	9	1	3591	2	1.93201	339.068	341	17	1	1201	0	15	75	90	36	0	3492	0	26.9519	267.048	294	54	1	1013	0	0.208333	89.7917	90	20	19	0	0	0.11811	29.8819	30	0	0
August 2017	1593	53	0	0	0	0	0	2039	0	0.870748	111.129	112	1	0	3189	0	0.271955	47.728	48	8	0	668	0	0.5	2.5	3	0	0	4459	0	3.66692	36.3331	40	7	1	843	0	0.0138889	5.98611	6	0	0	0	0	0.255906	64.7441	65	1	0
September 2017	1504	39	0	0	0	0	0	1898	0	0.489796	62.5102	63	1	2	3726	14	0.0963173	16.9037	17	0	0	675	0	4	20	24	0	0	4082	0	4.95034	49.0497	54	2	1	1138	0	0.037037	15.963	16	6	0	0	0	0	0	0	0	0
October 2017	915	13	0	0	0	0	0	1816	0	1.47716	188.523	190	14	1	4154	28	0.271955	47.728	48	5	4	688	0	0	0	0	0	0	4094	0	11.3675	112.633	124	13	3	1802	0	0.168981	72.831	73	0	1	0	0	0	0	0	0	0
November 2017	707	5	0	0	0	0	0	1806	0	2.95432	377.046	380	30	3	6005	10	3.14448	551.856	555	28	4	692	0	5.66667	28.3333	34	3	0	2314	0	34.1024	337.898	372	14	4	1541	0	0.289352	124.711	125	8	3	0	0	0	0	0	0	0
December 2017	1582	42	0	0	0	0	0	3025	0	0.139942	17.8601	18	5	3	4675	17	1.20113	210.799	212	12	4	1742	0	1.66667	8.33333	10	0	0	7380	311	21.3598	211.64	233	6	4	1412	0	0.0717593	30.9282	31	45	1	675	7	0.204724	51.7953	52	3	1
January 2018	0	0	0	0	0	0	0	0	0	1.26725	161.733	163	4	2	5085	29	1.29178	226.708	228	8	2	0	0	5.83333	29.1667	35	3	0	0	0	16.5011	163.499	180	10	7	0	0	0.0671296	28.9329	29	22	0	0	0	0.26378	66.7362	67	3	0
February 2018	0	0	0	0	0	0	0	0	0	1.36054	173.639	175	39	1	4611	123	0.855524	150.144	151	30	2	0	0	4.5	22.5	27	1	0	0	0	21.3598	211.64	233	12	10	0	0	0.229167	98.7708	99	73	2	0	0	0.149606	37.8504	38	13	2
March 2018	0	0	0	0	0	0	0	0	0	0.800777	102.199	103	1	0	4530	51	1.23513	216.765	218	30	0	#REF!	#REF!	0.333333	1.66667	2	0	0	#REF!	#REF!	15.3094	151.691	167	15	8	#REF!	#REF!	0.185185	79.8148	80	9	1	0	0	0.38189	96.6181	97	2	0
	0	0	0	0	0	0	0	#REF!	#REF!	1.85811	237.142	239	8	1	0	0	1.53541	269.465	271	11	8	#REF!	#REF!	4.16667	20.8333	25	0	0	#REF!	#REF!	26.4935	262.506	289	15	12	#REF!	#REF!	0	0	0	0	0	0	0	0	0
	21594	501	0.38754	12.6125	13	1	0	34022	0	9.2828	1184.72	1194	98	13	42555	540	10.4873	1840.51	1851	135	28	18403	0	100.333	501.667	602	73	2	61595	2270	170.237	1686.76	1857	249	38	16334	0	1.2963	558.704	560	156	35	10305	197	1.27559	322.724	324	11	2
	Summary
	OPD	Inpatients	0-9 Years	10-14 years	Circumcised 15-24 yrs	Circumcised 25 yrs and Above
	873049	17032	1150.39	32063.6	4720	595
	OPD				873049	0.940168
	Inpatients				17032	0.0183414
	10-14 years				32063.6	0.0345286
	Other MC				6465.39	0.00696244
				Total	928610	1
[truncated: 239 more columns]

## Sheet: Workload Summary 1
Facility Name	VMMC Model	Period	September 2016	October 2016	November 2016	December 2016	January 2017	February 2017	March 2017	April 2017	May 2017	June 2017	July 2017	August 2017	2017-09-01		QT 1	QT 2	QT 3	QT 4	Total	Average
Akala Haelth Centre	Outreach	Total Outpatients	3523	4065	2171	1495	2511	523	2943	1967	2563	1022	795	521		24099	7731	5977	5552	1316	20576	5144
		Total Inpatients	0	0	0	0	0	0	0	0	0	0	0	0		0	0	0	0	0	0	0			0	0
		0 - 60 days	0	0	0	0	0	0	0	0	0	0	0	0		0	0	0	0	0	0	0
		0 - 14 years	0	0	0	32	71	78	71	146	20	179	232	112		941	32	220	345	344	941	235.25		Others	378	1676	0	0
		Others	0	0	0	7	6	17	21	8	2	21	10	1		93	7	44	31	11	93	23.25
Ambira sub-County Hospital	Static	Total Outpatients	2495	2653	2796	3907	2340	2140	2484	4489	5704	5560	3950	56		38574	9356	6964	15753	4006	36079	9019.75
		Total Inpatients	129	44	10	41	84	81	89	58	133	0	2			671	95	254	191	2	542	135.5
		0 - 60 days	0	0	0	0	0	0	0	0	0	0	0	0		0	0	0	0	0	0	0
		0 - 14 years	0		57	118	155	143	165	224	211	324	341	48		1786	175	463	759	389	1786	446.5
		Others	0	0	8	19	15	10	29	14	15	18	18	8		154	27	54	47	26	154	38.5
Bar Achuth Dispensary		Total Outpatients	0	1166	1018	1321	1464	1441	1801	1692	1634	717	1038	91		13383	3505	4706	4043	1129	13383	3345.75
		Total Inpatients	0	0	0	0	0	0	6	0	0	0				6	0	6	0	0	6	1.5
		0 - 60 days	0	0	0	0	0	0	0	0	0	0	0	0		0	0	0	0	0	0	0
		0 - 14 years	0	0	0	86	86	248	185	415	333	680	997	89		3119	86	519	1428	1086	3119	779.75
		Others	0	0	0	10	8	52	65	3	49	37	41	2		267	10	125	89	43	267	66.75
Bar Ndege Dispensary	Outreach	Total Outpatients	0	1439	1905	1812	1821	1930	2208	2005	2378	97	126	3		15724	5156	5959	4480	129	15724	3931
		Total Inpatients	0	0	0	0	0	0	0	0	0					0	0	0	0	0	0	0
		0 - 60 days	0	0	0	0	0	0	0	0	0	0	0	0		0	0	0	0	0	0	0
		0 - 14 years	0	0	23	69	48	90	22		138	95	90	3		578	92	160	233	93	578	144.5
		Others	0	0	1	15	3	13	0	0	5	2	36	0		75	16	16	7	36	75	18.75
Boro Dispensary	Outreach	Total Outpatients	1581	1247	1183	875	1176	1367	1679	1666	2413	1131	972	1144		16434	3305	4222	5210	2116	14853	3713.25
		Total Inpatients	0	0	0	0	0	0	0	0	0	0	0	0		0	0	0	0	0	0	0
		0 - 60 days	0	0	0	0	0	0	0	0	0	0	0	0		0	0	0	0	0	0	0
		0 - 14 years	0	0	0	39	26	36	53	59	72	90	90	6		471	39	115	221	96	471	117.75
		Others	0	0	0	8	6	30	30	24	19	28	39	0		184	8	66	71	39	184	46
Jera Dispensary	Outreach	Total Outpatients	0	1215	1500	892	2706	1832	2060	1779	2133	278	264	36		14695	3607	6598	4190	300	14695	3673.75
		Total Inpatients	0	0	0	0	0	0	0	0	0					0	0	0	0	0	0	0
		0 - 60 days	0	0	0	0	0	0	0	0	0	0	0	0		0	0	0	0	0	0	0
		0 - 14 years	0	0	9	68	97	147	141	248	194	237	218	33		1392	77	385	679	251	1392	348
		Others	0	0	1	8	15	31	24	39	26	41	46	3		234	9	70	106	49	234	58.5
Kadenge Ratuoro Health Centre	Outreach	Total Outpatients	1333	1158	1458	1052	1298	1965	948	947	1141	99	112	34		11545	3668	4211	2187	146	10212	2553
		Total Inpatients	0	0	0	0	0	0	0	0	0	0	0	0		0	0	0	0	0	0	0
		0 - 60 days	0	0	0	0	0	0	0	0	0	0	0	0		0	0	0	0	0	0	0
		0 - 14 years	0	0	23	24	19	59	37	98	75	76	85	33		529	47	115	249	118	529	132.25
		Others	0	0	3	4	13	46	15	38	21	23	27	1		191	7	74	82	28	191	47.75
Kaluo Dispensary	Outreach	Total Outpatients	2094	2088	1826	1312	1590	1985	2353	3619	2540	2074	2109	64		23654	5226	5928	8233	2173	21560	5390
		Total Inpatients	30	19	23	22	21	31	32	21	0	0	0			199	64	84	21	0	169	42.25
		0 - 60 days	0	0	0	0	0	0	0	0	0	0	0	0		0	0	0	0	0	0	0
		0 - 14 years	0	0	14	6	24	31	30	104	58	64	95	53		479	20	85	226	148	479	119.75
		Others	0	0	5	16	1	26	34	16	16	19	16	11		160	21	61	51	27	160	40
Kogelo Dispensary	Outreach	Total Outpatients	1488	953	953	1170	1718	1338	1543	2325	1858	1167	1160	0		15673	3076	4599	5350	1160	14185	3546.25
		Total Inpatients	12	12	10	0	0	0	0	0	0	0	0			34	22	0	0	0	22	5.5
		0 - 60 days	0	0	0	0	0	0	0	0						0	0	0	0	0	0	0
		0 - 14 years	0	0	0	0	0	2	9	0						11	0	11	0	0	11	2.75
		Others	0	0	0	0	0	5	3	0						8	0	8	0	0	8	2
Malanga Health Centre	Outreach	Total Outpatients	0	2690	1715	1494	2570	2501	2201	2399	2435	1647	0	0		19652	5899	7272	6481	0	19652	4913
		Total Inpatients	0	10	29	28	17	24	0	0	21	15				144	67	41	36	0	144	36
		0 - 60 days	0	0	0	0	0	0	0	0	0	0	0	0		0	0	0	0	0	0	0
		0 - 14 years	0	0	0	6	31	22	5	0	0	0	0	0		64	6	58	0	0	64	16
		Others	0	0	0	2	7	0	0	0	0	0	0	0		9	2	7	0	0	9	2.25
Nyamonye Mission Dispensary	Outreach	Total Outpatients	0	0	0	0	0	0	0	0	0	0	0	0		0	0	0	0	0	0	0
		Total Inpatients	0	0	0	0	0	0	0	0	0	0	0	0		0	0	0	0	0	0	0
		0 - 60 days	0	0	0	0	0	0	0	0	0	0	0	0		0	0	0	0	0	0	0
		0 - 14 years	0	0	0	0	0	0	0	0		0	0	0		0	0	0	0	0	0	0
		Others	0	0	0	0	0	0	0	0	0	0	0	0		0	0	0	0	0	0	0
Nyathengo Dispensary	Outreach	Total Outpatients	0	1220	1390	929	1627	1455	1583	2050	1812	212	187	0		12465	3539	4665	4074	187	12465	3116.25
		Total Inpatients	0	0	0	0	0	0	0	0	0					0	0	0	0	0	0	0
		0 - 60 days	0	0	0	0	0	0	0	0	0	0	0			0	0	0	0	0	0	0
		0 - 14 years	0	0	0	0	0	193	80	8	67	203	178			729	0	273	278	178	729	182.25
		Others	0	0	0	0	0	25	10	7	10	9	9			70	0	35	26	9	70	17.5
Nyawara Health Centre	Static	Total Outpatients	0	3987	2385	1616	2720	2768	5001	4285	2070	2509	479	193		28013	7988	10489	8864	672	28013	7003.25
		Total Inpatients	0	0	0	0	0	11	0	11	15	0				37	0	11	26	0	37	9.25
		0 - 60 days	0	0	0	0	0	0	0	0	0	0	0	0		0	0	0	0	0	0	0
		0 - 14 years	0	0	134	60	41	143	101	256	161	166	456	185		1703	194	285	583	641	1703	425.75
		Others	0	0	19	12	14	6	31	18	5	8	23	8		144	31	51	31	31	144	36
Rabar Dispensary	Outreach	Total Outpatients	635	701	998	555	1304	1094	1134	1492	1905					9818	2254	3532	3397	0	9183	2295.75
		Total Inpatients	0	0	0	0	0	0	0	0	0					0	0	0	0	0	0	0
		0 - 60 days	0	0	0	0	0	0	0	0	0	0	0	0		0	0	0	0	0	0	0
		0 - 14 years	0	0	68	66	36	109	107	119	93	149	269	48		1064	134	252	361	317	1064	266
		Others	0	0	10	20	12	52	58	69	59	41	98	12		431	30	122	169	110	431	107.75
Ramula Health Centre	Outreach	Total Outpatients	1396	1103	984	670	1199	1317	1477	1467	1080	93	239	67		11092	2757	3993	2640	306	9696	2424
		Total Inpatients	0	0	0	0	0	0	0	0	0	0	0			0	0	0	0	0	0	0
		0 - 60 days	0	0	0	0	0	0	0	0	0	0	0	0		0	0	0	0	0	0	0
		0 - 14 years	0	0	0	0	10	86	68	37	17	92	222	64		596	0	164	146	286	596	149
		Others	0	0	0	0	1	5	22	0	3	1	17	3		52	0	28	4	20	52	13
Rwambwa Health Centre	Outreach	Total Outpatients	2106	2230	1988	1083	1745	1073	1999	1871	2377	1516	1734	3388		23110	5301	4817	5764	5122	21004	5251
		Total Inpatients	0	0	0	0	0	0	0	0	0	0	0	0		0	0	0	0	0	0	0
		0 - 60 days	0	0	0	0	0	0	0	0	0	0	0	0		0	0	0	0	0	0	0
		0 - 14 years	0	0	0	0	32	60	65	112	87	116	327	21		820	0	157	315	348	820	205
		Others	0	0	0	0	10	43	34	62	36	37	41	0		263	0	87	135	41	263	65.75
Sega Dispensary	Outreach	Total Outpatients	0	1699	1807	540	2960	2293	2809	1476	2707					16291	4046	8062	4183	0	16291	4072.75
		Total Inpatients	0	0	0	0	0	0	0	10	0					10	0	0	10	0	10	2.5
		0 - 60 days	0	0	0	0	0	0	0	0	0	0	0	0		0	0	0	0	0	0	0
		0 - 14 years	0		79	115	131	198	176	304	266	164	507	42		1982	194	505	734	549	1982	495.5
		Others	0	0	8	22	12	28	10	19	4	9	10	2		124	30	50	32	12	124	31
Siaya County Referral Hospital	Static	Total Outpatients	6241	6278	7143	2504	6726	5804	8181	8728	3510	5904	5609	7734		74362	15925	20711	18142	13343	68121	17030.2
		Total Inpatients	586	534	676	171	620	504	605	769	0	113	57	204		4839	1381	1729	882	261	4253	1063.25
		0 - 60 days	0	0	0	0	0	0	0	0	0	0		0		0	0	0	0	0	0	0
		0 - 14 years	0	0	70	50	75	39	59	238	167	71	137	105		1011	120	173	476	242	1011	252.75
		Others	0	0	11	26	23	10	33	15	22	24	3	0		167	37	66	61	3	167	41.75
Sigomere Health Centre	Outreach	Total Outpatients	0	3037	3241	1717	2424	2085	2470	3648	2800	1904	2086	1635		27047	7995	6979	8352	3721	27047	6761.75
		Total Inpatients	0	62	23	51	107	75	92	79	101	31	24	26		671	136	274	211	50	671	167.75
		0 - 60 days	0	0	0	0	0	0	0	0	0	0	0	0		0	0	0	0	0	0	0
		0 - 14 years	0	0	65	80	83	152	171	322	103	122	90	34		1222	145	406	547	124	1222	305.5
		Others	0	0	8	7	6	3	5	22	19	1	4	2		77	15	14	42	6	77	19.25
Wagai Health Centre	Outreach	Total Outpatients	2087	2064	2473	1170	1973	2174	2433	3630	2697	252	1132	816		22901	5707	6580	6579	1948	20814	5203.5
		Total Inpatients	7	5	5	0	9	1	11	12	15	0	0	0		65	10	21	27	0	58	14.5
		0 - 60 days	0	0	0	0	0	0	0	0	0	0	0	0		0	0	0	0	0	0	0
		0 - 14 years	0	0	7	0	73	109	84	240	255	241	337	0		1346	7	266	736	337	1346	336.5
		Others	0	0	0	0	11	4	23	8	7	11	12	33		109	0	38	26	45	109	27.25
Abidha Health Centre	Outreach	Total Outpatients	1873	1793	1831	1103	1888	1771	2373	2353	2745	1687	1593	1504		22514	4727	6032	6785	3097	20641	5160.25
		Total Inpatients	44	50	46	55	52	40	78	0	66	15	53	39		538	151	170	81	92	494	123.5
		0 - 60 days	0	0	0	0	0	0	0	0	0	0	0	0		0	0	0	0	0	0	0
		0 - 14 years	0	0	13	0	0	0	0	0	0	0	0	0		13	13	0	0	0	13	3.25
		Others	0	0	29	0	0	0	0	0	0	0	0	0		29	29	0	0	0	29	7.25
Bondo Sub District Hospital	Static	Total Outpatients	0	7025	6286	2399	5237	4511	5833	9385	6722	3844	4808	4130		60180	15710	15581	19951	8938	60180	15045
		Total Inpatients	0	466	431	169	256	83	434	425	0	0	0	0		2264	1066	773	425	0	2264	566
		0 - 60 days	0	0	0	0	0	0	0	0	0	0	0	0		0	0	0	0	0	0	0
		0 - 14 years	0	0	24	76	107	167	146	318	195	312	294	40		1679	100	420	825	334	1679	419.75
		Others	0	0	4	15	11	40	52	10	33	40	55	8		268	19	103	83	63	268	67
Dienya Health Centre	Outreach	Total Outpatients	0	1233	1136	931	1392	1231	1507	1307	1810	37	30	66		10680	3300	4130	3154	96	10680	2670
		Total Inpatients	0	22	41	22	16	16	21	22	24					184	85	53	46	0	184	46
		0 - 60 days	0	0	0	0	0	0	0	0	0	0	0	0		0	0	0	0	0	0	0
		0 - 14 years	0	0	0	1	19	19	35	0	119	36	30	65		324	1	73	155	95	324	81
		Others	0	0	0	0	1	1	1	0	8	1	0	1		13	0	3	9	1	13	3.25
Gobei Health Centre	Outreach	Total Outpatients	0	1853	1685	1188	2495	1511	1784	1666	1965	1164	1390	1174		17875	4726	5790	4795	2564	17875	4468.75
		Total Inpatients	0	0	0	0	0	0	0	0	0	0	0	0		0	0	0	0	0	0	0
		0 - 60 days	0	0	0	0	0	0	0	0	0	0	0	0		0	0	0	0	0	0	0
		0 - 14 years	0	0	0	0	0	3	61	0	44	53	320	159		640	0	64	97	479	640	160
		Others	0	0	0	0	0	0	3	0	6	16	83	4		112	0	3	22	87	112	28
Got Agulu Health Centre	Outreach	Total Outpatients	1091	1084	998	446	1182	982	1060	1205	2096	851	812	387		12194	2528	3224	4152	1199	11103	2775.75
		Total Inpatients	0	0	0	0	0	0	0	0	0	0	0	0		0	0	0	0	0	0	0
		0 - 60 days	0	0	0	0	0	0	0	0	0	0	0			0	0	0	0	0	0	0
		0 - 14 years	0	0	0	32	4	31	45	43	8	142	156			461	32	80	193	156	461	115.25
		Others	0	0	0	6	2	8	12	12	20	43	64			167	6	22	75	64	167	41.75
Got Matar Dispensary	Outreach	Total Outpatients	0	1196	1075	965	613	1845	1317	1538	1240	1919	224	170		12102	3236	3775	4697	394	12102	3025.5
		Total Inpatients	0	0	0	0	0	0	0	0	0	0	0	0		0	0	0	0	0	0	0
		0 - 60 days	0	0	0	0	0	0	0	0	0	0	0	0		0	0	0	0	0	0	0
		0 - 14 years	0	0	36	52	57	137	130	286	232	124	193	114		1361	88	324	642	307	1361	340.25
		Others	0	0	4	1	14	42	64	25	17	41	31	11		250	5	120	83	42	250	62.5
Madiany Sub-County Hospital	Outreach	Total Outpatients	2929	1306	2177	2761	3148	2747	2934	3581	3116	2580	1180	0		28459	6244	8829	9277	1180	25530	6382.5
		Total Inpatients	103	109	52	54	30	0	92	0	17	0	0			457	215	122	17	0	354	88.5
		0 - 60 days	0	0	0	0	0	0	0	0	0	0	0			0	0	0	0	0	0	0
		0 - 14 years	0	0	0	0	0	84	91	0	0	0	0			175	0	175	0	0	175	43.75
		Others	0	0	0	0	0	35	17	0	0	0	0			52	0	52	0	0	52	13
Mageta Dispensary	Outreach	Total Outpatients	800	782	810	427	724	703	850	890	1414	139	36			7575	2019	2277	2443	36	6775	1693.75
		Total Inpatients	0	0	0	0	0	0	0	0	0	0				0	0	0	0	0	0	0
		0 - 60 days	0	0	0	0	0	0	0	0	0	0	0			0	0	0	0	0	0	0
		0 - 14 years	0	0	0	0	4	0	29	0	43	0	34			110	0	33	43	34	110	27.5
		Others	0	0	0	0	6	0	10	0	8	0	2			26	0	16	8	2	26	6.5
Manyuanda Health Centre	Outreach	Total Outpatients	800	5086	4822	3715	5554	5813	6012	6086	7225	3943	3073	1831		53960	13623	17379	17254	4904	53160	13290
		Total Inpatients	19	75	83	33	64	57	56	59	109	28	1	1		585	191	177	196	2	566	141.5
		0 - 60 days	0	0	0	0	0	0	0	0	0	0	0	0		0	0	0	0	0	0	0
		0 - 14 years	0	0	32	79	194	103	24	270	254	203	445	57		1661	111	321	727	502	1661	415.25
		Others	0	0	3	11	19	44	24	27	27	41	120	14		330	14	87	95	134	330	82.5
Marenyo Dispensary	Outreach	Total Outpatients	0	1354	1546	1155	1713	1788	3875	2167	2700	737	102	191		17328	4055	7376	5604	293	17328	4332
		Total Inpatients	0	1	0	0	0	0	0	10	12	0	0	0		23	1	0	22	0	23	5.75
		0 - 60 days	0	0	0	0	0	0	0	0	0	0	0	0		0	0	0	0	0	0	0
		0 - 14 years	0	0	0	0	23	14	30	0	11	160	11	33		282	0	67	171	44	282	70.5
		Others	0	0	0	0	2	2	0	0	5	17	0	1		27	0	4	22	1	27	6.75
Ndori Health Centre	Outreach	Total Outpatients	0	1250	1243	562	1220	1002	1159	1204	1759	306	426	494		10625	3055	3381	3269	920	10625	2656.25
		Total Inpatients	0	0	29	0	0	0	26	0	9	2	0	0		66	29	26	11	0	66	16.5
		0 - 60 days	0	0	0	0	0	0	0	0	0	0	0	0		0	0	0	0	0	0	0
		0 - 14 years	0	0	0	0	0	0	14	210	247	303	465	70		1309	0	14	760	535	1309	327.25
		Others	0	0	0	0	0	0	5	21	15	68	85	4		198	0	5	104	89	198	49.5
Nyangu Dispensary	Outreach	Total Outpatients	0	1215	1520	1203	2404	1349	1444	1246	2835	1536	1471	1416		17639	3938	5197	5617	2887	17639	4409.75
		Total Inpatients	0	0	0	0	0	16	15	16	0	8	10	0		65	0	31	24	10	65	16.25
		0 - 60 days	0	0	0	0	0	0	0	0	0					0	0	0	0	0	0	0
		0 - 14 years	0	0	0	0	77	7	70	0	19					173	0	154	19	0	173	43.25
		Others	0	0	0	0	17	4	13	0	6					40	0	34	6	0	40	10
Ongielo Health Centre	Static	Total Outpatients	0	1802	1996	1268	2364	2079	2473	1910	2734	1514	1525	1251		20916	5066	6916	6158	2776	20916	5229
		Total Inpatients	0	53	76	23	64	37	67	53	48	6	0	0		427	152	168	107	0	427	106.75
		0 - 60 days	0	0	0	0	0	0	0	0	0	0	0	0		0	0	0	0	0	0	0
		0 - 14 years	0	0	51	80	49	342	228	81	48	2	0	9		890	131	619	131	9	890	222.5
		Others	0	0	8	11	14	42	77	39	3	47	0	2		243	19	133	89	2	243	60.75
Rera Dispensary	Outreach	Total Outpatients	0	993	996	574	1993	1312	1297	2198	1410	45	505	201		11524	2563	4602	3653	706	11524	2881
		Total Inpatients	0	17	37	4	11	6	7	19	23	0	2	0		126	58	24	42	2	126	31.5
		0 - 60 days	0	0	0	0	0	0	0	0	0	0	0			0	0	0	0	0	0	0
		0 - 14 years	0	0	0	0	0	56	1	26	86	43	129			341	0	57	155	129	341	85.25
		Others	0	0	0	0	0	11	4	4	6	2	6			33	0	15	12	6	33	8.25
Sagam Community Hospital	Outreach	Total Outpatients	0	1767	1869	3307	2080	2046	3276	1994	2223	2912	2874	3141	4012	31501	6943	7402	7129	10027	31501	7875.25
		Total Inpatients	0	142	143	181	187	149	148	190	161	230	321	188	203	2243	466	484	581	712	2243	560.75
		0 - 60 days	0	0	0	0	0	0	0	0	0	0	0	0	0	0	0	0	0	0	0	0
		0 - 14 years	0	0	0	0	0	4	0	27	0	24	0	0	0	55	0	4	51	0	55	13.75
		Others	0	0	0	0	0	0	0	2	0	0	0	0	0	2	0	0	2	0	2	0.5
Simenya Dispensary	Outreach	Total Outpatients	2256	2348	2426	1412	2182	2035	2423	2304	3451	248	1010	697	64	22856	6186	6640	6003	1771	20600	5150
		Total Inpatients	15	2	11	9	0	8	12	6	0	0	0	0		63	22	20	6	0	48	12
		0 - 60 days	0	0	0	0	0	0	0	0	0	0	0	0	0	0	0	0	0	0	0	0
		0 - 14 years	0	0	0	0	62	95	79	64	197	224	367	95	64	1247	0	236	485	526	1247	311.75
		Others	0	0	0	0	0	3	4	6	21	24	21	2	0	81	0	7	51	23	81	20.25
Tingare Dispensary	Outreach	Total Outpatients	0	1630	3369	866	1797	1531	1531	1956	1617	221				14518	5865	4859	3794	0	14518	3629.5
		Total Inpatients	0	6	7	0	0	0	0	0	3	0				16	13	0	3	0	16	4
		0 - 60 days	0	0	0	0	0	0	0	0	0	0	0	0		0	0	0	0	0	0	0
		0 - 14 years	0	0	0	0	0	49	10	41	32	18	0	11		161	0	59	91	11	161	40.25
		Others	0	0	0	0	0	0	0	0	15	0	0	1		16	0	0	15	1	16	4
Ukwala Sub County Hospital	Outreach	Total Outpatients	3257	1912	2027	761	1602	1510	3017	1165	0	178	966	2		16397	4700	6129	1343	968	13140	3285
		Total Inpatients	34	106	127	21	99	0	0	129	0	0	0	0		516	254	99	129	0	482	120.5
		0 - 60 days	0	0	0	0	0	0	0	0	0	0	0	0		0	0	0	0	0	0	0
		0 - 14 years	0	0	0	0	0	43	16	0	0	159	0	0		218	0	59	159	0	218	54.5
		Others	0	0	0	0	0	4	0	0	0	19	0	2		25	0	4	19	2	25	6.25
Uyawi Sub District Hosputal	Outreach	Total Outpatients	1400	1465	1860	875	1289	1201	1646	1260	2011	1058	936	595	290	15886	4200	4136	4329	1821	14486	3621.5
		Total Inpatients	0	0	0	0	0	0	0	0	0	0	0	0		0	0	0	0	0	0	0
		0 - 60 days	0	0	0	0	0	0	0	0	0	0	0	0	0	0	0	0	0	0	0	0
		0 - 14 years	0	0	33	75	43	130	233	351	243	282	272	215	215	2092	108	406	876	702	2092	523
		Others	0	0	1	12	16	19	7	22	62	119	172	75	75	580	13	42	203	322	580	145
Yala Sub County Hospital	Outreach	Total Outpatients	0	4165	4690	3156	2550	2845	5936	3811	3927	2244	1870	1905	0	37099	12011	11331	9982	3775	37099	9274.75
		Total Inpatients	0	268	306	184	26	205	393	343	290	56	0	0		2071	758	624	689	0	2071	517.75
		0 - 60 days	0	0	0	0	0	0	0	0	0					0	0	0	0	0	0	0
		0 - 14 years	0	0	20	53	0	99	76	52	114					414	73	175	166	0	414	103.5
		Others	0	0	7	16	0	7	3	1	3					37	23	10	4	0	37	9.25
St Joseph's Obaga Dispensary	Outreach	Total Outpatients	0	665	816	451	875	841	981	752	1411	122				6914	1932	2697	2285	0	6914	1728.5
		Total Inpatients	0	0	0	0	0	0	0	0	0					0	0	0	0	0	0	0
		0 - 60 days	0	0	0	0	0	0	0	0	0	0	0	0		0	0	0	0	0	0	0
		0 - 14 years	0	0	0	0	0	0	0	0	0	114	0	0		114	0	0	114	0	114	28.5
		Others	0	0	0	0	0	0	0	0	0	8	0	0		8	0	0	8	0	8	2
Uhuyi Dispensary	Outreach	Total Outpatients	0	998	1255	682	1087	1118	1094	1059	1318	301	19			8931	2935	3299	2678	19	8931	2232.75
		Total Inpatients	0	0	1	0	0	0	0	0	1	4	0			6	1	0	5	0	6	1.5
		0 - 60 days	0	0	0	0	0	0	0	0	0	0	0	0		0	0	0	0	0	0	0
		0 - 14 years	0	0	0	0	0	0	0	0	0	71	269	68		408	0	0	71	337	408	102
		Others	0	0	0	0	0	0	0	0	0	2	2	0		4	0	0	2	2	4	1
		Summary	QT 1	QT 2	QT 3	QT 4	Total
		Total Outpatients	225603	267246	257826	86145	836820
		Total Inpatients	5237	5191	3788	1131	15347
		0 - 60 days	0	0	0	0	0
		0 - 14 years	2025	7952	14247	9747	33971
		Others	378	1676	1922	1377	5353

## Sheet: Processing 5 (3)
Facility	Source of Funds	Quarter	Bank Service Commission and Charges	Boards & Committees	Casual Wages	Catering services	Stationery	Water and Sewerage	Chemical and Gases	Contracted Professional Services	Contractual Employees	Courier & Postal Services	Daily Subsistencae Allowance	Domestic Travel & Accommodation	Dressings & Non Pharmaceuticals	Electricity	Food & Rations	Fungicides,Insecticides & Sprays	General Office Supplies	Internet Connection	Lab Materials Supplies & Small Equipment	Maintenance of Buildings & Stations(Non-residential)	Maintenance of Office Furniture & Fittings	Maintenance Expenses-Motor Cycle	Maintenance Expenses-Motor Vehicle	Maintenance of Machinery,Plant & Equipment	Medical Drugs	Other Fuels(Charcoal & Firewood)	Publishing & Printing Services	Purchase of Medical & Medical Equipment	Refined Fuels & Lubricants for Production	Sanitary & Cleaning Materials	Staff Uniforms & Clothing	Supplies & Accessories for Computers and Printers	Supplies for Production	Telephone & Mobile Phones	Travel Costs	Water & Sewerage Charges	Total	General Workload	VMMC	Total	Ratio	Amount attributed to VMMC per Quarter
Nyangu Dispensary	Danida	QUARTER 1	1000	3500	29500											19000																					2000		55000	3938	0	3938	0	0
Abidha	Danida				120000						6000				15000	18000		6000			10000						25000		25000										225000	5283.75	10.5	5294.25	0.00198328	446.239
Akala	Danida		1022	9000	35000							20880				22300	28000		30000			22000					20000					10500						26298	225000	5144	258.5	5402.5	0.0478482	10765.8
Bar Achuth Dispenary	Danida		1300		44000				2200				2500			3000																					2000		55000	3347.25	846.5	4193.75	0.201848	11101.6
Bar Agulu Dispensary	Danida		1500		43500														1500										4000			3000					1500		55000	0.1		0.1	0	0
Bar Aluru Dispensary	Danida		2000		23000						2000				4440				10000													3000				3000	4560	3000	55000	0.1		0.1	0	0
Barding	Danida			4500	21000				1500								8000		1100			5000							5000			3900					5000		55000	0.1		0.1	0	0
Gobei Health Centre	Danida		2500	4500	68000						12000		18000		16000	20000	20000		2000		15000	20000							12000		6000	5000				3000	6000		230000	4468.75	188	4656.75	0.0403715	9285.45
Got Matar Health Centre	Danida		1500	9000	129320				1060		12000		10000				18000		2000										2000							6000	15000		205880	3025.5	402.75	3428.25	0.11748	24186.7
Kadenge Ratuoro Health Centre	Danida		1000	4500	117000	30000			7500							15000					5000											40000					5000		225000	2553	180	2733	0.0658617	14818.9
Kaluo Dispensary	Danida				25000											30000																			27000				82000	5432.25	159.75	5592	0.0285676	2342.54
Kapiyo Health centre	Danida		1500	4500	135000				8000		5000				2000	15000	15000					5000							2000			3000				4000	8000	5000	213000	0.1		0.1	0	0
Kapiyo Health centre	Danida															12000																							12000	0.1		0.1	0	0
Kogelo Health Centre	Danida		1000		21000											13000	10000				10000																		55000	3551.75	4.75	3556.5	0.00133558	73.4571
Kogelo Health Centre	Danida				21000											13000	11000				10000																		55000	3551.75	4.75	3556.5	0.00133558	73.4571
Mageta Health Centre	Danida		3000	9000	92000								11000		13050			6000	14800		9250	10600							1500		12000	10900				4500	15000		212600	1693.75	34	1727.75	0.0196788	4183.71
Malanga Health Centre	Danida		1500	9000	120000							4000				20500	30000				20000	3000							7000								10000		225000	4949	18.25	4967.25	0.00367407	826.665
Manyuanda Health Centre	Danida		1000	4500	81000										22500	25000	25000		1000		15000															4000	16000	30000	225000	13431.5	497.75	13929.2	0.0357342	8040.19
Marenyo Health Centre	Danida		3000	9000	60000											20000	83945		14055										9000							4000	5000		208000	4337.75	77.25	4415	0.0174972	3639.41
Ndori Health Centre	Danida		2200	4500	62500				10000		10000				26300	25000	11930		15200	4000		12500							18870			4000				3000	15000		225000	2672.75	376.75	3049.5	0.123545	27797.6
Nyathengo Dispensary	Danida				30000											23000																					2000		55000	3116.25	199.75	3316	0.0602382	3313.1
Nyawara Heath Centre	Danida		1500	4500	85500	26200			6300		16000		9500				18200		7150		23000	600					1000		2000			9150				1000	7000	6400	225000	7012.5	461.75	7474.25	0.0617788	13900.2
Ongielo Health Centre	Danida		1000	10000	82300	24700									20000	30000											25000		30000									2000	225000	5335.75	283.25	5619	0.0504093	11342.1
Rabar Dispensary	Danida		500	4500	20000										10500	5000			4500																		10000		55000	2295.75	373.75	2669.5	0.140007	7700.41
Radier Dispensary	Danida		1300	4500	13000				3000	2000			1000				10000		5500													2500					12200		55000	0.1		0.1	0	0
Rambula Dispensary	Danida		1000	4500	5000				3000				3000			6500	10000		2000			10000		1000					4000		1000	3000				1000			55000	0.1	0	0.1	0	0
Ramula Health Centre	Danida		1000	9000	74800	5700			13000				12500			12500	25000		2500	1000		10500							20000		7000	7500		10000		3000	10000		225000	2424	162	2586	0.062645	14095.1
Rera Health Centre	Danida		1800	13500	66900	9000			6000	5000			10500		5000	10000	10000		20000			15000		10000			5000				3000	15000				3700	11500	1000	221900	2912.5	93.5	3006	0.0311045	6902.08
Rwambwa Health Centre	Danida		384		109616								20000			40000			10000								10000				10000	15000					10000		225000	5251	270.75	5521.75	0.0490334	11032.5
Rwambwa Health Centre	Danida		384		109616								20000			40000			10000								10000				10000	15000					10000		225000	5251	270.75	5521.75	0.0490334	11032.5
Sega Dispensary	Danida		1100	4500	28000											18000			1200													600					1600		55000	4075.25	526.5	4601.75	0.114413	6292.71
Simenya Dispensary	Danida		1000		29120				1000							12000	3000		1880		2000															1000	4000		55000	5162	332	5494	0.0604296	3323.63
St. Josephs Obaga Dispensary	Danida				36000											10000						1000							1500			500					6000		55000	1728.5	30.5	1759	0.0173394	953.667
Tingare Dispensary	Danida		1000										10000			10000			4000										10000			5000				5000	10000		55000	3633.5	44.25	3677.75	0.0120318	661.75
Uhuyi Dispensary	Danida		1000	4500	27000								4000			6000													4000			3000				1500	4000		55000	2234.25	103	2337.25	0.0440689	2423.79
Uriri Dispensary	Danida		1000	4500	10400				4000		3000					12000	5600		4000																	6000	4500		55000	0.1		0.1	0	0
Uyawi Sub county Hospital	Danida		1800	13500	66900	9000			6000	5000			10500		5000	10000	10000		20000			15000	3100	10000			5000				3000	15000				3700	11500	1000	225000	3621.5	668	4289.5	0.155729	35039
Wagai Dispensary	Danida		1000	4500	20000	2000					3000					6500					10000											2000				1000	5000		55000	5218	363.75	5581.75	0.0651677	3584.23
Gobei Health Centre	Danida Supplementary		2500	4500	68000						12000		18000		16000	14120	20000		2000		15000								12000		6000					3000	6000		199120	4468.75	188	4656.75	0.0403715	8038.77
Tingare Dispensary	Hssf		1000	7000	96000											5000			5500																		5500		120000	3633.5	44.25	3677.75	0.0120318	1443.82
Bar Ndege Dispensary	HSSF Supplementary		2000		35000						10000		8000			20000			5000		9400	30000							5000			15000					10000		149400	3931	163.25	4094.25	0.039873	5957.03
Nyathengo Dispensary	Maternity	QUARTER 1			4500											2000																					1000		7500	3539	0	3539	0	0
Uhuyi Dispensary	Maternity	QUARTER 1	1000										3000						3000																	3000	6000		16000	2935	0	2935	0	0
Akala	Maternity	QUARTER 2	1500		70000					38500					120000	30000			25000		50000						50000					100000							485000	5977	264	6241	0.0423009	20515.9
Ongielo Health Centre	Maternity	QUARTER 2	1500	10000	96000	15000										36000	40000		5000		15000	45000					50000		57000							8000	20000	5000	403500	7084	752	7836	0.0959673	38722.8
Sigomere Health Centre	Maternity	QUARTER 2	1500																15000		15000	10000										22000				2000	9000	15000	89500	7253	420	7673	0.0547374	4899
Kaluo Dispensary	Maternity	QUARTER 2			130000	Maternity											27500				15820																		173320	6012	146	6158	0.023709	4109.24
Mahaya Health Centre	Maternity	QUARTER 2	1000						10000				11000													10000						15000						8000	55000	0.1		0.1	0	0
Tingare Dispensary	Maternity	QUARTER 2			30000																	2500																	32500	4859	59	4918	0.0119967	389.894
Akala	Maternity	QUARTER 3	618												80000						50000						50000					50000							230618	5552	376	5928	0.0634278	14627.6
Ambira	Maternity	QUARTER 3	3000	30000	372000				10000				30000	30000		100000	260000				55000	100000		30000			40000	20000	100000	100000		35000				20000			1335000	15944	806	16750	0.0481194	64239.4
Kaluo Dispensary	Maternity	QUARTER 3		4500					5800										9600			30000					24750		27370		2000	7980	6000				15000		133000	8254	277	8531	0.0324698	4318.49
Madiany Sub County Hospital	Maternity	QUARTER 3		24000										15000			300090				90000	111010			70000			45000			135000	69900							860000	9294	0	9294	0	0
Ongielo Health Centre	Maternity	QUARTER 3	1000	8000	96000	15000										25000	24000		6500		10000	10000					20000				6000						8000	3000	232500	6265	220	6485	0.0339244	7887.43
Boro Dispensary	Maternity	QUARTER 3	500		91000											25000	33500					10000									6000					6000			172000	5210	292	5502	0.0530716	9128.32
Madiany Sub County Hospital	NHIF	QUARTER 3							29000																30000				51000							48000			158000	9294	0	9294	0	0
Boro Dispensary	Userfee	QUARTER 2	1030	13500									22500						14500			61800										20610					24500	54560	213000	4222	181	4403	0.0411083	8756.08
Boro Dispensary	Userfee	QUARTER 2	1301																																				1301	4222	181	4403	0.0411083	53.4819
Kaluo Dispensary	Userfee	QUARTER 2	68								8000		15000		103520																								126588	6012	146	6158	0.023709	3001.27
Ongielo Health Centre	Userfee	QUARTER 2	924													36000			19000										21000		15000						5000		96924	7084	752	7836	0.0959673	9301.54
Ongielo Health Centre	Userfee	QUARTER 2	924																19000										21000		15000						5000		60924	7084	752	7836	0.0959673	5846.71
Mahaya Health Centre	Userfee	QUARTER 2	2725	10000							6000				15000	10000			20000	3000	13000						15000		10000							5000	15000		124725	0.1		0.1	0	0
Akala	Userfee	QUARTER 3													100000																	36000		45000					181000	5552	376	5928	0.0634278	11480.4
Mahaya Health Centre	Userfee			10000	40000						6000				5000	20000	10000		10000		10000	80000					10000		3000			5000				3000	7000	6000	225000	0.1		0.1	0	0
Ukwala Health Centre	Userfee		1000	15000	175500								13500			10000																						10000	225000	3405.5	60.75	3466.25	0.0175261	3943.38
Sigomere Health Centre	Danida		420	10000	103000												69000		12000			18770															6000	3810	223000	6929.5	324.75	7254.25	0.0447669	9983.01
Siaya county referral	Userfee				2250000		440000	150000								2400000	450000																						5690000	18093.5	294.5	18388	0.0160159	91130.4
																																							11404800				0.040239	485822	458917
																																											QT 1		QT 2		QT 3
																																											Danida Quarter 1	0	Maternity Quater2	68636.9	Maternity Quater3	100201	Danida
																																											Maternity Quater1	0	User Fee Quarter 2	26959.1	User Fee Quarter 3	11480.4	User Fee
																																															NHIF Quarter 3	0	Hssf Suplementary
																																											0	0	0	95596	0	111682	0

																																												0
																																											485822
[truncated: 1 more columns]

## Sheet: Joint Support Supervision Edite
VMMC SUPPORT SUPERVISION
GEM	36000	ALLOWANCES ONLY
UGENYA	36000	ALLOWANCES ONLY
ALEGO	36000	ALLOWANCES ONLY
RARIEDA	36000	ALLOWANCES ONLY
BONDO	36000	ALLOWANCES ONLY
UGUNJA	36000	ALLOWANCES ONLY
TOTAL	216000
		The above allowances were paid to three personnel per sub county per quarter
		No fuel costs was incurred since the program vehicles from CHS were used for the activity
VMMC SUPPORT SUPERVISION PER QUARTER
1ST QUARTER	216000
2ND QUARTER	216000
3rd QUARTER	216000
4th QUARTER	216000

## Sheet: Other Direct Cost
	OTHER DIRECT AND INDIRECT COST
		Monthly Transport Cost
	Transport reimbursements for the roving VMMC teams (16 VMMC teams)	2016-11-01	2016-12-01	2017-01-01	2017-02-01	2017-03-01	2017-04-01	2017-05-01	2017-06-01	2017-07-01	2017-08-01	2017-09-01
		30400	197000	108250	39200	23700	40900	57700	57100	63000	34400
		31600	58300	116950		47100	38350	56850	20600	24950	57250
				161150		59100	60550	126500	32050	37650	48050
				65400		86850	96600	48200	35800	37650	65750
				187450		161700	60000	24000	12000	12100	12600
						56000	19200	40200	36100	36200	9100
						133350	175000		60500	47950	127650
									48200	12000	12600
									12000	12000	12050
									59200	66600	14200
									87400	112400	55600
											12050
		62000	255300	639200	39200	567800	490600	353450	460950	462500	461300	0	3792300
	Support Supervion Cost
		Oct-Dec 2016	Jan-Mar 2017	April-Jun 2017	Jul-Sept 2017
1	Joint Support Supervision	Q1	Q2	Q3	Q4
		0	66250	52500	61250
			56250	90000	61250
			46250	47500	61250
			46250	0	61250
			46250	42250	61250
			46250	42250	61250
			46250	46250	102500
	Total	0	353750	320750	470000	1144500
2	VMMC Support Supervision	Q1	Q2	Q3	Q4
		0		6000		Facilities visited Dienya Healthcentre and Wagai Dispensary
		216000	216000	216000	216000
	Total	216000	216000	222000	216000	870000
3	Technical Working Group for VMMC	Q1	Q2	Q3	Q4
		6000	25000	28200	0
		13600	37750	12000
		10200	13760	15000
				60000
				24650
				24700
				12800
				13920
				15000
				43500
				19000
				35000
				15000
				58500
				54000
	Total	29800	76510	431270	0	537580
4	Data Feed Back Meetings	Q1	Q2	Q3	Q4
		0	112500	25300
			77300	84000
			57600	86400
			96000	114000
			108000	25000
			62500	26000
			60050	49450
				124800
				62200
				55000
				76680
				109500
	Total	0	573950	838330	0	1412280
						3964360

[truncated: 6 more sheets: Staffing, Salary Scales, MOH VMMC Salaries, total August staffing, Equipments, Expenditure Information]
