# Supplementary material for: Making voluntary medical male circumcision services sustainable: Findings from Kenya’s pilot models, baseline and year 1
Source: PLoS One. 2021 Jun 11;16(6):e0252725. doi: 10.1371/journal.pone.0252725 (PMC8195380; doi:10.1371/journal.pone.0252725)
Supplement: S1 Data — (ZIP) [file pone.0252725.s008.zip › data files/expenditure data UMB and MOH Y1.xlsx]

## Sheet: Summary
	Implementation Phase	VMMC Summary Activity	Tasks	Task detailed (will be collapsed up into Summary Activity Categories)	Personnel-IP			Personnel-MOH			Mobilization incentives			Travel			Travel			Contracted services			Contracted services			Existing space used for actvity			Commodities			Administrative supplies			Administrative supplies			Administrative cost			Administrative cost			Other directs cost			Other directs cost
					Mobile	Mixed	Static	Mobile-MOH	Mixed-MOH	Static-MOH	Mobile	Mixed	Static	Mobile	Mixed	Static	Mobile-MOH	Mixed-MOH	Static-MOH	Mobile	Mixed	Static	Mobile-MOH	Mixed-MOH	Static-MOH	Mobile	Mixed	Static	Mobile	Mixed	Static	Mobile	Mixed	Static	Mobile-MOH	Mixed-MOH	Static-MOH	Mobile	Mixed	Static	Mobile-MOH	Mixed-MOH	Static-MOH	Mobile	Mixed	Static	Mobile-MOH	Mixed-MOH	Static-MOH
	Development	Stakeholder Engagement / Planning	Stakeholders / Planning workshop	Introductory meeting with partners and CHMT
	Development	Staff and Office space development	Staff and office space development	Recruit coordinator, Hire an office with secretary and storage space at Ugenya, Yala, & Bondo subcounties for mobile outreach activities
	Development	Stakeholder Engagement / Planning	Stakeholders / Planning workshop	Sensitization meetings with stakeholders in the county (e.g. ministry of education). Resources needed Venue, Stationary, Meeting related expenses, Airtime
	Development	Staff development	Enhanced facility staff recruitment	Identification and recruitment of Sub county service providers on VMMC (doctors, clinicians, and nurses), HTS counselors on MC, Infection Prevention Officers on MC, health promotion officers, CHEWs and CHVs, Monitoring and evaluation officers on MC
	Startup	Sensitization Meetings	Sensitization meeting	Sensitization meeting for HCW & CHMT
	Startup	Sensitization Meetings	Sensitization meetings	Sensitization meetings with the county government of Migori, Migori CHMT, Suna East sub county HMT, Suna West sub county HMT, Nyatike sub county HMT, Rongo sub county HMT, Uriri sub county HMT. Resources needed Venue, Stationary, Meeting related expenses, Airtime
	Startup	Orientations	Orientation workshop for CHEWs/CHVs	Introductory meetings, sensitization and orientation workshops to the CHEWs/CHVs. Resources: IEC & SRH materials, stationary, perdiems, MoH daily subsistence allowance
	Startup	Orientations	Orientation	Orientation meetings to the gate keepers /focal persons to the target group; learning institutions. Resources: IEC & SRH materials, stationary, perdiems, MoH daily subsistence allowance
	Startup	Orientations	Orientation for service providers	Orientation meeting of service providers on study protocol
	Startup	Orientations	Community stakeholders introductory meeting	Introduce the models to the community through stakeholders forum
	Startup	Facility Assessment	Facility baseline assessment and site visits	Conduct facility baseline assessment
	Startup	Facility Assessments	Facility assessments	Assessment of Migori county referral hospital with CHMT, Suna East facilities with SCHMT, Suna West facilities with SCHMT, Nyatike facilities with SCHMT, Rongo facilities with SCHMT, and URIRI facilities with SCHMT
	Startup	Meetings with Partners	Coordination meetings w/partners	Joint planning meeting with CHMT
	Startup	Demand Creation / Community Mapping	CHV Community mapping & demand creation	Transport reimbursement for VMMC trained community health volunteers (CHV) to conduct community mapping & create demand
	Startup	Demand Creation	Demand creation	Design, develop, & print IEC material & promotional items
	Startup	Demand Creation	Demand creation	Review, Printing of IEC materials
	Startup	Training of Trainers	TOT for county training team	TOT and formation of county training team for VMMC and BLS/PLS. Resources needed Trainees expenses, perdiem; Facilitators expenses, perdiem; Support staff; Venue, Materials for trainings, Skills lab supplies, Airtime to coordinate, MoH daily subsistence allowance, Transportation of trainees & facilitators
	Startup	Training	Initial training for county service providers	Initial & Refresher trainings for county service providers on VMMC (doctors, clinicials, nurses). Resources needed Trainees expenses, perdiem; Facilitators expenses, perdiem; Support staff; Venue, Materials for trainings, Skills lab supplies, Airtime to coordinate, MoH daily subsistence allowance, Transportation of trainees & facilitators
	Startup	Training	Initial training for HTS counselors on MC	Resources needed Trainees expenses, perdiem; Facilitators expenses, perdiem; Support staff; Venue, Materials for trainings, Skills lab supplies, Airtime to coordinate, MoH daily subsistence allowance, Transportation of trainees & facilitators
	Startup	Training	Initial training for Infection Prevention Officers on MC	Resources needed Trainees expenses, perdiem; Facilitators expenses, perdiem; Support staff; Venue, Materials for trainings, Skills lab supplies, Airtime to coordinate, MoH daily subsistence allowance, Transportation of trainees & facilitators
	Startup	Training	Initial training for M&E Officers on MC	Resources needed Trainees expenses, perdiem; Facilitators expenses, perdiem; Support staff; Venue, Materials for trainings, Skills lab supplies, Airtime to coordinate, MoH daily subsistence allowance, Transportation of trainees & facilitators
	Startup	Training	Training needs assessment	Conduct training needs assessment for providers
	Startup	Training	Training assessment feedback report meetings
	Startup	Training	Training for service providers	Refresher training for service providers
	Startup	Mobile outreach emergency management system	Mobile outreach emergency management system	Establish mobile outreach emergency management system
	Startup	Mobile operating theatres (theatre lorry)	Establish mobile operating theatres (theatre lorry)	Establish 2 VMMC mobile operating theatres(theatre lorries) for services at the beaches & distant villages, include mobile equipment (autoclaves & surgical instruments) & plan for quarterly servicing, Hire 2 service provision teams for mobile operating theatres
	Startup	Consultant Review / CMEs for sub counties	Consultant review of SAE and holding CMEs in sub counties	Developing capacity of the county consultant to review SAE and holding CMEs in sub counties. Resources needed Trainees expenses, perdiem; Facilitators expenses, perdiem; Support staff; Venue, Materials for trainings, Skills lab supplies, Airtime to coordinate, MoH daily subsistence allowance, Transportation of trainees & facilitators
	Startup	Meetings with County Officials	Meetings with county officials	Support the sub counties VMMC Steering Committee in the7 sub counties
	Startup	Staff development for outreach sites	Outreach site staff recruitment	Recruit research assistants/data officers for outreach sites
	Implementation	VMMC Procedure	VMMC Procedure: human resources for VMMC routine procedure	Service provision teams for mobile operating theatres, locum staff to provide services during school holiday to match high demand (they will also relieve service delivery staff on annual leave)	9110212	2841994	3882312
	Implementation	VMMC Procedure	VMMC Procedure: supplies/commodities	Maintain sustainable stock management system for mobile & outreach sites (supply chain)																									1.31044e+07	2.62726e+06	1.58632e+06
	Implementation	VMMC procedure	VMMC procedure: Equipment & maintenance	quarterly maintenance of equipment (noted in establishing mobile operating theatre)
	Implementation	VMMC Procedure	VMMC Procedure: human resources for VMMC routine procedure	Client transportation (if reimbursements given, should be part of procedure cost)
	Implementation	VMMC Procedure	VMMC Procedure: supplies/commodities/ equipment	Supply chain costs
	Implementation	VMMC procedure	VMMC procedure: Equipment & maintenance
	Implementation	Ongoing Demand Creation / patient mobilization	Patient mobilization / Ongoing demand creation	Monthly stipend to CHV/volunteer peer mobilisers for successful door to door,village & workplace mobilisation; Support for monthly chief barasas (local adm mtg with village members) to entrench VMMC advocacy agenda							2.62947e+06	3.54763e+06	2.26371e+06
	Implementation	Ongoing Demand Creation	Demand creation events	VMMC information booths at specific institutions, Support for refreshments during school health talks and VMMC mentorship sessions for teachers, Support for promotional radio talkshows and production of best practice videos
	Implementation	Ongoing Demand Creation / patient mobilization	Patient mobilization / Ongoing demand creation	Distribution of IEC materials; Identification and Assigning the CVHs/ stregthening community strategy; workshop training and sensitization meetings monthly activity							151609	58800.9	82170.4
	Implementation	Continuous assessment to identify new facilities	Continuous assessment to identify new facilities	build capacity for continuous assessment
	Implementation	Monthly HTS Support Supervision in 7 sub counties	Monthly HTS Support Supervision in 7 sub counties	For HTS and for VMMC (not necessarily the same visit). Resources clinical team transport, lodging
	Implementation	VMMC Outreach	Main outreach activities	Transportation										5.97579e+06	3.25738e+06	3.59016e+06
	Implementation	VMMC Outreach	Outreach activities (moonlight, island & distant locations)	Transport & accomodation for service providers / mobile teams
	Implementation	Communication	Communication	Support airtime for community gatekeepers to coordinate community demand
	Implementation	Communication	Communication
	Implementation	Site renovation	Site renovation	Renovate/improve minor theatres in the county health facilities; Improve/renovate CSSD in the county health facilities
	Implementation	Site renovation	Site renovation	Renovation of VMMC units in outreach sites
	Implementation	Quality Improvement	Continuous quality improvement (JSS,AE audit meetings ,annual refresher trainning,CMEs, internal & external QA activities )	Support CQI activities in mobile outreach sites (JSS/joint support supervision,site AE audit meetings,CMEs,internal QA)
	Implementation	Waste management VMMC	Waste management VMMC	Renovation /Building of Incinerator s and also improving other social amenities e.g water supply
	Implementation	Waste management	Waste management VMMC	Support installation of incinerator at main outreach sites																																								26500	0	8000
	Implementation	Quarterly Review Meetings	County progress review meetings	Quarterly progress review meetings for the survey
	Implementation	Monitoring and Evaluation	Monitoring and evaluation	Monthly data review & validation meeting, develop program database, cost analysis meetings										413788	787946	475158
	Implementation	Monitoring and evaluation	Monitoring and evaluation	Scheduled monthly data quality assessment (DQA) and data analysis
	Implementation	Meetings with stakeholders	Meetings with county officials & annual community stakeholders forum	Annual community stakeholders workshop
	Implementation	Meetings with county officials	Meetings with county officials	Monthly: Support the sub counties VMMC Steering Committee in the7 sub counties
	Implementation	Support MOH	Support MOH	AOP planning meetings, EQA and support supervisions										569103	781826	934144
	Implementation	Technical Working Group meetings	Technical Working Group meetings	Monthly participation in National, County, Sub county meetings										57850.1	110160	66430.1
	Implementation	Training Infant circumcision	Training for service providers	Trainning of service providers on device & infant circumcision
	Implementation	Refresher training	Refresher training for service providers	Annual refresher training for service providers
	Implementation	Refresher training	Refresher training for county service providers	refresher trainings for county service providers on VMMC (doctors, clinicials, nurses). Resources needed Trainees expenses, perdiem; Facilitators expenses, perdiem; Support staff; Venue, Materials for trainings, Skills lab supplies, Airtime to coordinate, MoH daily subsistence allowance, Transportation of trainees & facilitators
	Implementation	Refresher training	Refresher training for HTS counselors on MC	Resources needed Trainees expenses, perdiem; Facilitators expenses, perdiem; Support staff; Venue, Materials for trainings, Skills lab supplies, Airtime to coordinate, MoH daily subsistence allowance, Transportation of trainees & facilitators
	Implementation	Refresher training	Refresher training for Infection Prevention Officers on MC	Resources needed Trainees expenses, perdiem; Facilitators expenses, perdiem; Support staff; Venue, Materials for trainings, Skills lab supplies, Airtime to coordinate, MoH daily subsistence allowance, Transportation of trainees & facilitators
	Implementation	Refresher training	Refresher training for M&E Officers on MC	Resources needed Trainees expenses, perdiem; Facilitators expenses, perdiem; Support staff; Venue, Materials for trainings, Skills lab supplies, Airtime to coordinate, MoH daily subsistence allowance, Transportation of trainees & facilitators
		Project Research	Project result dissemination meetings
		Project Research	Support Annual MOH Stakeholders Workshop
		Project Research	Exit interviews for clients accessing VMMC services
		Other Direct costs	Other directs cost of services delivery	Indirects operating expenses, Water for theatre use, Hall Hire and costs of Offloading goods																																								209500	281000	135466
				Management of Severe Adverse Events
				Allocation to private Hospital to support VMMC activities Contractor Sori Lake Hospital																	1037400
		Indirect costs	Cost of supporting service delivery	Indirect personnel costs- Staff at HQ and field office with LOE in the VMMC program/ MoH Indirect staff costs	5.5152e+06	9.32264e+06	5.78859e+06	119049	461241	173146
				Administrative costs to support operations at the field and HQ-Activities related to VMMC-UMB										111750	78956.2	43693.6																385652	573246	399552				416468	738964	462421
				Contracted services at HQ and field office--Contracted security services																4866.08	9266.13	5587.79
				Motor Vehicle repair and Maintenace costs
				Cost of rent and utilities costs at the Field Office and sub county Stores
				MOH facility operating costs and Utilities													3140.2	12287.6	25963				0	9233.21	19261.6										1362.17	15148.5	2620.65				1135.14	1046.16	5197.91				1362.17	15148.5	2620.65
[truncated: 81 more columns]

## Sheet: Summary-Annual
	Implementation Phase	VMMC Summary Activity	Tasks	Task detailed (will be collapsed up into Summary Activity Categories)	Personnel-IP			Personnel-MOH			Mobilization incentives			Travel			Travel			Contracted services			Contracted services			Existing space used for actvity			Commodities			Administrative supplies			Administrative supplies			Administrative cost			Administrative cost			Other directs cost			Other directs cost
					Mobile	Mixed	Static	Mobile-MOH	Mixed-MOH	Static-MOH	Mobile	Mixed	Static	Mobile	Mixed	Static	Mobile-MOH	Mixed-MOH	Static-MOH	Mobile	Mixed	Static	Mobile-MOH	Mixed-MOH	Static-MOH	Mobile	Mixed	Static	Mobile	Mixed	Static	Mobile	Mixed	Static	Mobile-MOH	Mixed-MOH	Static-MOH	Mobile	Mixed	Static	Mobile-MOH	Mixed-MOH	Static-MOH	Mobile	Mixed	Static	Mobile-MOH	Mixed-MOH	Static-MOH
	Development	Stakeholder Engagement / Planning	Stakeholders / Planning workshop	Introductory meeting with partners and CHMT	0	0	0	0	0	0	0	0	0	0	0	0	0	0	0	0	0	0	0	0	0	0	0	0	0	0	0	0	0	0	0	0	0	0	0	0	0	0	0	0	0	0	0	0	0
	Development	Staff and Office space development	Staff and office space development	Recruit coordinator, Hire an office with secretary and storage space at Ugenya, Yala, & Bondo subcounties for mobile outreach activities	0	0	0	0	0	0	0	0	0	0	0	0	0	0	0	0	0	0	0	0	0	0	0	0	0	0	0	0	0	0	0	0	0	0	0	0	0	0	0	0	0	0	0	0	0
	Development	Stakeholder Engagement / Planning	Stakeholders / Planning workshop	Sensitization meetings with stakeholders in the county (e.g. ministry of education). Resources needed Venue, Stationary, Meeting related expenses, Airtime	0	0	0	0	0	0	0	0	0	0	0	0	0	0	0	0	0	0	0	0	0	0	0	0	0	0	0	0	0	0	0	0	0	0	0	0	0	0	0	0	0	0	0	0	0
	Development	Staff development	Enhanced facility staff recruitment	Identification and recruitment of Sub county service providers on VMMC (doctors, clinicians, and nurses), HTS counselors on MC, Infection Prevention Officers on MC, health promotion officers, CHEWs and CHVs, Monitoring and evaluation officers on MC	0	0	0	0	0	0	0	0	0	0	0	0	0	0	0	0	0	0	0	0	0	0	0	0	0	0	0	0	0	0	0	0	0	0	0	0	0	0	0	0	0	0	0	0	0
					0	0	0	0	0	0	0	0	0	0	0	0	0	0	0	0	0	0	0	0	0	0	0	0	0	0	0	0	0	0	0	0	0	0	0	0	0	0	0	0	0	0	0	0	0
	Startup	Sensitization Meetings	Sensitization meeting	Sensitization meeting for HCW & CHMT	0	0	0	0	0	0	0	0	0	0	0	0	0	0	0	0	0	0	0	0	0	0	0	0	0	0	0	0	0	0	0	0	0	0	0	0	0	0	0	0	0	0	0	0	0
	Startup	Sensitization Meetings	Sensitization meetings	Sensitization meetings with the county government of Migori, Migori CHMT, Suna East sub county HMT, Suna West sub county HMT, Nyatike sub county HMT, Rongo sub county HMT, Uriri sub county HMT. Resources needed Venue, Stationary, Meeting related expenses, Airtime	0	0	0	0	0	0	0	0	0	0	0	0	0	0	0	0	0	0	0	0	0	0	0	0	0	0	0	0	0	0	0	0	0	0	0	0	0	0	0	0	0	0	0	0	0
	Startup	Orientations	Orientation workshop for CHEWs/CHVs	Introductory meetings, sensitization and orientation workshops to the CHEWs/CHVs. Resources: IEC & SRH materials, stationary, perdiems, MoH daily subsistence allowance	0	0	0	0	0	0	0	0	0	0	0	0	0	0	0	0	0	0	0	0	0	0	0	0	0	0	0	0	0	0	0	0	0	0	0	0	0	0	0	0	0	0	0	0	0
	Startup	Orientations	Orientation	Orientation meetings to the gate keepers /focal persons to the target group; learning institutions. Resources: IEC & SRH materials, stationary, perdiems, MoH daily subsistence allowance	0	0	0	0	0	0	0	0	0	0	0	0	0	0	0	0	0	0	0	0	0	0	0	0	0	0	0	0	0	0	0	0	0	0	0	0	0	0	0	0	0	0	0	0	0
	Startup	Orientations	Orientation for service providers	Orientation meeting of service providers on study protocol	0	0	0	0	0	0	0	0	0	0	0	0	0	0	0	0	0	0	0	0	0	0	0	0	0	0	0	0	0	0	0	0	0	0	0	0	0	0	0	0	0	0	0	0	0
	Startup	Orientations	Community stakeholders introductory meeting	Introduce the models to the community through stakeholders forum	0	0	0	0	0	0	0	0	0	0	0	0	0	0	0	0	0	0	0	0	0	0	0	0	0	0	0	0	0	0	0	0	0	0	0	0	0	0	0	0	0	0	0	0	0
	Startup	Facility Assessment	Facility baseline assessment and site visits	Conduct facility baseline assessment	0	0	0	0	0	0	0	0	0	0	0	0	0	0	0	0	0	0	0	0	0	0	0	0	0	0	0	0	0	0	0	0	0	0	0	0	0	0	0	0	0	0	0	0	0
	Startup	Facility Assessments	Facility assessments	Assessment of Migori county referral hospital with CHMT, Suna East facilities with SCHMT, Suna West facilities with SCHMT, Nyatike facilities with SCHMT, Rongo facilities with SCHMT, and URIRI facilities with SCHMT	0	0	0	0	0	0	0	0	0	0	0	0	0	0	0	0	0	0	0	0	0	0	0	0	0	0	0	0	0	0	0	0	0	0	0	0	0	0	0	0	0	0	0	0	0
	Startup	Meetings with Partners	Coordination meetings w/partners	Joint planning meeting with CHMT	0	0	0	0	0	0	0	0	0	0	0	0	0	0	0	0	0	0	0	0	0	0	0	0	0	0	0	0	0	0	0	0	0	0	0	0	0	0	0	0	0	0	0	0	0
	Startup	Demand Creation / Community Mapping	CHV Community mapping & demand creation	Transport reimbursement for VMMC trained community health volunteers (CHV) to conduct community mapping & create demand	0	0	0	0	0	0	0	0	0	0	0	0	0	0	0	0	0	0	0	0	0	0	0	0	0	0	0	0	0	0	0	0	0	0	0	0	0	0	0	0	0	0	0	0	0
	Startup	Demand Creation	Demand creation	Design, develop, & print IEC material & promotional items	0	0	0	0	0	0	0	0	0	0	0	0	0	0	0	0	0	0	0	0	0	0	0	0	0	0	0	0	0	0	0	0	0	0	0	0	0	0	0	0	0	0	0	0	0
	Startup	Demand Creation	Demand creation	Review, Printing of IEC materials	0	0	0	0	0	0	0	0	0	0	0	0	0	0	0	0	0	0	0	0	0	0	0	0	0	0	0	0	0	0	0	0	0	0	0	0	0	0	0	0	0	0	0	0	0
	Startup	Training of Trainers	TOT for county training team	TOT and formation of county training team for VMMC and BLS/PLS. Resources needed Trainees expenses, perdiem; Facilitators expenses, perdiem; Support staff; Venue, Materials for trainings, Skills lab supplies, Airtime to coordinate, MoH daily subsistence allowance, Transportation of trainees & facilitators	0	0	0	0	0	0	0	0	0	0	0	0	0	0	0	0	0	0	0	0	0	0	0	0	0	0	0	0	0	0	0	0	0	0	0	0	0	0	0	0	0	0	0	0	0
	Startup	Training	Initial training for county service providers	Initial & Refresher trainings for county service providers on VMMC (doctors, clinicials, nurses). Resources needed Trainees expenses, perdiem; Facilitators expenses, perdiem; Support staff; Venue, Materials for trainings, Skills lab supplies, Airtime to coordinate, MoH daily subsistence allowance, Transportation of trainees & facilitators	0	0	0	0	0	0	0	0	0	0	0	0	0	0	0	0	0	0	0	0	0	0	0	0	0	0	0	0	0	0	0	0	0	0	0	0	0	0	0	0	0	0	0	0	0
	Startup	Training	Initial training for HTS counselors on MC	Resources needed Trainees expenses, perdiem; Facilitators expenses, perdiem; Support staff; Venue, Materials for trainings, Skills lab supplies, Airtime to coordinate, MoH daily subsistence allowance, Transportation of trainees & facilitators	0	0	0	0	0	0	0	0	0	0	0	0	0	0	0	0	0	0	0	0	0	0	0	0	0	0	0	0	0	0	0	0	0	0	0	0	0	0	0	0	0	0	0	0	0
	Startup	Training	Initial training for Infection Prevention Officers on MC	Resources needed Trainees expenses, perdiem; Facilitators expenses, perdiem; Support staff; Venue, Materials for trainings, Skills lab supplies, Airtime to coordinate, MoH daily subsistence allowance, Transportation of trainees & facilitators	0	0	0	0	0	0	0	0	0	0	0	0	0	0	0	0	0	0	0	0	0	0	0	0	0	0	0	0	0	0	0	0	0	0	0	0	0	0	0	0	0	0	0	0	0
	Startup	Training	Initial training for M&E Officers on MC	Resources needed Trainees expenses, perdiem; Facilitators expenses, perdiem; Support staff; Venue, Materials for trainings, Skills lab supplies, Airtime to coordinate, MoH daily subsistence allowance, Transportation of trainees & facilitators	0	0	0	0	0	0	0	0	0	0	0	0	0	0	0	0	0	0	0	0	0	0	0	0	0	0	0	0	0	0	0	0	0	0	0	0	0	0	0	0	0	0	0	0	0
	Startup	Training	Training needs assessment	Conduct training needs assessment for providers	0	0	0	0	0	0	0	0	0	0	0	0	0	0	0	0	0	0	0	0	0	0	0	0	0	0	0	0	0	0	0	0	0	0	0	0	0	0	0	0	0	0	0	0	0
	Startup	Training	Training assessment feedback report meetings		0	0	0	0	0	0	0	0	0	0	0	0	0	0	0	0	0	0	0	0	0	0	0	0	0	0	0	0	0	0	0	0	0	0	0	0	0	0	0	0	0	0	0	0	0
	Startup	Training	Training for service providers	Refresher training for service providers	0	0	0	0	0	0	0	0	0	0	0	0	0	0	0	0	0	0	0	0	0	0	0	0	0	0	0	0	0	0	0	0	0	0	0	0	0	0	0	0	0	0	0	0	0
	Startup	Mobile outreach emergency management system	Mobile outreach emergency management system	Establish mobile outreach emergency management system	0	0	0	0	0	0	0	0	0	0	0	0	0	0	0	0	0	0	0	0	0	0	0	0	0	0	0	0	0	0	0	0	0	0	0	0	0	0	0	0	0	0	0	0	0
	Startup	Mobile operating theatres (theatre lorry)	Establish mobile operating theatres (theatre lorry)	Establish 2 VMMC mobile operating theatres(theatre lorries) for services at the beaches & distant villages, include mobile equipment (autoclaves & surgical instruments) & plan for quarterly servicing, Hire 2 service provision teams for mobile operating theatres	0	0	0	0	0	0	0	0	0	0	0	0	0	0	0	0	0	0	0	0	0	0	0	0	0	0	0	0	0	0	0	0	0	0	0	0	0	0	0	0	0	0	0	0	0
	Startup	Consultant Review / CMEs for sub counties	Consultant review of SAE and holding CMEs in sub counties	Developing capacity of the county consultant to review SAE and holding CMEs in sub counties. Resources needed Trainees expenses, perdiem; Facilitators expenses, perdiem; Support staff; Venue, Materials for trainings, Skills lab supplies, Airtime to coordinate, MoH daily subsistence allowance, Transportation of trainees & facilitators	0	0	0	0	0	0	0	0	0	0	0	0	0	0	0	0	0	0	0	0	0	0	0	0	0	0	0	0	0	0	0	0	0	0	0	0	0	0	0	0	0	0	0	0	0
	Startup	Meetings with County Officials	Meetings with county officials	Support the sub counties VMMC Steering Committee in the7 sub counties	0	0	0	0	0	0	0	0	0	0	0	0	0	0	0	0	0	0	0	0	0	0	0	0	0	0	0	0	0	0	0	0	0	0	0	0	0	0	0	0	0	0	0	0	0
	Startup	Staff development for outreach sites	Outreach site staff recruitment	Recruit research assistants/data officers for outreach sites	0	0	0	0	0	0	0	0	0	0	0	0	0	0	0	0	0	0	0	0	0	0	0	0	0	0	0	0	0	0	0	0	0	0	0	0	0	0	0	0	0	0	0	0	0
					0	0	0	0	0	0	0	0	0	0	0	0	0	0	0	0	0	0	0	0	0	0	0	0	0	0	0	0	0	0	0	0	0	0	0	0	0	0	0	0	0	0	0	0	0
	Implementation	VMMC Procedure	VMMC Procedure: human resources for VMMC routine procedure	Service provision teams for mobile operating theatres, locum staff to provide services during school holiday to match high demand (they will also relieve service delivery staff on annual leave)	4.78617e+06	6.5581e+06	4.49025e+06	0	0	0	0	0	0	0	0	0	0	0	0	0	0	0	0	0	0	0	0	0	0	0	0	0	0	0	0	0	0	0	0	0	0	0	0	0	0	0	0	0	0
	Implementation	VMMC Procedure	VMMC Procedure: supplies/commodities	Maintain sustainable stock management system for mobile & outreach sites (supply chain)	0	0	0	0	0	0	0	0	0	0	0	0	0	0	0	0	0	0	0	0	0	0	0	0	1.31044e+07	2.62726e+06	1.58632e+06	0	0	0	0	0	0	0	0	0	0	0	0	0	0	0	0	0	0
	Implementation	VMMC procedure	VMMC procedure: Equipment & maintenance	quarterly maintenance of equipment (noted in establishing mobile operating theatre)	0	0	0	0	0	0	0	0	0	0	0	0	0	0	0	0	0	0	0	0	0	0	0	0	0	0	0	0	0	0	0	0	0	0	0	0	0	0	0	0	0	0	0	0	0
	Implementation	VMMC Procedure	VMMC Procedure: human resources for VMMC routine procedure	Client transportation (if reimbursements given, should be part of procedure cost)	0	0	0	0	0	0	0	0	0	0	0	0	0	0	0	0	0	0	0	0	0	0	0	0	0	0	0	0	0	0	0	0	0	0	0	0	0	0	0	0	0	0	0	0	0
	Implementation	VMMC Procedure	VMMC Procedure: supplies/commodities/ equipment	Supply chain costs	0	0	0	0	0	0	0	0	0	0	0	0	0	0	0	0	0	0	0	0	0	0	0	0	0	0	0	0	0	0	0	0	0	0	0	0	0	0	0	0	0	0	0	0	0
	Implementation	VMMC procedure	VMMC procedure: Equipment & maintenance		0	0	0	0	0	0	0	0	0	0	0	0	0	0	0	0	0	0	0	0	0	0	0	0	0	0	0	0	0	0	0	0	0	0	0	0	0	0	0	0	0	0	0	0	0
	Implementation	Ongoing Demand Creation / patient mobilization	Patient mobilization / Ongoing demand creation	Monthly stipend to CHV/volunteer peer mobilisers for successful door to door,village & workplace mobilisation; Support for monthly chief barasas (local adm mtg with village members) to entrench VMMC advocacy agenda	0	0	0	0	0	0	2.62947e+06	3.54763e+06	2.26371e+06	0	0	0	0	0	0	0	0	0	0	0	0	0	0	0	0	0	0	0	0	0	0	0	0	0	0	0	0	0	0	0	0	0	0	0	0
	Implementation	Ongoing Demand Creation	Demand creation events	VMMC information booths at specific institutions, Support for refreshments during school health talks and VMMC mentorship sessions for teachers, Support for promotional radio talkshows and production of best practice videos	0	0	0	0	0	0	0	0	0	0	0	0	0	0	0	0	0	0	0	0	0	0	0	0	0	0	0	0	0	0	0	0	0	0	0	0	0	0	0	0	0	0	0	0	0
	Implementation	Ongoing Demand Creation / patient mobilization	Patient mobilization / Ongoing demand creation	Distribution of IEC materials; Identification and Assigning the CVHs/ stregthening community strategy; workshop training and sensitization meetings monthly activity	0	0	0	0	0	0	151609	58800.9	82170.4	0	0	0	0	0	0	0	0	0	0	0	0	0	0	0	0	0	0	0	0	0	0	0	0	0	0	0	0	0	0	0	0	0	0	0	0
	Implementation	Continuous assessment to identify new facilities	Continuous assessment to identify new facilities	build capacity for continuous assessment	0	0	0	0	0	0	0	0	0	0	0	0	0	0	0	0	0	0	0	0	0	0	0	0	0	0	0	0	0	0	0	0	0	0	0	0	0	0	0	0	0	0	0	0	0
	Implementation	Monthly HTS Support Supervision in 7 sub counties	Monthly HTS Support Supervision in 7 sub counties	For HTS and for VMMC (not necessarily the same visit). Resources clinical team transport, lodging	0	0	0	0	0	0	0	0	0	0	0	0	0	0	0	0	0	0	0	0	0	0	0	0	0	0	0	0	0	0	0	0	0	0	0	0	0	0	0	0	0	0	0	0	0
	Implementation	VMMC Outreach	Main outreach activities	Transportation	0	0	0	0	0	0	0	0	0	5.97579e+06	3.25738e+06	3.59016e+06	0	0	0	0	0	0	0	0	0	0	0	0	0	0	0	0	0	0	0	0	0	0	0	0	0	0	0	0	0	0	0	0	0
	Implementation	VMMC Outreach	Outreach activities (moonlight, island & distant locations)	Transport & accomodation for service providers / mobile teams	0	0	0	0	0	0	0	0	0	0	0	0	0	0	0	0	0	0	0	0	0	0	0	0	0	0	0	0	0	0	0	0	0	0	0	0	0	0	0	0	0	0	0	0	0
	Implementation	Communication	Communication	Support airtime for community gatekeepers to coordinate community demand	0	0	0	0	0	0	0	0	0	0	0	0	0	0	0	0	0	0	0	0	0	0	0	0	0	0	0	0	0	0	0	0	0	0	0	0	0	0	0	0	0	0	0	0	0
	Implementation	Communication	Communication		0	0	0	0	0	0	0	0	0	0	0	0	0	0	0	0	0	0	0	0	0	0	0	0	0	0	0	0	0	0	0	0	0	0	0	0	0	0	0	0	0	0	0	0	0
	Implementation	Site renovation	Site renovation	Renovate/improve minor theatres in the county health facilities; Improve/renovate CSSD in the county health facilities	0	0	0	0	0	0	0	0	0	0	0	0	0	0	0	0	0	0	0	0	0	0	0	0	0	0	0	0	0	0	0	0	0	0	0	0	0	0	0	0	0	0	0	0	0
	Implementation	Site renovation	Site renovation	Renovation of VMMC units in outreach sites	0	0	0	0	0	0	0	0	0	0	0	0	0	0	0	0	0	0	0	0	0	0	0	0	0	0	0	0	0	0	0	0	0	0	0	0	0	0	0	0	0	0	0	0	0
	Implementation	Quality Improvement	Continuous quality improvement (JSS,AE audit meetings ,annual refresher trainning,CMEs, internal & external QA activities )	Support CQI activities in mobile outreach sites (JSS/joint support supervision,site AE audit meetings,CMEs,internal QA)	0	0	0	0	0	0	0	0	0	0	0	0	0	0	0	0	0	0	0	0	0	0	0	0	0	0	0	0	0	0	0	0	0	0	0	0	0	0	0	0	0	0	0	0	0
	Implementation	Waste management VMMC	Waste management VMMC	Renovation /Building of Incinerator s and also improving other social amenities e.g water supply	0	0	0	0	0	0	0	0	0	0	0	0	0	0	0	0	0	0	0	0	0	0	0	0	0	0	0	0	0	0	0	0	0	0	0	0	0	0	0	0	0	0	0	0	0
	Implementation	Waste management	Waste management VMMC	Support installation of incinerator at main outreach sites	0	0	0	0	0	0	0	0	0	0	0	0	0	0	0	0	0	0	0	0	0	0	0	0	0	0	0	0	0	0	0	0	0	0	0	0	0	0	0	26500	0	8000	0	0	0
	Implementation	Quarterly Review Meetings	County progress review meetings	Quarterly progress review meetings for the survey	0	0	0	0	0	0	0	0	0	0	0	0	0	0	0	0	0	0	0	0	0	0	0	0	0	0	0	0	0	0	0	0	0	0	0	0	0	0	0	0	0	0	0	0	0
	Implementation	Monitoring and Evaluation	Monitoring and evaluation	Monthly data review & validation meeting, develop program database, cost analysis meetings	0	0	0	0	0	0	0	0	0	503803	697274	475817	0	0	0	0	0	0	0	0	0	0	0	0	0	0	0	0	0	0	0	0	0	0	0	0	0	0	0	0	0	0	0	0	0
	Implementation	Monitoring and evaluation	Monitoring and evaluation	Scheduled monthly data quality assessment (DQA) and data analysis	0	0	0	0	0	0	0	0	0	0	0	0	0	0	0	0	0	0	0	0	0	0	0	0	0	0	0	0	0	0	0	0	0	0	0	0	0	0	0	0	0	0	0	0	0
	Implementation	Meetings with stakeholders	Meetings with county officials & annual community stakeholders forum	Annual community stakeholders workshop	0	0	0	0	0	0	0	0	0	0	0	0	0	0	0	0	0	0	0	0	0	0	0	0	0	0	0	0	0	0	0	0	0	0	0	0	0	0	0	0	0	0	0	0	0
	Implementation	Meetings with county officials	Meetings with county officials	Monthly: Support the sub counties VMMC Steering Committee in the7 sub counties	0	0	0	0	0	0	0	0	0	0	0	0	0	0	0	0	0	0	0	0	0	0	0	0	0	0	0	0	0	0	0	0	0	0	0	0	0	0	0	0	0	0	0	0	0
	Implementation	Support MOH	Support MOH	AOP planning meetings, EQA and support supervisions	0	0	0	0	0	0	0	0	0	569103	781826	934144	0	0	0	0	0	0	0	0	0	0	0	0	0	0	0	0	0	0	0	0	0	0	0	0	0	0	0	0	0	0	0	0	0
	Implementation	Technical Working Group meetings	Technical Working Group meetings	Monthly participation in National, County, Sub county meetings	0	0	0	0	0	0	0	0	0	69339.4	94798.5	70302.1	0	0	0	0	0	0	0	0	0	0	0	0	0	0	0	0	0	0	0	0	0	0	0	0	0	0	0	0	0	0	0	0	0
	Implementation	Training Infant circumcision	Training for service providers	Trainning of service providers on device & infant circumcision	0	0	0	0	0	0	0	0	0	0	0	0	0	0	0	0	0	0	0	0	0	0	0	0	0	0	0	0	0	0	0	0	0	0	0	0	0	0	0	0	0	0	0	0	0
	Implementation	Refresher training	Refresher training for service providers	Annual refresher training for service providers	0	0	0	0	0	0	0	0	0	0	0	0	0	0	0	0	0	0	0	0	0	0	0	0	0	0	0	0	0	0	0	0	0	0	0	0	0	0	0	0	0	0	0	0	0
	Implementation	Refresher training	Refresher training for county service providers	refresher trainings for county service providers on VMMC (doctors, clinicials, nurses). Resources needed Trainees expenses, perdiem; Facilitators expenses, perdiem; Support staff; Venue, Materials for trainings, Skills lab supplies, Airtime to coordinate, MoH daily subsistence allowance, Transportation of trainees & facilitators	0	0	0	0	0	0	0	0	0	0	0	0	0	0	0	0	0	0	0	0	0	0	0	0	0	0	0	0	0	0	0	0	0	0	0	0	0	0	0	0	0	0	0	0	0
	Implementation	Refresher training	Refresher training for HTS counselors on MC	Resources needed Trainees expenses, perdiem; Facilitators expenses, perdiem; Support staff; Venue, Materials for trainings, Skills lab supplies, Airtime to coordinate, MoH daily subsistence allowance, Transportation of trainees & facilitators	0	0	0	0	0	0	0	0	0	0	0	0	0	0	0	0	0	0	0	0	0	0	0	0	0	0	0	0	0	0	0	0	0	0	0	0	0	0	0	0	0	0	0	0	0
	Implementation	Refresher training	Refresher training for Infection Prevention Officers on MC	Resources needed Trainees expenses, perdiem; Facilitators expenses, perdiem; Support staff; Venue, Materials for trainings, Skills lab supplies, Airtime to coordinate, MoH daily subsistence allowance, Transportation of trainees & facilitators	0	0	0	0	0	0	0	0	0	0	0	0	0	0	0	0	0	0	0	0	0	0	0	0	0	0	0	0	0	0	0	0	0	0	0	0	0	0	0	0	0	0	0	0	0
	Implementation	Refresher training	Refresher training for M&E Officers on MC	Resources needed Trainees expenses, perdiem; Facilitators expenses, perdiem; Support staff; Venue, Materials for trainings, Skills lab supplies, Airtime to coordinate, MoH daily subsistence allowance, Transportation of trainees & facilitators	0	0	0	0	0	0	0	0	0	0	0	0	0	0	0	0	0	0	0	0	0	0	0	0	0	0	0	0	0	0	0	0	0	0	0	0	0	0	0	0	0	0	0	0	0
					0	0	0	0	0	0	0	0	0	0	0	0	0	0	0	0	0	0	0	0	0	0	0	0	0	0	0	0	0	0	0	0	0	0	0	0	0	0	0	0	0	0	0	0	0
		Project Research	Project result dissemination meetings		0	0	0	0	0	0	0	0	0	0	0	0	0	0	0	0	0	0	0	0	0	0	0	0	0	0	0	0	0	0	0	0	0	0	0	0	0	0	0	0	0	0	0	0	0
		Project Research	Support Annual MOH Stakeholders Workshop		0	0	0	0	0	0	0	0	0	0	0	0	0	0	0	0	0	0	0	0	0	0	0	0	0	0	0	0	0	0	0	0	0	0	0	0	0	0	0	0	0	0	0	0	0
		Project Research	Exit interviews for clients accessing VMMC services		0	0	0	0	0	0	0	0	0	0	0	0	0	0	0	0	0	0	0	0	0	0	0	0	0	0	0	0	0	0	0	0	0	0	0	0	0	0	0	0	0	0	0	0	0
					0	0	0	0	0	0	0	0	0	0	0	0	0	0	0	0	0	0	0	0	0	0	0	0	0	0	0	0	0	0	0	0	0	0	0	0	0	0	0	0	0	0	0	0	0
		Other Direct costs	Other directs cost of services delivery	Indirects operating expenses, Water for theatre use, Hall Hire and costs of Offloading goods	0	0	0	0	0	0	0	0	0	0	0	0	0	0	0	0	0	0	0	0	0	0	0	0	0	0	0	0	0	0	0	0	0	0	0	0	0	0	0	209500	281000	135466	0	0	0
				Management of Severe Adverse Events	0	0	0	0	0	0	0	0	0	0	0	0	0	0	0	0	0	0	0	0	0	0	0	0	0	0	0	0	0	0	0	0	0	0	0	0	0	0	0	0	0	0	0	0	0
				Allocation to private Hospital to support VMMC activities Contractor Sori Lake Hospital	0	0	0	0	0	0	0	0	0	0	0	0	0	0	0	297082	444553	295765	0	0	0	0	0	0	0	0	0	0	0	0	0	0	0	0	0	0	0	0	0	0	0	0	0	0	0
					0	0	0	0	0	0	0	0	0	0	0	0	0	0	0	0	0	0	0	0	0	0	0	0	0	0	0	0	0	0	0	0	0	0	0	0	0	0	0	0	0	0	0	0	0
		Indirect costs	Cost of supporting service delivery	Indirect personnel costs- Staff at HQ and field office with LOE in the VMMC program/ MoH Indirect staff costs	6.23458e+06	8.54274e+06	5.84911e+06	1.51436e+06	2.49791e+06	1.64726e+06	0	0	0	0	0	0	0	0	0	0	0	0	0	0	0	0	0	0	0	0	0	0	0	0	0	0	0	0	0	0	0	0	0	0	0	0	0	0	0
				Administrative costs to support operations at the field and HQ-Activities related to VMMC-UMB	0	0	0	0	0	0	0	0	0	111750	78956.2	43693.6	0	0	0	0	0	0	0	0	0	0	0	0	0	0	0	392062	568333	398054	0	0	0	423128	732277	462447	0	0	0	0	0	0	0	0	0
				Contracted services at HQ and field office--Contracted security services	0	0	0	0	0	0	0	0	0	0	0	0	0	0	0	4866.08	9266.13	5587.79	0	0	0	0	0	0	0	0	0	0	0	0	0	0	0	0	0	0	0	0	0	0	0	0	0	0	0
				Motor Vehicle repair and Maintenace costs	0	0	0	0	0	0	0	0	0	0	0	0	0	0	0	0	0	0	0	0	0	0	0	0	0	0	0	0	0	0	0	0	0	0	0	0	0	0	0	0	0	0	0	0	0
				Cost of rent and utilities costs at the Field Office and sub county Stores	0	0	0	0	0	0	0	0	0	0	0	0	0	0	0	0	0	0	0	0	0	0	0	0	0	0	0	0	0	0	0	0	0	0	0	0	0	0	0	0	0	0	0	0	0
				MOH facility operating costs and Utilities	0	0	0	0	0	0	0	0	0	0	0	0	3134.98	11872.6	25963	0	0	0	0	8641.34	19261.6	0	0	0	0	0	0	0	0	0	1362.17	15076.1	2620.65	0	0	0	1135.14	1045.15	5197.91	0	0	0	1816.22	13374.9	5570.78
					0	0	0	0	0	0	0	0	0	0	0	0	0	0	0	0	0	0	0	0	0	0	0	0	0	0	0	0	0	0	0	0	0	0	0	0	0	0	0	0	0	0	0	0	0
					0	0	0	0	0	0	0	0	0	0	0	0	0	0	0	0	0	0	0	0	0	0	0	0	0	0	0	0	0	0	0	0	0	0	0	0	0	0	0	0	0	0	0	0	0
					6.23458e+06	8.54274e+06	5.84911e+06	1.51436e+06	2.49791e+06	1.64726e+06	0	0	0	111750	78956.2	43693.6	3134.98	11872.6	25963	301948	453819	301353	0	8641.34	19261.6	0	0	0	0	0	0	392062	568333	398054	1362.17	15076.1	2620.65	423128	732277	462447	1135.14	1045.15	5197.91	209500	281000	135466	1816.22	13374.9	5570.78
					4.78617e+06	6.5581e+06	4.49025e+06	0	0	0	2.78107e+06	3.60643e+06	2.34588e+06	7.11804e+06	4.83128e+06	5.07043e+06	0	0	0	0	0	0	0	0	0	0	0	0	1.31044e+07	2.62726e+06	1.58632e+06	0	0	0	0	0	0	0	0	0	0	0	0	26500	0	8000	0	0	0
					1.10207e+07	1.51008e+07	1.03394e+07	1.51436e+06	2.49791e+06	1.64726e+06	2.78107e+06	3.60643e+06	2.34588e+06	7.22979e+06	4.91023e+06	5.11412e+06	3134.98	11872.6	25963	301948	453819	301353	0	8641.34	19261.6	0	0	0	1.31044e+07	2.62726e+06	1.58632e+06	392062	568333	398054	1362.17	15076.1	2620.65	423128	732277	462447	1135.14	1045.15	5197.91	236000	281000	143466	1816.22	13374.9	5570.78
							3.64609e+07			5.65953e+06			8733384			1.72541e+07			40970.6			1057120			27903			0			1.73179e+07			1.35845e+06			19059			1.61785e+06			7378.21			660466			20762
[truncated: 84 more columns]

## Sheet: Summary Quarter 1
	Implementation Phase	VMMC Summary Activity	Tasks	Task detailed (will be collapsed up into Summary Activity Categories)	Personnel-IP			Personnel-MOH			Mobilization incentives			Travel			Travel			Contracted services			Contracted services			Existing space used for actvity			Commodities			Administrative supplies			Administrative supplies			Administrative cost			Administrative cost			Other directs cost			Other directs cost
					Mobile	Mixed	Static	Mobile-MOH	Mixed-MOH	Static-MOH	Mobile	Mixed	Static	Mobile	Mixed	Static	Mobile-MOH	Mixed-MOH	Static-MOH	Mobile	Mixed	Static	Mobile-MOH	Mixed-MOH	Static-MOH	Mobile	Mixed	Static	Mobile	Mixed	Static	Mobile	Mixed	Static	Mobile-MOH	Mixed-MOH	Static-MOH	Mobile	Mixed	Static	Mobile-MOH	Mixed-MOH	Static-MOH	Mobile	Mixed	Static	Mobile-MOH	Mixed-MOH	Static-MOH
	Development	Stakeholder Engagement / Planning	Stakeholders / Planning workshop	Introductory meeting with partners and CHMT
	Development	Staff and Office space development	Staff and office space development	Recruit coordinator, Hire an office with secretary and storage space at Ugenya, Yala, & Bondo subcounties for mobile outreach activities
	Development	Stakeholder Engagement / Planning	Stakeholders / Planning workshop	Sensitization meetings with stakeholders in the county (e.g. ministry of education). Resources needed Venue, Stationary, Meeting related expenses, Airtime
	Development	Staff development	Enhanced facility staff recruitment	Identification and recruitment of Sub county service providers on VMMC (doctors, clinicians, and nurses), HTS counselors on MC, Infection Prevention Officers on MC, health promotion officers, CHEWs and CHVs, Monitoring and evaluation officers on MC
	Startup	Sensitization Meetings	Sensitization meeting	Sensitization meeting for HCW & CHMT
	Startup	Sensitization Meetings	Sensitization meetings	Sensitization meetings with the county government of Migori, Migori CHMT, Suna East sub county HMT, Suna West sub county HMT, Nyatike sub county HMT, Rongo sub county HMT, Uriri sub county HMT. Resources needed Venue, Stationary, Meeting related expenses, Airtime
	Startup	Orientations	Orientation workshop for CHEWs/CHVs	Introductory meetings, sensitization and orientation workshops to the CHEWs/CHVs. Resources: IEC & SRH materials, stationary, perdiems, MoH daily subsistence allowance
	Startup	Orientations	Orientation	Orientation meetings to the gate keepers /focal persons to the target group; learning institutions. Resources: IEC & SRH materials, stationary, perdiems, MoH daily subsistence allowance
	Startup	Orientations	Orientation for service providers	Orientation meeting of service providers on study protocol
	Startup	Orientations	Community stakeholders introductory meeting	Introduce the models to the community through stakeholders forum
	Startup	Facility Assessment	Facility baseline assessment and site visits	Conduct facility baseline assessment
	Startup	Facility Assessments	Facility assessments	Assessment of Migori county referral hospital with CHMT, Suna East facilities with SCHMT, Suna West facilities with SCHMT, Nyatike facilities with SCHMT, Rongo facilities with SCHMT, and URIRI facilities with SCHMT
	Startup	Meetings with Partners	Coordination meetings w/partners	Joint planning meeting with CHMT
	Startup	Demand Creation / Community Mapping	CHV Community mapping & demand creation	Transport reimbursement for VMMC trained community health volunteers (CHV) to conduct community mapping & create demand
	Startup	Demand Creation	Demand creation	Design, develop, & print IEC material & promotional items
	Startup	Demand Creation	Demand creation	Review, Printing of IEC materials
	Startup	Training of Trainers	TOT for county training team	TOT and formation of county training team for VMMC and BLS/PLS. Resources needed Trainees expenses, perdiem; Facilitators expenses, perdiem; Support staff; Venue, Materials for trainings, Skills lab supplies, Airtime to coordinate, MoH daily subsistence allowance, Transportation of trainees & facilitators
	Startup	Training	Initial training for county service providers	Initial & Refresher trainings for county service providers on VMMC (doctors, clinicials, nurses). Resources needed Trainees expenses, perdiem; Facilitators expenses, perdiem; Support staff; Venue, Materials for trainings, Skills lab supplies, Airtime to coordinate, MoH daily subsistence allowance, Transportation of trainees & facilitators
	Startup	Training	Initial training for HTS counselors on MC	Resources needed Trainees expenses, perdiem; Facilitators expenses, perdiem; Support staff; Venue, Materials for trainings, Skills lab supplies, Airtime to coordinate, MoH daily subsistence allowance, Transportation of trainees & facilitators
	Startup	Training	Initial training for Infection Prevention Officers on MC	Resources needed Trainees expenses, perdiem; Facilitators expenses, perdiem; Support staff; Venue, Materials for trainings, Skills lab supplies, Airtime to coordinate, MoH daily subsistence allowance, Transportation of trainees & facilitators
	Startup	Training	Initial training for M&E Officers on MC	Resources needed Trainees expenses, perdiem; Facilitators expenses, perdiem; Support staff; Venue, Materials for trainings, Skills lab supplies, Airtime to coordinate, MoH daily subsistence allowance, Transportation of trainees & facilitators
	Startup	Training	Training needs assessment	Conduct training needs assessment for providers
	Startup	Training	Training assessment feedback report meetings
	Startup	Training	Training for service providers	Refresher training for service providers
	Startup	Mobile outreach emergency management system	Mobile outreach emergency management system	Establish mobile outreach emergency management system
	Startup	Mobile operating theatres (theatre lorry)	Establish mobile operating theatres (theatre lorry)	Establish 2 VMMC mobile operating theatres(theatre lorries) for services at the beaches & distant villages, include mobile equipment (autoclaves & surgical instruments) & plan for quarterly servicing, Hire 2 service provision teams for mobile operating theatres
	Startup	Consultant Review / CMEs for sub counties	Consultant review of SAE and holding CMEs in sub counties	Developing capacity of the county consultant to review SAE and holding CMEs in sub counties. Resources needed Trainees expenses, perdiem; Facilitators expenses, perdiem; Support staff; Venue, Materials for trainings, Skills lab supplies, Airtime to coordinate, MoH daily subsistence allowance, Transportation of trainees & facilitators
	Startup	Meetings with County Officials	Meetings with county officials	Support the sub counties VMMC Steering Committee in the7 sub counties
	Startup	Staff development for outreach sites	Outreach site staff recruitment	Recruit research assistants/data officers for outreach sites
	Implementation	VMMC Procedure	VMMC Procedure: human resources for VMMC routine procedure	Service provision teams for mobile operating theatres, locum staff to provide services during school holiday to match high demand (they will also relieve service delivery staff on annual leave)	594494	803323	837091
	Implementation	VMMC Procedure	VMMC Procedure: supplies/commodities	Maintain sustainable stock management system for mobile & outreach sites (supply chain)																									252000	0	0
	Implementation	VMMC procedure	VMMC procedure: Equipment & maintenance	quarterly maintenance of equipment (noted in establishing mobile operating theatre)
	Implementation	VMMC Procedure	VMMC Procedure: human resources for VMMC routine procedure	Client transportation (if reimbursements given, should be part of procedure cost)
	Implementation	VMMC Procedure	VMMC Procedure: supplies/commodities/ equipment	Supply chain costs
	Implementation	VMMC procedure	VMMC procedure: Equipment & maintenance
	Implementation	Ongoing Demand Creation / patient mobilization	Patient mobilization / Ongoing demand creation	Monthly stipend to CHV/volunteer peer mobilisers for successful door to door,village & workplace mobilisation; Support for monthly chief barasas (local adm mtg with village members) to entrench VMMC advocacy agenda							124203	98265	81853
	Implementation	Ongoing Demand Creation	Demand creation events	VMMC information booths at specific institutions, Support for refreshments during school health talks and VMMC mentorship sessions for teachers, Support for promotional radio talkshows and production of best practice videos
	Implementation	Ongoing Demand Creation / patient mobilization	Patient mobilization / Ongoing demand creation	Distribution of IEC materials; Identification and Assigning the CVHs/ stregthening community strategy; workshop training and sensitization meetings monthly activity							29500	0	0
	Implementation	Continuous assessment to identify new facilities	Continuous assessment to identify new facilities	build capacity for continuous assessment
	Implementation	Monthly HTS Support Supervision in 7 sub counties	Monthly HTS Support Supervision in 7 sub counties	For HTS and for VMMC (not necessarily the same visit). Resources clinical team transport, lodging
	Implementation	VMMC Outreach	Main outreach activities	Transportation										589359	363434	233519
	Implementation	VMMC Outreach	Outreach activities (moonlight, island & distant locations)	Transport & accomodation for service providers / mobile teams
	Implementation	Communication	Communication	Support airtime for community gatekeepers to coordinate community demand
	Implementation	Communication	Communication
	Implementation	Site renovation	Site renovation	Renovate/improve minor theatres in the county health facilities; Improve/renovate CSSD in the county health facilities
	Implementation	Site renovation	Site renovation	Renovation of VMMC units in outreach sites
	Implementation	Quality Improvement	Continuous quality improvement (JSS,AE audit meetings ,annual refresher trainning,CMEs, internal & external QA activities )	Support CQI activities in mobile outreach sites (JSS/joint support supervision,site AE audit meetings,CMEs,internal QA)
	Implementation	Waste management VMMC	Waste management VMMC	Renovation /Building of Incinerator s and also improving other social amenities e.g water supply
	Implementation	Waste management	Waste management VMMC	Support installation of incinerator at main outreach sites																																								0	0	0
	Implementation	Quarterly Review Meetings	County progress review meetings	Quarterly progress review meetings for the survey
	Implementation	Monitoring and Evaluation	Monitoring and evaluation	Monthly data review & validation meeting, develop program database, cost analysis meetings										55732.6	75309.8	78475.5
	Implementation	Monitoring and evaluation	Monitoring and evaluation	Scheduled monthly data quality assessment (DQA) and data analysis
	Implementation	Meetings with stakeholders	Meetings with county officials & annual community stakeholders forum	Annual community stakeholders workshop
	Implementation	Meetings with county officials	Meetings with county officials	Monthly: Support the sub counties VMMC Steering Committee in the7 sub counties
	Implementation	Support MOH	Support MOH	AOP planning meetings, EQA and support supervisions										1350	38800	0
	Implementation	Technical Working Group meetings	Technical Working Group meetings	Monthly participation in National, County, Sub county meetings										18397.2	24859.6	25904.5
	Implementation	Training Infant circumcision	Training for service providers	Trainning of service providers on device & infant circumcision
	Implementation	Refresher training	Refresher training for service providers	Annual refresher training for service providers
	Implementation	Refresher training	Refresher training for county service providers	refresher trainings for county service providers on VMMC (doctors, clinicials, nurses). Resources needed Trainees expenses, perdiem; Facilitators expenses, perdiem; Support staff; Venue, Materials for trainings, Skills lab supplies, Airtime to coordinate, MoH daily subsistence allowance, Transportation of trainees & facilitators
	Implementation	Refresher training	Refresher training for HTS counselors on MC	Resources needed Trainees expenses, perdiem; Facilitators expenses, perdiem; Support staff; Venue, Materials for trainings, Skills lab supplies, Airtime to coordinate, MoH daily subsistence allowance, Transportation of trainees & facilitators
	Implementation	Refresher training	Refresher training for Infection Prevention Officers on MC	Resources needed Trainees expenses, perdiem; Facilitators expenses, perdiem; Support staff; Venue, Materials for trainings, Skills lab supplies, Airtime to coordinate, MoH daily subsistence allowance, Transportation of trainees & facilitators
	Implementation	Refresher training	Refresher training for M&E Officers on MC	Resources needed Trainees expenses, perdiem; Facilitators expenses, perdiem; Support staff; Venue, Materials for trainings, Skills lab supplies, Airtime to coordinate, MoH daily subsistence allowance, Transportation of trainees & facilitators
		Project Research	Project result dissemination meetings
		Project Research	Support Annual MOH Stakeholders Workshop
		Project Research	Exit interviews for clients accessing VMMC services
		Other Direct costs	Other directs cost of services delivery	Indirects operating expenses, Water for theatre use, Hall Hire and costs of Offloading goods																																								6000	6000	0
				Management of Severe Adverse Events
				Allocation to private Hospital to support VMMC activities Contractor Sori Lake Hospital																0	0	0
		Indirect costs	Cost of supporting service delivery	Indirect personnel costs- Staff at HQ and field office with LOE in the VMMC program/ MoH Indirect staff costs	774403	1.04643e+06	1.09041e+06	344883	500046	497418
				Administrative costs to support operations at the field and HQ-Activities related to VMMC-UMB										370.138	704.827	425.035																0	0	0				13543.8	20887.3	15086.1
				Contracted services at HQ and field office--Contracted security services																0	0	0
				Motor Vehicle repair and Maintenace costs
				Cost of rent and utilities costs at the Field Office and sub county Stores
				MOH facility operating costs and Utilities													642.822	1578.23	4256.85				0	1120.33	4437.06										285.359	2217.28	740.002				237.799	64.586	779.287				380.479	1880.07	1505.47
					774403	1.04643e+06	1.09041e+06	344883	500046	497418	0	0	0	370.138	704.827	425.035	642.822	1578.23	4256.85	0	0	0	0	1120.33	4437.06	0	0	0	0	0	0	0	0	0	285.359	2217.28	740.002	13543.8	20887.3	15086.1	237.799	64.586	779.287	6000	6000	0	380.479	1880.07	1505.47
					594494	803323	837091	0	0	0	153703	98265	81853	664839	502403	337899	0	0	0	0	0	0	0	0	0	0	0	0	252000	0	0	0	0	0	0	0	0	0	0	0	0	0	0	0	0	0	0	0	0
					1.3689e+06	1.84975e+06	1.9275e+06	344883	500046	497418	153703	98265	81853	665209	503108	338324	642.822	1578.23	4256.85	0	0	0	0	1120.33	4437.06	0	0	0	252000	0	0	0	0	0	285.359	2217.28	740.002	13543.8	20887.3	15086.1	237.799	64.586	779.287	6000	6000	0	380.479	1880.07	1505.47
							5.14615e+06			1.34235e+06			333821			1.50664e+06			6477.9			0			5557.39			0			252000			0			3242.64			49517.2			1081.67			12000			3766.02
[truncated: 84 more columns]

## Sheet: Summary Quarter 2
	Implementation Phase	VMMC Summary Activity	Tasks	Task detailed (will be collapsed up into Summary Activity Categories)	Personnel-IP			Personnel-MOH			Mobilization incentives			Travel			Travel			Contracted services			Contracted services			Existing space used for actvity			Commodities			Administrative supplies			Administrative supplies			Administrative cost			Administrative cost			Other directs cost			Other directs cost
					Mobile	Mixed	Static	Mobile-MOH	Mixed-MOH	Static-MOH	Mobile	Mixed	Static	Mobile	Mixed	Static	Mobile-MOH	Mixed-MOH	Static-MOH	Mobile	Mixed	Static	Mobile-MOH	Mixed-MOH	Static-MOH	Mobile	Mixed	Static	Mobile	Mixed	Static	Mobile	Mixed	Static	Mobile-MOH	Mixed-MOH	Static-MOH	Mobile	Mixed	Static	Mobile-MOH	Mixed-MOH	Static-MOH	Mobile	Mixed	Static	Mobile-MOH	Mixed-MOH	Static-MOH
	Development	Stakeholder Engagement / Planning	Stakeholders / Planning workshop	Introductory meeting with partners and CHMT
	Development	Staff and Office space development	Staff and office space development	Recruit coordinator, Hire an office with secretary and storage space at Ugenya, Yala, & Bondo subcounties for mobile outreach activities
	Development	Stakeholder Engagement / Planning	Stakeholders / Planning workshop	Sensitization meetings with stakeholders in the county (e.g. ministry of education). Resources needed Venue, Stationary, Meeting related expenses, Airtime
	Development	Staff development	Enhanced facility staff recruitment	Identification and recruitment of Sub county service providers on VMMC (doctors, clinicians, and nurses), HTS counselors on MC, Infection Prevention Officers on MC, health promotion officers, CHEWs and CHVs, Monitoring and evaluation officers on MC
	Startup	Sensitization Meetings	Sensitization meeting	Sensitization meeting for HCW & CHMT
	Startup	Sensitization Meetings	Sensitization meetings	Sensitization meetings with the county government of Migori, Migori CHMT, Suna East sub county HMT, Suna West sub county HMT, Nyatike sub county HMT, Rongo sub county HMT, Uriri sub county HMT. Resources needed Venue, Stationary, Meeting related expenses, Airtime
	Startup	Orientations	Orientation workshop for CHEWs/CHVs	Introductory meetings, sensitization and orientation workshops to the CHEWs/CHVs. Resources: IEC & SRH materials, stationary, perdiems, MoH daily subsistence allowance
	Startup	Orientations	Orientation	Orientation meetings to the gate keepers /focal persons to the target group; learning institutions. Resources: IEC & SRH materials, stationary, perdiems, MoH daily subsistence allowance
	Startup	Orientations	Orientation for service providers	Orientation meeting of service providers on study protocol
	Startup	Orientations	Community stakeholders introductory meeting	Introduce the models to the community through stakeholders forum
	Startup	Facility Assessment	Facility baseline assessment and site visits	Conduct facility baseline assessment
	Startup	Facility Assessments	Facility assessments	Assessment of Migori county referral hospital with CHMT, Suna East facilities with SCHMT, Suna West facilities with SCHMT, Nyatike facilities with SCHMT, Rongo facilities with SCHMT, and URIRI facilities with SCHMT
	Startup	Meetings with Partners	Coordination meetings w/partners	Joint planning meeting with CHMT
	Startup	Demand Creation / Community Mapping	CHV Community mapping & demand creation	Transport reimbursement for VMMC trained community health volunteers (CHV) to conduct community mapping & create demand
	Startup	Demand Creation	Demand creation	Design, develop, & print IEC material & promotional items
	Startup	Demand Creation	Demand creation	Review, Printing of IEC materials
	Startup	Training of Trainers	TOT for county training team	TOT and formation of county training team for VMMC and BLS/PLS. Resources needed Trainees expenses, perdiem; Facilitators expenses, perdiem; Support staff; Venue, Materials for trainings, Skills lab supplies, Airtime to coordinate, MoH daily subsistence allowance, Transportation of trainees & facilitators
	Startup	Training	Initial training for county service providers	Initial & Refresher trainings for county service providers on VMMC (doctors, clinicials, nurses). Resources needed Trainees expenses, perdiem; Facilitators expenses, perdiem; Support staff; Venue, Materials for trainings, Skills lab supplies, Airtime to coordinate, MoH daily subsistence allowance, Transportation of trainees & facilitators
	Startup	Training	Initial training for HTS counselors on MC	Resources needed Trainees expenses, perdiem; Facilitators expenses, perdiem; Support staff; Venue, Materials for trainings, Skills lab supplies, Airtime to coordinate, MoH daily subsistence allowance, Transportation of trainees & facilitators
	Startup	Training	Initial training for Infection Prevention Officers on MC	Resources needed Trainees expenses, perdiem; Facilitators expenses, perdiem; Support staff; Venue, Materials for trainings, Skills lab supplies, Airtime to coordinate, MoH daily subsistence allowance, Transportation of trainees & facilitators
	Startup	Training	Initial training for M&E Officers on MC	Resources needed Trainees expenses, perdiem; Facilitators expenses, perdiem; Support staff; Venue, Materials for trainings, Skills lab supplies, Airtime to coordinate, MoH daily subsistence allowance, Transportation of trainees & facilitators
	Startup	Training	Training needs assessment	Conduct training needs assessment for providers
	Startup	Training	Training assessment feedback report meetings
	Startup	Training	Training for service providers	Refresher training for service providers
	Startup	Mobile outreach emergency management system	Mobile outreach emergency management system	Establish mobile outreach emergency management system
	Startup	Mobile operating theatres (theatre lorry)	Establish mobile operating theatres (theatre lorry)	Establish 2 VMMC mobile operating theatres(theatre lorries) for services at the beaches & distant villages, include mobile equipment (autoclaves & surgical instruments) & plan for quarterly servicing, Hire 2 service provision teams for mobile operating theatres
	Startup	Consultant Review / CMEs for sub counties	Consultant review of SAE and holding CMEs in sub counties	Developing capacity of the county consultant to review SAE and holding CMEs in sub counties. Resources needed Trainees expenses, perdiem; Facilitators expenses, perdiem; Support staff; Venue, Materials for trainings, Skills lab supplies, Airtime to coordinate, MoH daily subsistence allowance, Transportation of trainees & facilitators
	Startup	Meetings with County Officials	Meetings with county officials	Support the sub counties VMMC Steering Committee in the7 sub counties
	Startup	Staff development for outreach sites	Outreach site staff recruitment	Recruit research assistants/data officers for outreach sites
	Implementation	VMMC Procedure	VMMC Procedure: human resources for VMMC routine procedure	Service provision teams for mobile operating theatres, locum staff to provide services during school holiday to match high demand (they will also relieve service delivery staff on annual leave)	476306	969497	576722
	Implementation	VMMC Procedure	VMMC Procedure: supplies/commodities	Maintain sustainable stock management system for mobile & outreach sites (supply chain)																									3.8469e+06	859302	520188
	Implementation	VMMC procedure	VMMC procedure: Equipment & maintenance	quarterly maintenance of equipment (noted in establishing mobile operating theatre)
	Implementation	VMMC Procedure	VMMC Procedure: human resources for VMMC routine procedure	Client transportation (if reimbursements given, should be part of procedure cost)
	Implementation	VMMC Procedure	VMMC Procedure: supplies/commodities/ equipment	Supply chain costs
	Implementation	VMMC procedure	VMMC procedure: Equipment & maintenance
	Implementation	Ongoing Demand Creation / patient mobilization	Patient mobilization / Ongoing demand creation	Monthly stipend to CHV/volunteer peer mobilisers for successful door to door,village & workplace mobilisation; Support for monthly chief barasas (local adm mtg with village members) to entrench VMMC advocacy agenda							524001	928377	572774
	Implementation	Ongoing Demand Creation	Demand creation events	VMMC information booths at specific institutions, Support for refreshments during school health talks and VMMC mentorship sessions for teachers, Support for promotional radio talkshows and production of best practice videos
	Implementation	Ongoing Demand Creation / patient mobilization	Patient mobilization / Ongoing demand creation	Distribution of IEC materials; Identification and Assigning the CVHs/ stregthening community strategy; workshop training and sensitization meetings monthly activity							2200	2800	26200
	Implementation	Continuous assessment to identify new facilities	Continuous assessment to identify new facilities	build capacity for continuous assessment
	Implementation	Monthly HTS Support Supervision in 7 sub counties	Monthly HTS Support Supervision in 7 sub counties	For HTS and for VMMC (not necessarily the same visit). Resources clinical team transport, lodging
	Implementation	VMMC Outreach	Main outreach activities	Transportation										870900	243718	661730
	Implementation	VMMC Outreach	Outreach activities (moonlight, island & distant locations)	Transport & accomodation for service providers / mobile teams
	Implementation	Communication	Communication	Support airtime for community gatekeepers to coordinate community demand
	Implementation	Communication	Communication
	Implementation	Site renovation	Site renovation	Renovate/improve minor theatres in the county health facilities; Improve/renovate CSSD in the county health facilities
	Implementation	Site renovation	Site renovation	Renovation of VMMC units in outreach sites
	Implementation	Quality Improvement	Continuous quality improvement (JSS,AE audit meetings ,annual refresher trainning,CMEs, internal & external QA activities )	Support CQI activities in mobile outreach sites (JSS/joint support supervision,site AE audit meetings,CMEs,internal QA)
	Implementation	Waste management VMMC	Waste management VMMC	Renovation /Building of Incinerator s and also improving other social amenities e.g water supply
	Implementation	Waste management	Waste management VMMC	Support installation of incinerator at main outreach sites																																								0	0	0
	Implementation	Quarterly Review Meetings	County progress review meetings	Quarterly progress review meetings for the survey
	Implementation	Monitoring and Evaluation	Monitoring and evaluation	Monthly data review & validation meeting, develop program database, cost analysis meetings										44652.7	90888.3	54066.4
	Implementation	Monitoring and evaluation	Monitoring and evaluation	Scheduled monthly data quality assessment (DQA) and data analysis
	Implementation	Meetings with stakeholders	Meetings with county officials & annual community stakeholders forum	Annual community stakeholders workshop
	Implementation	Meetings with county officials	Meetings with county officials	Monthly: Support the sub counties VMMC Steering Committee in the7 sub counties
	Implementation	Support MOH	Support MOH	AOP planning meetings, EQA and support supervisions										114849	124141	240565
	Implementation	Technical Working Group meetings	Technical Working Group meetings	Monthly participation in National, County, Sub county meetings										5788.64	11782.5	7009.01
	Implementation	Training Infant circumcision	Training for service providers	Trainning of service providers on device & infant circumcision
	Implementation	Refresher training	Refresher training for service providers	Annual refresher training for service providers
	Implementation	Refresher training	Refresher training for county service providers	refresher trainings for county service providers on VMMC (doctors, clinicials, nurses). Resources needed Trainees expenses, perdiem; Facilitators expenses, perdiem; Support staff; Venue, Materials for trainings, Skills lab supplies, Airtime to coordinate, MoH daily subsistence allowance, Transportation of trainees & facilitators
	Implementation	Refresher training	Refresher training for HTS counselors on MC	Resources needed Trainees expenses, perdiem; Facilitators expenses, perdiem; Support staff; Venue, Materials for trainings, Skills lab supplies, Airtime to coordinate, MoH daily subsistence allowance, Transportation of trainees & facilitators
	Implementation	Refresher training	Refresher training for Infection Prevention Officers on MC	Resources needed Trainees expenses, perdiem; Facilitators expenses, perdiem; Support staff; Venue, Materials for trainings, Skills lab supplies, Airtime to coordinate, MoH daily subsistence allowance, Transportation of trainees & facilitators
	Implementation	Refresher training	Refresher training for M&E Officers on MC	Resources needed Trainees expenses, perdiem; Facilitators expenses, perdiem; Support staff; Venue, Materials for trainings, Skills lab supplies, Airtime to coordinate, MoH daily subsistence allowance, Transportation of trainees & facilitators
		Project Research	Project result dissemination meetings
		Project Research	Support Annual MOH Stakeholders Workshop
		Project Research	Exit interviews for clients accessing VMMC services
		Other Direct costs	Other directs cost of services delivery	Indirects operating expenses, Water for theatre use, Hall Hire and costs of Offloading goods																																								105500	99000	38500
				Management of Severe Adverse Events
				Allocation to private Hospital to support VMMC activities Contractor Sori Lake Hospital																0	0	0
		Indirect costs	Cost of supporting service delivery	Indirect personnel costs- Staff at HQ and field office with LOE in the VMMC program/ MoH Indirect staff costs	620448	1.26289e+06	751252	307267	664116	380187
				Administrative costs to support operations at the field and HQ-Activities related to VMMC-UMB										8143.04	15506.2	9350.76																190246	310831	201806				42330.5	76049.4	44520.3
				Contracted services at HQ and field office--Contracted security services																0	0	0
				Motor Vehicle repair and Maintenace costs
				Cost of rent and utilities costs at the Field Office and sub county Stores
				MOH facility operating costs and Utilities													291.75	1889.4	3937.33				0	1099.19	2754.68										126.274	3029.16	330.354				105.228	88.8852	756.96				168.365	2313.42	724.954
					620448	1.26289e+06	751252	307267	664116	380187	0	0	0	8143.04	15506.2	9350.76	291.75	1889.4	3937.33	0	0	0	0	1099.19	2754.68	0	0	0	0	0	0	190246	310831	201806	126.274	3029.16	330.354	42330.5	76049.4	44520.3	105.228	88.8852	756.96	105500	99000	38500	168.365	2313.42	724.954
					476306	969497	576722	0	0	0	526201	931177	598974	1.03619e+06	470530	963370	0	0	0	0	0	0	0	0	0	0	0	0	3.8469e+06	859302	520188	0	0	0	0	0	0	0	0	0	0	0	0	0	0	0	0	0	0
					1.09675e+06	2.23239e+06	1.32797e+06	307267	664116	380187	526201	931177	598974	1.04433e+06	486036	972721	291.75	1889.4	3937.33	0	0	0	0	1099.19	2754.68	0	0	0	3.8469e+06	859302	520188	190246	310831	201806	126.274	3029.16	330.354	42330.5	76049.4	44520.3	105.228	88.8852	756.96	105500	99000	38500	168.365	2313.42	724.954
							4.65711e+06			1.35157e+06			2056352			2.50309e+06			6118.48			0			3853.87			0			5226391			702883			3485.79			162900			951.074			243000			3206.74
[truncated: 84 more columns]

## Sheet: Summary Quarter 3
	Implementation Phase	VMMC Summary Activity	Tasks	Task detailed (will be collapsed up into Summary Activity Categories)	Personnel-IP			Personnel-MOH			Mobilization incentives			Travel			Travel			Contracted services			Contracted services			Existing space used for actvity			Commodities			Administrative supplies			Administrative supplies			Administrative cost			Administrative cost			Other directs cost			Other directs cost
					Mobile	Mixed	Static	Mobile-MOH	Mixed-MOH	Static-MOH	Mobile	Mixed	Static	Mobile	Mixed	Static	Mobile-MOH	Mixed-MOH	Static-MOH	Mobile	Mixed	Static	Mobile-MOH	Mixed-MOH	Static-MOH	Mobile	Mixed	Static	Mobile	Mixed	Static	Mobile	Mixed	Static	Mobile-MOH	Mixed-MOH	Static-MOH	Mobile	Mixed	Static	Mobile-MOH	Mixed-MOH	Static-MOH	Mobile	Mixed	Static	Mobile-MOH	Mixed-MOH	Static-MOH
	Development	Stakeholder Engagement / Planning	Stakeholders / Planning workshop	Introductory meeting with partners and CHMT
	Development	Staff and Office space development	Staff and office space development	Recruit coordinator, Hire an office with secretary and storage space at Ugenya, Yala, & Bondo subcounties for mobile outreach activities
	Development	Stakeholder Engagement / Planning	Stakeholders / Planning workshop	Sensitization meetings with stakeholders in the county (e.g. ministry of education). Resources needed Venue, Stationary, Meeting related expenses, Airtime
	Development	Staff development	Enhanced facility staff recruitment	Identification and recruitment of Sub county service providers on VMMC (doctors, clinicians, and nurses), HTS counselors on MC, Infection Prevention Officers on MC, health promotion officers, CHEWs and CHVs, Monitoring and evaluation officers on MC
	Startup	Sensitization Meetings	Sensitization meeting	Sensitization meeting for HCW & CHMT
	Startup	Sensitization Meetings	Sensitization meetings	Sensitization meetings with the county government of Migori, Migori CHMT, Suna East sub county HMT, Suna West sub county HMT, Nyatike sub county HMT, Rongo sub county HMT, Uriri sub county HMT. Resources needed Venue, Stationary, Meeting related expenses, Airtime
	Startup	Orientations	Orientation workshop for CHEWs/CHVs	Introductory meetings, sensitization and orientation workshops to the CHEWs/CHVs. Resources: IEC & SRH materials, stationary, perdiems, MoH daily subsistence allowance
	Startup	Orientations	Orientation	Orientation meetings to the gate keepers /focal persons to the target group; learning institutions. Resources: IEC & SRH materials, stationary, perdiems, MoH daily subsistence allowance
	Startup	Orientations	Orientation for service providers	Orientation meeting of service providers on study protocol
	Startup	Orientations	Community stakeholders introductory meeting	Introduce the models to the community through stakeholders forum
	Startup	Facility Assessment	Facility baseline assessment and site visits	Conduct facility baseline assessment
	Startup	Facility Assessments	Facility assessments	Assessment of Migori county referral hospital with CHMT, Suna East facilities with SCHMT, Suna West facilities with SCHMT, Nyatike facilities with SCHMT, Rongo facilities with SCHMT, and URIRI facilities with SCHMT
	Startup	Meetings with Partners	Coordination meetings w/partners	Joint planning meeting with CHMT
	Startup	Demand Creation / Community Mapping	CHV Community mapping & demand creation	Transport reimbursement for VMMC trained community health volunteers (CHV) to conduct community mapping & create demand
	Startup	Demand Creation	Demand creation	Design, develop, & print IEC material & promotional items
	Startup	Demand Creation	Demand creation	Review, Printing of IEC materials
	Startup	Training of Trainers	TOT for county training team	TOT and formation of county training team for VMMC and BLS/PLS. Resources needed Trainees expenses, perdiem; Facilitators expenses, perdiem; Support staff; Venue, Materials for trainings, Skills lab supplies, Airtime to coordinate, MoH daily subsistence allowance, Transportation of trainees & facilitators
	Startup	Training	Initial training for county service providers	Initial & Refresher trainings for county service providers on VMMC (doctors, clinicials, nurses). Resources needed Trainees expenses, perdiem; Facilitators expenses, perdiem; Support staff; Venue, Materials for trainings, Skills lab supplies, Airtime to coordinate, MoH daily subsistence allowance, Transportation of trainees & facilitators
	Startup	Training	Initial training for HTS counselors on MC	Resources needed Trainees expenses, perdiem; Facilitators expenses, perdiem; Support staff; Venue, Materials for trainings, Skills lab supplies, Airtime to coordinate, MoH daily subsistence allowance, Transportation of trainees & facilitators
	Startup	Training	Initial training for Infection Prevention Officers on MC	Resources needed Trainees expenses, perdiem; Facilitators expenses, perdiem; Support staff; Venue, Materials for trainings, Skills lab supplies, Airtime to coordinate, MoH daily subsistence allowance, Transportation of trainees & facilitators
	Startup	Training	Initial training for M&E Officers on MC	Resources needed Trainees expenses, perdiem; Facilitators expenses, perdiem; Support staff; Venue, Materials for trainings, Skills lab supplies, Airtime to coordinate, MoH daily subsistence allowance, Transportation of trainees & facilitators
	Startup	Training	Training needs assessment	Conduct training needs assessment for providers
	Startup	Training	Training assessment feedback report meetings
	Startup	Training	Training for service providers	Refresher training for service providers
	Startup	Mobile outreach emergency management system	Mobile outreach emergency management system	Establish mobile outreach emergency management system
	Startup	Mobile operating theatres (theatre lorry)	Establish mobile operating theatres (theatre lorry)	Establish 2 VMMC mobile operating theatres(theatre lorries) for services at the beaches & distant villages, include mobile equipment (autoclaves & surgical instruments) & plan for quarterly servicing, Hire 2 service provision teams for mobile operating theatres
	Startup	Consultant Review / CMEs for sub counties	Consultant review of SAE and holding CMEs in sub counties	Developing capacity of the county consultant to review SAE and holding CMEs in sub counties. Resources needed Trainees expenses, perdiem; Facilitators expenses, perdiem; Support staff; Venue, Materials for trainings, Skills lab supplies, Airtime to coordinate, MoH daily subsistence allowance, Transportation of trainees & facilitators
	Startup	Meetings with County Officials	Meetings with county officials	Support the sub counties VMMC Steering Committee in the7 sub counties
	Startup	Staff development for outreach sites	Outreach site staff recruitment	Recruit research assistants/data officers for outreach sites
	Implementation	VMMC Procedure	VMMC Procedure: human resources for VMMC routine procedure	Service provision teams for mobile operating theatres, locum staff to provide services during school holiday to match high demand (they will also relieve service delivery staff on annual leave)	1.60398e+06	2.40019e+06	1.59687e+06
	Implementation	VMMC Procedure	VMMC Procedure: supplies/commodities	Maintain sustainable stock management system for mobile & outreach sites (supply chain)																									961631	1.08166e+06	652277
	Implementation	VMMC procedure	VMMC procedure: Equipment & maintenance	quarterly maintenance of equipment (noted in establishing mobile operating theatre)
	Implementation	VMMC Procedure	VMMC Procedure: human resources for VMMC routine procedure	Client transportation (if reimbursements given, should be part of procedure cost)
	Implementation	VMMC Procedure	VMMC Procedure: supplies/commodities/ equipment	Supply chain costs
	Implementation	VMMC procedure	VMMC procedure: Equipment & maintenance
	Implementation	Ongoing Demand Creation / patient mobilization	Patient mobilization / Ongoing demand creation	Monthly stipend to CHV/volunteer peer mobilisers for successful door to door,village & workplace mobilisation; Support for monthly chief barasas (local adm mtg with village members) to entrench VMMC advocacy agenda							448000	912470	700893
	Implementation	Ongoing Demand Creation	Demand creation events	VMMC information booths at specific institutions, Support for refreshments during school health talks and VMMC mentorship sessions for teachers, Support for promotional radio talkshows and production of best practice videos
	Implementation	Ongoing Demand Creation / patient mobilization	Patient mobilization / Ongoing demand creation	Distribution of IEC materials; Identification and Assigning the CVHs/ stregthening community strategy; workshop training and sensitization meetings monthly activity							42000	0	0
	Implementation	Continuous assessment to identify new facilities	Continuous assessment to identify new facilities	build capacity for continuous assessment
	Implementation	Monthly HTS Support Supervision in 7 sub counties	Monthly HTS Support Supervision in 7 sub counties	For HTS and for VMMC (not necessarily the same visit). Resources clinical team transport, lodging
	Implementation	VMMC Outreach	Main outreach activities	Transportation										1.61554e+06	1.18803e+06	1.10335e+06
	Implementation	VMMC Outreach	Outreach activities (moonlight, island & distant locations)	Transport & accomodation for service providers / mobile teams
	Implementation	Communication	Communication	Support airtime for community gatekeepers to coordinate community demand
	Implementation	Communication	Communication
	Implementation	Site renovation	Site renovation	Renovate/improve minor theatres in the county health facilities; Improve/renovate CSSD in the county health facilities
	Implementation	Site renovation	Site renovation	Renovation of VMMC units in outreach sites
	Implementation	Quality Improvement	Continuous quality improvement (JSS,AE audit meetings ,annual refresher trainning,CMEs, internal & external QA activities )	Support CQI activities in mobile outreach sites (JSS/joint support supervision,site AE audit meetings,CMEs,internal QA)
	Implementation	Waste management VMMC	Waste management VMMC	Renovation /Building of Incinerator s and also improving other social amenities e.g water supply
	Implementation	Waste management	Waste management VMMC	Support installation of incinerator at main outreach sites																																								0	0	8000
	Implementation	Quarterly Review Meetings	County progress review meetings	Quarterly progress review meetings for the survey
	Implementation	Monitoring and Evaluation	Monitoring and evaluation	Monthly data review & validation meeting, develop program database, cost analysis meetings										205479	307479	204568
	Implementation	Monitoring and evaluation	Monitoring and evaluation	Scheduled monthly data quality assessment (DQA) and data analysis
	Implementation	Meetings with stakeholders	Meetings with county officials & annual community stakeholders forum	Annual community stakeholders workshop
	Implementation	Meetings with county officials	Meetings with county officials	Monthly: Support the sub counties VMMC Steering Committee in the7 sub counties
	Implementation	Support MOH	Support MOH	AOP planning meetings, EQA and support supervisions										109670	226616	273866
	Implementation	Technical Working Group meetings	Technical Working Group meetings	Monthly participation in National, County, Sub county meetings										19493.5	29170	19407.1
	Implementation	Training Infant circumcision	Training for service providers	Trainning of service providers on device & infant circumcision
	Implementation	Refresher training	Refresher training for service providers	Annual refresher training for service providers
	Implementation	Refresher training	Refresher training for county service providers	refresher trainings for county service providers on VMMC (doctors, clinicials, nurses). Resources needed Trainees expenses, perdiem; Facilitators expenses, perdiem; Support staff; Venue, Materials for trainings, Skills lab supplies, Airtime to coordinate, MoH daily subsistence allowance, Transportation of trainees & facilitators
	Implementation	Refresher training	Refresher training for HTS counselors on MC	Resources needed Trainees expenses, perdiem; Facilitators expenses, perdiem; Support staff; Venue, Materials for trainings, Skills lab supplies, Airtime to coordinate, MoH daily subsistence allowance, Transportation of trainees & facilitators
	Implementation	Refresher training	Refresher training for Infection Prevention Officers on MC	Resources needed Trainees expenses, perdiem; Facilitators expenses, perdiem; Support staff; Venue, Materials for trainings, Skills lab supplies, Airtime to coordinate, MoH daily subsistence allowance, Transportation of trainees & facilitators
	Implementation	Refresher training	Refresher training for M&E Officers on MC	Resources needed Trainees expenses, perdiem; Facilitators expenses, perdiem; Support staff; Venue, Materials for trainings, Skills lab supplies, Airtime to coordinate, MoH daily subsistence allowance, Transportation of trainees & facilitators
		Project Research	Project result dissemination meetings
		Project Research	Support Annual MOH Stakeholders Workshop
		Project Research	Exit interviews for clients accessing VMMC services
		Other Direct costs	Other directs cost of services delivery	Indirects operating expenses, Water for theatre use, Hall Hire and costs of Offloading goods																																								29000	69000	42200
				Management of Severe Adverse Events
				Allocation to private Hospital to support VMMC activities Contractor Sori Lake Hospital																297082	444553	295765
		Indirect costs	Cost of supporting service delivery	Indirect personnel costs- Staff at HQ and field office with LOE in the VMMC program/ MoH Indirect staff costs	2.08938e+06	3.12655e+06	2.08012e+06	383400	668816	410903
				Administrative costs to support operations at the field and HQ-Activities related to VMMC-UMB										9570.14	6454.83	425.035																30137.6	43583.7	41205.7				64323.7	131390	71774.2
				Contracted services at HQ and field office--Contracted security services																0	0	0
				Motor Vehicle repair and Maintenace costs
				Cost of rent and utilities costs at the Field Office and sub county Stores
				MOH facility operating costs and Utilities													979.886	4193.67	9483.21				0	2988.96	6255.38										425.553	5245.17	773.299				354.628	333.135	1951.27				567.404	4789.38	1682.23
					2.08938e+06	3.12655e+06	2.08012e+06	383400	668816	410903	0	0	0	9570.14	6454.83	425.035	979.886	4193.67	9483.21	297082	444553	295765	0	2988.96	6255.38	0	0	0	0	0	0	30137.6	43583.7	41205.7	425.553	5245.17	773.299	64323.7	131390	71774.2	354.628	333.135	1951.27	29000	69000	42200	567.404	4789.38	1682.23
					1.60398e+06	2.40019e+06	1.59687e+06	0	0	0	490000	912470	700893	1.95018e+06	1.75129e+06	1.6012e+06	0	0	0	0	0	0	0	0	0	0	0	0	961631	1.08166e+06	652277	0	0	0	0	0	0	0	0	0	0	0	0	0	0	8000	0	0	0
					3.69336e+06	5.52674e+06	3.67699e+06	383400	668816	410903	490000	912470	700893	1.95975e+06	1.75775e+06	1.60162e+06	979.886	4193.67	9483.21	297082	444553	295765	0	2988.96	6255.38	0	0	0	961631	1.08166e+06	652277	30137.6	43583.7	41205.7	425.553	5245.17	773.299	64323.7	131390	71774.2	354.628	333.135	1951.27	29000	69000	50200	567.404	4789.38	1682.23
							1.28971e+07			1.46312e+06			2103363			5.31912e+06			14656.8			1037400			9244.34			0			2.69557e+06			114927			6444.02			267488			2639.04			148200			7039.02
[truncated: 84 more columns]

## Sheet: Summary Quarter 4
	Implementation Phase	VMMC Summary Activity	Tasks	Task detailed (will be collapsed up into Summary Activity Categories)	Personnel-IP			Personnel-MOH			Mobilization incentives			Travel			Travel			Contracted services			Contracted services			Existing space used for actvity			Commodities			Administrative supplies			Administrative supplies			Administrative cost			Administrative cost			Other directs cost			Other directs cost
					Mobile	Mixed	Static	Mobile-MOH	Mixed-MOH	Static-MOH	Mobile	Mixed	Static	Mobile	Mixed	Static	Mobile-MOH	Mixed-MOH	Static-MOH	Mobile	Mixed	Static	Mobile-MOH	Mixed-MOH	Static-MOH	Mobile	Mixed	Static	Mobile	Mixed	Static	Mobile	Mixed	Static	Mobile-MOH	Mixed-MOH	Static-MOH	Mobile	Mixed	Static	Mobile-MOH	Mixed-MOH	Static-MOH	Mobile	Mixed	Static	Mobile-MOH	Mixed-MOH	Static-MOH
	Development	Stakeholder Engagement / Planning	Stakeholders / Planning workshop	Introductory meeting with partners and CHMT
	Development	Staff and Office space development	Staff and office space development	Recruit coordinator, Hire an office with secretary and storage space at Ugenya, Yala, & Bondo subcounties for mobile outreach activities
	Development	Stakeholder Engagement / Planning	Stakeholders / Planning workshop	Sensitization meetings with stakeholders in the county (e.g. ministry of education). Resources needed Venue, Stationary, Meeting related expenses, Airtime
	Development	Staff development	Enhanced facility staff recruitment	Identification and recruitment of Sub county service providers on VMMC (doctors, clinicians, and nurses), HTS counselors on MC, Infection Prevention Officers on MC, health promotion officers, CHEWs and CHVs, Monitoring and evaluation officers on MC
	Startup	Sensitization Meetings	Sensitization meeting	Sensitization meeting for HCW & CHMT
	Startup	Sensitization Meetings	Sensitization meetings	Sensitization meetings with the county government of Migori, Migori CHMT, Suna East sub county HMT, Suna West sub county HMT, Nyatike sub county HMT, Rongo sub county HMT, Uriri sub county HMT. Resources needed Venue, Stationary, Meeting related expenses, Airtime
	Startup	Orientations	Orientation workshop for CHEWs/CHVs	Introductory meetings, sensitization and orientation workshops to the CHEWs/CHVs. Resources: IEC & SRH materials, stationary, perdiems, MoH daily subsistence allowance
	Startup	Orientations	Orientation	Orientation meetings to the gate keepers /focal persons to the target group; learning institutions. Resources: IEC & SRH materials, stationary, perdiems, MoH daily subsistence allowance
	Startup	Orientations	Orientation for service providers	Orientation meeting of service providers on study protocol
	Startup	Orientations	Community stakeholders introductory meeting	Introduce the models to the community through stakeholders forum
	Startup	Facility Assessment	Facility baseline assessment and site visits	Conduct facility baseline assessment
	Startup	Facility Assessments	Facility assessments	Assessment of Migori county referral hospital with CHMT, Suna East facilities with SCHMT, Suna West facilities with SCHMT, Nyatike facilities with SCHMT, Rongo facilities with SCHMT, and URIRI facilities with SCHMT
	Startup	Meetings with Partners	Coordination meetings w/partners	Joint planning meeting with CHMT
	Startup	Demand Creation / Community Mapping	CHV Community mapping & demand creation	Transport reimbursement for VMMC trained community health volunteers (CHV) to conduct community mapping & create demand
	Startup	Demand Creation	Demand creation	Design, develop, & print IEC material & promotional items
	Startup	Demand Creation	Demand creation	Review, Printing of IEC materials
	Startup	Training of Trainers	TOT for county training team	TOT and formation of county training team for VMMC and BLS/PLS. Resources needed Trainees expenses, perdiem; Facilitators expenses, perdiem; Support staff; Venue, Materials for trainings, Skills lab supplies, Airtime to coordinate, MoH daily subsistence allowance, Transportation of trainees & facilitators
	Startup	Training	Initial training for county service providers	Initial & Refresher trainings for county service providers on VMMC (doctors, clinicials, nurses). Resources needed Trainees expenses, perdiem; Facilitators expenses, perdiem; Support staff; Venue, Materials for trainings, Skills lab supplies, Airtime to coordinate, MoH daily subsistence allowance, Transportation of trainees & facilitators
	Startup	Training	Initial training for HTS counselors on MC	Resources needed Trainees expenses, perdiem; Facilitators expenses, perdiem; Support staff; Venue, Materials for trainings, Skills lab supplies, Airtime to coordinate, MoH daily subsistence allowance, Transportation of trainees & facilitators
	Startup	Training	Initial training for Infection Prevention Officers on MC	Resources needed Trainees expenses, perdiem; Facilitators expenses, perdiem; Support staff; Venue, Materials for trainings, Skills lab supplies, Airtime to coordinate, MoH daily subsistence allowance, Transportation of trainees & facilitators
	Startup	Training	Initial training for M&E Officers on MC	Resources needed Trainees expenses, perdiem; Facilitators expenses, perdiem; Support staff; Venue, Materials for trainings, Skills lab supplies, Airtime to coordinate, MoH daily subsistence allowance, Transportation of trainees & facilitators
	Startup	Training	Training needs assessment	Conduct training needs assessment for providers
	Startup	Training	Training assessment feedback report meetings
	Startup	Training	Training for service providers	Refresher training for service providers
	Startup	Mobile outreach emergency management system	Mobile outreach emergency management system	Establish mobile outreach emergency management system
	Startup	Mobile operating theatres (theatre lorry)	Establish mobile operating theatres (theatre lorry)	Establish 2 VMMC mobile operating theatres(theatre lorries) for services at the beaches & distant villages, include mobile equipment (autoclaves & surgical instruments) & plan for quarterly servicing, Hire 2 service provision teams for mobile operating theatres
	Startup	Consultant Review / CMEs for sub counties	Consultant review of SAE and holding CMEs in sub counties	Developing capacity of the county consultant to review SAE and holding CMEs in sub counties. Resources needed Trainees expenses, perdiem; Facilitators expenses, perdiem; Support staff; Venue, Materials for trainings, Skills lab supplies, Airtime to coordinate, MoH daily subsistence allowance, Transportation of trainees & facilitators
	Startup	Meetings with County Officials	Meetings with county officials	Support the sub counties VMMC Steering Committee in the7 sub counties
	Startup	Staff development for outreach sites	Outreach site staff recruitment	Recruit research assistants/data officers for outreach sites
	Implementation	VMMC Procedure	VMMC Procedure: human resources for VMMC routine procedure	Service provision teams for mobile operating theatres, locum staff to provide services during school holiday to match high demand (they will also relieve service delivery staff on annual leave)	2.11139e+06	2.38509e+06	1.47957e+06
	Implementation	VMMC Procedure	VMMC Procedure: supplies/commodities	Maintain sustainable stock management system for mobile & outreach sites (supply chain)																									8.04383e+06	686295	413859
	Implementation	VMMC procedure	VMMC procedure: Equipment & maintenance	quarterly maintenance of equipment (noted in establishing mobile operating theatre)
	Implementation	VMMC Procedure	VMMC Procedure: human resources for VMMC routine procedure	Client transportation (if reimbursements given, should be part of procedure cost)
	Implementation	VMMC Procedure	VMMC Procedure: supplies/commodities/ equipment	Supply chain costs
	Implementation	VMMC procedure	VMMC procedure: Equipment & maintenance
	Implementation	Ongoing Demand Creation / patient mobilization	Patient mobilization / Ongoing demand creation	Monthly stipend to CHV/volunteer peer mobilisers for successful door to door,village & workplace mobilisation; Support for monthly chief barasas (local adm mtg with village members) to entrench VMMC advocacy agenda							1.53326e+06	1.60851e+06	908193
	Implementation	Ongoing Demand Creation	Demand creation events	VMMC information booths at specific institutions, Support for refreshments during school health talks and VMMC mentorship sessions for teachers, Support for promotional radio talkshows and production of best practice videos
	Implementation	Ongoing Demand Creation / patient mobilization	Patient mobilization / Ongoing demand creation	Distribution of IEC materials; Identification and Assigning the CVHs/ stregthening community strategy; workshop training and sensitization meetings monthly activity							77908.7	56000.9	55970.4
	Implementation	Continuous assessment to identify new facilities	Continuous assessment to identify new facilities	build capacity for continuous assessment
	Implementation	Monthly HTS Support Supervision in 7 sub counties	Monthly HTS Support Supervision in 7 sub counties	For HTS and for VMMC (not necessarily the same visit). Resources clinical team transport, lodging
	Implementation	VMMC Outreach	Main outreach activities	Transportation										2.9e+06	1.4622e+06	1.59156e+06
	Implementation	VMMC Outreach	Outreach activities (moonlight, island & distant locations)	Transport & accomodation for service providers / mobile teams
	Implementation	Communication	Communication	Support airtime for community gatekeepers to coordinate community demand
	Implementation	Communication	Communication
	Implementation	Site renovation	Site renovation	Renovate/improve minor theatres in the county health facilities; Improve/renovate CSSD in the county health facilities
	Implementation	Site renovation	Site renovation	Renovation of VMMC units in outreach sites
	Implementation	Quality Improvement	Continuous quality improvement (JSS,AE audit meetings ,annual refresher trainning,CMEs, internal & external QA activities )	Support CQI activities in mobile outreach sites (JSS/joint support supervision,site AE audit meetings,CMEs,internal QA)
	Implementation	Waste management VMMC	Waste management VMMC	Renovation /Building of Incinerator s and also improving other social amenities e.g water supply
	Implementation	Waste management	Waste management VMMC	Support installation of incinerator at main outreach sites																																								26500	0	0
	Implementation	Quarterly Review Meetings	County progress review meetings	Quarterly progress review meetings for the survey
	Implementation	Monitoring and Evaluation	Monitoring and evaluation	Monthly data review & validation meeting, develop program database, cost analysis meetings										197938	223597	138707
	Implementation	Monitoring and evaluation	Monitoring and evaluation	Scheduled monthly data quality assessment (DQA) and data analysis
	Implementation	Meetings with stakeholders	Meetings with county officials & annual community stakeholders forum	Annual community stakeholders workshop
	Implementation	Meetings with county officials	Meetings with county officials	Monthly: Support the sub counties VMMC Steering Committee in the7 sub counties
	Implementation	Support MOH	Support MOH	AOP planning meetings, EQA and support supervisions										343235	392269	419712
	Implementation	Technical Working Group meetings	Technical Working Group meetings	Monthly participation in National, County, Sub county meetings										25660.1	28986.4	17981.5
	Implementation	Training Infant circumcision	Training for service providers	Trainning of service providers on device & infant circumcision
	Implementation	Refresher training	Refresher training for service providers	Annual refresher training for service providers
	Implementation	Refresher training	Refresher training for county service providers	refresher trainings for county service providers on VMMC (doctors, clinicials, nurses). Resources needed Trainees expenses, perdiem; Facilitators expenses, perdiem; Support staff; Venue, Materials for trainings, Skills lab supplies, Airtime to coordinate, MoH daily subsistence allowance, Transportation of trainees & facilitators
	Implementation	Refresher training	Refresher training for HTS counselors on MC	Resources needed Trainees expenses, perdiem; Facilitators expenses, perdiem; Support staff; Venue, Materials for trainings, Skills lab supplies, Airtime to coordinate, MoH daily subsistence allowance, Transportation of trainees & facilitators
	Implementation	Refresher training	Refresher training for Infection Prevention Officers on MC	Resources needed Trainees expenses, perdiem; Facilitators expenses, perdiem; Support staff; Venue, Materials for trainings, Skills lab supplies, Airtime to coordinate, MoH daily subsistence allowance, Transportation of trainees & facilitators
	Implementation	Refresher training	Refresher training for M&E Officers on MC	Resources needed Trainees expenses, perdiem; Facilitators expenses, perdiem; Support staff; Venue, Materials for trainings, Skills lab supplies, Airtime to coordinate, MoH daily subsistence allowance, Transportation of trainees & facilitators
		Project Research	Project result dissemination meetings
		Project Research	Support Annual MOH Stakeholders Workshop
		Project Research	Exit interviews for clients accessing VMMC services
		Other Direct costs	Other directs cost of services delivery	Indirects operating expenses, Water for theatre use, Hall Hire and costs of Offloading goods																																								69000	107000	54766
				Management of Severe Adverse Events
				Allocation to private Hospital to support VMMC activities Contractor Sori Lake Hospital																0	0	0
		Indirect costs	Cost of supporting service delivery	Indirect personnel costs- Staff at HQ and field office with LOE in the VMMC program/ MoH Indirect staff costs	2.75034e+06	3.10687e+06	1.92732e+06	478809	664936	358752
				Administrative costs to support operations at the field and HQ-Activities related to VMMC-UMB										93666.9	56290.4	33492.7																171678	213918	155043				302930	503951	331066
				Contracted services at HQ and field office--Contracted security services																4866.08	9266.13	5587.79
				Motor Vehicle repair and Maintenace costs
				Cost of rent and utilities costs at the Field Office and sub county Stores
				MOH facility operating costs and Utilities													1220.52	4211.32	8285.62				0	3432.86	5814.5										524.981	4584.53	776.999				437.484	558.546	1710.39				699.975	4392.08	1658.12
					2.75034e+06	3.10687e+06	1.92732e+06	478809	664936	358752	0	0	0	93666.9	56290.4	33492.7	1220.52	4211.32	8285.62	4866.08	9266.13	5587.79	0	3432.86	5814.5	0	0	0	0	0	0	171678	213918	155043	524.981	4584.53	776.999	302930	503951	331066	437.484	558.546	1710.39	69000	107000	54766	699.975	4392.08	1658.12
					2.11139e+06	2.38509e+06	1.47957e+06	0	0	0	1.61117e+06	1.66451e+06	964164	3.46683e+06	2.10705e+06	2.16796e+06	0	0	0	0	0	0	0	0	0	0	0	0	8.04383e+06	686295	413859	0	0	0	0	0	0	0	0	0	0	0	0	26500	0	0	0	0	0
					4.86173e+06	5.49196e+06	3.4069e+06	478809	664936	358752	1.61117e+06	1.66451e+06	964164	3.5605e+06	2.16334e+06	2.20145e+06	1220.52	4211.32	8285.62	4866.08	9266.13	5587.79	0	3432.86	5814.5	0	0	0	8.04383e+06	686295	413859	171678	213918	155043	524.981	4584.53	776.999	302930	503951	331066	437.484	558.546	1710.39	95500	107000	54766	699.975	4392.08	1658.12
							1.37606e+07			1.5025e+06			4239848			7.92529e+06			13717.5			19720			9247.36			0			9143980			540639			5886.52			1.13795e+06			2706.42			257266			6750.18
[truncated: 84 more columns]

## Sheet: Revised data
	Implementation Phase	VMMC Summary Activity	Tasks	Task detailed (will be collapsed up into Summary Activity Categories)	Personnel-IP			Personnel-MOH			Mobilization incentives			Travel			Travel			Contracted services			Contracted services			Existing space used for actvity			Commodities			Administrative supplies			Administrative supplies			Administrative cost			Administrative cost			Other directs cost			Other directs cost
					Mobile	Mixed	Static	Mobile-MOH	Mixed-MOH	Static-MOH	Mobile	Mixed	Static	Mobile	Mixed	Static	Mobile-MOH	Mixed-MOH	Static-MOH	Mobile	Mixed	Static	Mobile-MOH	Mixed-MOH	Static-MOH	Mobile	Mixed	Static	Mobile	Mixed	Static	Mobile	Mixed	Static	Mobile-MOH	Mixed-MOH	Static-MOH	Mobile	Mixed	Static	Mobile-MOH	Mixed-MOH	Static-MOH	Mobile	Mixed	Static	Mobile-MOH	Mixed-MOH	Static-MOH
	Development	Stakeholder Engagement / Planning	Stakeholders / Planning workshop	Introductory meeting with partners and CHMT	0	0	0	0	0	0	0	0	0	0	0	0	0	0	0	0	0	0	0	0	0	0	0	0	0	0	0	0	0	0	0	0	0	0	0	0	0	0	0	0	0	0	0	0	0
	Development	Staff and Office space development	Staff and office space development	Recruit coordinator, Hire an office with secretary and storage space at Ugenya, Yala, & Bondo subcounties for mobile outreach activities	0	0	0	0	0	0	0	0	0	0	0	0	0	0	0	0	0	0	0	0	0	0	0	0	0	0	0	0	0	0	0	0	0	0	0	0	0	0	0	0	0	0	0	0	0
	Development	Stakeholder Engagement / Planning	Stakeholders / Planning workshop	Sensitization meetings with stakeholders in the county (e.g. ministry of education). Resources needed Venue, Stationary, Meeting related expenses, Airtime	0	0	0	0	0	0	0	0	0	0	0	0	0	0	0	0	0	0	0	0	0	0	0	0	0	0	0	0	0	0	0	0	0	0	0	0	0	0	0	0	0	0	0	0	0
	Development	Staff development	Enhanced facility staff recruitment	Identification and recruitment of Sub county service providers on VMMC (doctors, clinicians, and nurses), HTS counselors on MC, Infection Prevention Officers on MC, health promotion officers, CHEWs and CHVs, Monitoring and evaluation officers on MC	0	0	0	0	0	0	0	0	0	0	0	0	0	0	0	0	0	0	0	0	0	0	0	0	0	0	0	0	0	0	0	0	0	0	0	0	0	0	0	0	0	0	0	0	0
					0	0	0	0	0	0	0	0	0	0	0	0	0	0	0	0	0	0	0	0	0	0	0	0	0	0	0	0	0	0	0	0	0	0	0	0	0	0	0	0	0	0	0	0	0
	Startup	Sensitization Meetings	Sensitization meeting	Sensitization meeting for HCW & CHMT	0	0	0	0	0	0	0	0	0	0	0	0	0	0	0	0	0	0	0	0	0	0	0	0	0	0	0	0	0	0	0	0	0	0	0	0	0	0	0	0	0	0	0	0	0
	Startup	Sensitization Meetings	Sensitization meetings	Sensitization meetings with the county government of Migori, Migori CHMT, Suna East sub county HMT, Suna West sub county HMT, Nyatike sub county HMT, Rongo sub county HMT, Uriri sub county HMT. Resources needed Venue, Stationary, Meeting related expenses, Airtime	0	0	0	0	0	0	0	0	0	0	0	0	0	0	0	0	0	0	0	0	0	0	0	0	0	0	0	0	0	0	0	0	0	0	0	0	0	0	0	0	0	0	0	0	0
	Startup	Orientations	Orientation workshop for CHEWs/CHVs	Introductory meetings, sensitization and orientation workshops to the CHEWs/CHVs. Resources: IEC & SRH materials, stationary, perdiems, MoH daily subsistence allowance	0	0	0	0	0	0	0	0	0	0	0	0	0	0	0	0	0	0	0	0	0	0	0	0	0	0	0	0	0	0	0	0	0	0	0	0	0	0	0	0	0	0	0	0	0
	Startup	Orientations	Orientation	Orientation meetings to the gate keepers /focal persons to the target group; learning institutions. Resources: IEC & SRH materials, stationary, perdiems, MoH daily subsistence allowance	0	0	0	0	0	0	0	0	0	0	0	0	0	0	0	0	0	0	0	0	0	0	0	0	0	0	0	0	0	0	0	0	0	0	0	0	0	0	0	0	0	0	0	0	0
	Startup	Orientations	Orientation for service providers	Orientation meeting of service providers on study protocol	0	0	0	0	0	0	0	0	0	0	0	0	0	0	0	0	0	0	0	0	0	0	0	0	0	0	0	0	0	0	0	0	0	0	0	0	0	0	0	0	0	0	0	0	0
	Startup	Orientations	Community stakeholders introductory meeting	Introduce the models to the community through stakeholders forum	0	0	0	0	0	0	0	0	0	0	0	0	0	0	0	0	0	0	0	0	0	0	0	0	0	0	0	0	0	0	0	0	0	0	0	0	0	0	0	0	0	0	0	0	0
	Startup	Facility Assessment	Facility baseline assessment and site visits	Conduct facility baseline assessment	0	0	0	0	0	0	0	0	0	0	0	0	0	0	0	0	0	0	0	0	0	0	0	0	0	0	0	0	0	0	0	0	0	0	0	0	0	0	0	0	0	0	0	0	0
	Startup	Facility Assessments	Facility assessments	Assessment of Migori county referral hospital with CHMT, Suna East facilities with SCHMT, Suna West facilities with SCHMT, Nyatike facilities with SCHMT, Rongo facilities with SCHMT, and URIRI facilities with SCHMT	0	0	0	0	0	0	0	0	0	0	0	0	0	0	0	0	0	0	0	0	0	0	0	0	0	0	0	0	0	0	0	0	0	0	0	0	0	0	0	0	0	0	0	0	0
	Startup	Meetings with Partners	Coordination meetings w/partners	Joint planning meeting with CHMT	0	0	0	0	0	0	0	0	0	0	0	0	0	0	0	0	0	0	0	0	0	0	0	0	0	0	0	0	0	0	0	0	0	0	0	0	0	0	0	0	0	0	0	0	0
	Startup	Demand Creation / Community Mapping	CHV Community mapping & demand creation	Transport reimbursement for VMMC trained community health volunteers (CHV) to conduct community mapping & create demand	0	0	0	0	0	0	0	0	0	0	0	0	0	0	0	0	0	0	0	0	0	0	0	0	0	0	0	0	0	0	0	0	0	0	0	0	0	0	0	0	0	0	0	0	0
	Startup	Demand Creation	Demand creation	Design, develop, & print IEC material & promotional items	0	0	0	0	0	0	0	0	0	0	0	0	0	0	0	0	0	0	0	0	0	0	0	0	0	0	0	0	0	0	0	0	0	0	0	0	0	0	0	0	0	0	0	0	0
	Startup	Demand Creation	Demand creation	Review, Printing of IEC materials	0	0	0	0	0	0	0	0	0	0	0	0	0	0	0	0	0	0	0	0	0	0	0	0	0	0	0	0	0	0	0	0	0	0	0	0	0	0	0	0	0	0	0	0	0
	Startup	Training of Trainers	TOT for county training team	TOT and formation of county training team for VMMC and BLS/PLS. Resources needed Trainees expenses, perdiem; Facilitators expenses, perdiem; Support staff; Venue, Materials for trainings, Skills lab supplies, Airtime to coordinate, MoH daily subsistence allowance, Transportation of trainees & facilitators	0	0	0	0	0	0	0	0	0	0	0	0	0	0	0	0	0	0	0	0	0	0	0	0	0	0	0	0	0	0	0	0	0	0	0	0	0	0	0	0	0	0	0	0	0
	Startup	Training	Initial training for county service providers	Initial & Refresher trainings for county service providers on VMMC (doctors, clinicials, nurses). Resources needed Trainees expenses, perdiem; Facilitators expenses, perdiem; Support staff; Venue, Materials for trainings, Skills lab supplies, Airtime to coordinate, MoH daily subsistence allowance, Transportation of trainees & facilitators	0	0	0	0	0	0	0	0	0	0	0	0	0	0	0	0	0	0	0	0	0	0	0	0	0	0	0	0	0	0	0	0	0	0	0	0	0	0	0	0	0	0	0	0	0
	Startup	Training	Initial training for HTS counselors on MC	Resources needed Trainees expenses, perdiem; Facilitators expenses, perdiem; Support staff; Venue, Materials for trainings, Skills lab supplies, Airtime to coordinate, MoH daily subsistence allowance, Transportation of trainees & facilitators	0	0	0	0	0	0	0	0	0	0	0	0	0	0	0	0	0	0	0	0	0	0	0	0	0	0	0	0	0	0	0	0	0	0	0	0	0	0	0	0	0	0	0	0	0
	Startup	Training	Initial training for Infection Prevention Officers on MC	Resources needed Trainees expenses, perdiem; Facilitators expenses, perdiem; Support staff; Venue, Materials for trainings, Skills lab supplies, Airtime to coordinate, MoH daily subsistence allowance, Transportation of trainees & facilitators	0	0	0	0	0	0	0	0	0	0	0	0	0	0	0	0	0	0	0	0	0	0	0	0	0	0	0	0	0	0	0	0	0	0	0	0	0	0	0	0	0	0	0	0	0
	Startup	Training	Initial training for M&E Officers on MC	Resources needed Trainees expenses, perdiem; Facilitators expenses, perdiem; Support staff; Venue, Materials for trainings, Skills lab supplies, Airtime to coordinate, MoH daily subsistence allowance, Transportation of trainees & facilitators	0	0	0	0	0	0	0	0	0	0	0	0	0	0	0	0	0	0	0	0	0	0	0	0	0	0	0	0	0	0	0	0	0	0	0	0	0	0	0	0	0	0	0	0	0
	Startup	Training	Training needs assessment	Conduct training needs assessment for providers	0	0	0	0	0	0	0	0	0	0	0	0	0	0	0	0	0	0	0	0	0	0	0	0	0	0	0	0	0	0	0	0	0	0	0	0	0	0	0	0	0	0	0	0	0
	Startup	Training	Training assessment feedback report meetings		0	0	0	0	0	0	0	0	0	0	0	0	0	0	0	0	0	0	0	0	0	0	0	0	0	0	0	0	0	0	0	0	0	0	0	0	0	0	0	0	0	0	0	0	0
	Startup	Training	Training for service providers	Refresher training for service providers	0	0	0	0	0	0	0	0	0	0	0	0	0	0	0	0	0	0	0	0	0	0	0	0	0	0	0	0	0	0	0	0	0	0	0	0	0	0	0	0	0	0	0	0	0
	Startup	Mobile outreach emergency management system	Mobile outreach emergency management system	Establish mobile outreach emergency management system	0	0	0	0	0	0	0	0	0	0	0	0	0	0	0	0	0	0	0	0	0	0	0	0	0	0	0	0	0	0	0	0	0	0	0	0	0	0	0	0	0	0	0	0	0
	Startup	Mobile operating theatres (theatre lorry)	Establish mobile operating theatres (theatre lorry)	Establish 2 VMMC mobile operating theatres(theatre lorries) for services at the beaches & distant villages, include mobile equipment (autoclaves & surgical instruments) & plan for quarterly servicing, Hire 2 service provision teams for mobile operating theatres	0	0	0	0	0	0	0	0	0	0	0	0	0	0	0	0	0	0	0	0	0	0	0	0	0	0	0	0	0	0	0	0	0	0	0	0	0	0	0	0	0	0	0	0	0
	Startup	Consultant Review / CMEs for sub counties	Consultant review of SAE and holding CMEs in sub counties	Developing capacity of the county consultant to review SAE and holding CMEs in sub counties. Resources needed Trainees expenses, perdiem; Facilitators expenses, perdiem; Support staff; Venue, Materials for trainings, Skills lab supplies, Airtime to coordinate, MoH daily subsistence allowance, Transportation of trainees & facilitators	0	0	0	0	0	0	0	0	0	0	0	0	0	0	0	0	0	0	0	0	0	0	0	0	0	0	0	0	0	0	0	0	0	0	0	0	0	0	0	0	0	0	0	0	0
	Startup	Meetings with County Officials	Meetings with county officials	Support the sub counties VMMC Steering Committee in the7 sub counties	0	0	0	0	0	0	0	0	0	0	0	0	0	0	0	0	0	0	0	0	0	0	0	0	0	0	0	0	0	0	0	0	0	0	0	0	0	0	0	0	0	0	0	0	0
	Startup	Staff development for outreach sites	Outreach site staff recruitment	Recruit research assistants/data officers for outreach sites	0	0	0	0	0	0	0	0	0	0	0	0	0	0	0	0	0	0	0	0	0	0	0	0	0	0	0	0	0	0	0	0	0	0	0	0	0	0	0	0	0	0	0	0	0
					0	0	0	0	0	0	0	0	0	0	0	0	0	0	0	0	0	0	0	0	0	0	0	0	0	0	0	0	0	0	0	0	0	0	0	0	0	0	0	0	0	0	0	0	0
	Implementation	VMMC Procedure	VMMC Procedure: human resources for VMMC routine procedure	Service provision teams for mobile operating theatres, locum staff to provide services during school holiday to match high demand (they will also relieve service delivery staff on annual leave)	4.78617e+06	6.5581e+06	4.49025e+06	0	0	0	0	0	0	0	0	0	0	0	0	0	0	0	0	0	0	0	0	0	0	0	0	0	0	0	0	0	0	0	0	0	0	0	0	0	0	0	0	0	0
	Implementation	VMMC Procedure	VMMC Procedure: supplies/commodities	Maintain sustainable stock management system for mobile & outreach sites (supply chain)	0	0	0	0	0	0	0	0	0	0	0	0	0	0	0	0	0	0	0	0	0	0	0	0	1.31044e+07	2.62726e+06	1.58632e+06	0	0	0	0	0	0	0	0	0	0	0	0	0	0	0	0	0	0
	Implementation	VMMC procedure	VMMC procedure: Equipment & maintenance	quarterly maintenance of equipment (noted in establishing mobile operating theatre)	0	0	0	0	0	0	0	0	0	0	0	0	0	0	0	0	0	0	0	0	0	0	0	0	0	0	0	0	0	0	0	0	0	0	0	0	0	0	0	0	0	0	0	0	0
	Implementation	VMMC Procedure	VMMC Procedure: human resources for VMMC routine procedure	Client transportation (if reimbursements given, should be part of procedure cost)	0	0	0	0	0	0	0	0	0	0	0	0	0	0	0	0	0	0	0	0	0	0	0	0	0	0	0	0	0	0	0	0	0	0	0	0	0	0	0	0	0	0	0	0	0
	Implementation	VMMC Procedure	VMMC Procedure: supplies/commodities/ equipment	Supply chain costs	0	0	0	0	0	0	0	0	0	0	0	0	0	0	0	0	0	0	0	0	0	0	0	0	0	0	0	0	0	0	0	0	0	0	0	0	0	0	0	0	0	0	0	0	0
	Implementation	VMMC procedure	VMMC procedure: Equipment & maintenance		0	0	0	0	0	0	0	0	0	0	0	0	0	0	0	0	0	0	0	0	0	0	0	0	0	0	0	0	0	0	0	0	0	0	0	0	0	0	0	0	0	0	0	0	0
	Implementation	Ongoing Demand Creation / patient mobilization	Patient mobilization / Ongoing demand creation	Monthly stipend to CHV/volunteer peer mobilisers for successful door to door,village & workplace mobilisation; Support for monthly chief barasas (local adm mtg with village members) to entrench VMMC advocacy agenda	0	0	0	0	0	0	2.62947e+06	3.54763e+06	2.26371e+06	0	0	0	0	0	0	0	0	0	0	0	0	0	0	0	0	0	0	0	0	0	0	0	0	0	0	0	0	0	0	0	0	0	0	0	0
	Implementation	Ongoing Demand Creation	Demand creation events	VMMC information booths at specific institutions, Support for refreshments during school health talks and VMMC mentorship sessions for teachers, Support for promotional radio talkshows and production of best practice videos	0	0	0	0	0	0	0	0	0	0	0	0	0	0	0	0	0	0	0	0	0	0	0	0	0	0	0	0	0	0	0	0	0	0	0	0	0	0	0	0	0	0	0	0	0
	Implementation	Ongoing Demand Creation / patient mobilization	Patient mobilization / Ongoing demand creation	Distribution of IEC materials; Identification and Assigning the CVHs/ stregthening community strategy; workshop training and sensitization meetings monthly activity	0	0	0	0	0	0	151609	58800.9	82170.4	0	0	0	0	0	0	0	0	0	0	0	0	0	0	0	0	0	0	0	0	0	0	0	0	0	0	0	0	0	0	0	0	0	0	0	0
	Implementation	Continuous assessment to identify new facilities	Continuous assessment to identify new facilities	build capacity for continuous assessment	0	0	0	0	0	0	0	0	0	0	0	0	0	0	0	0	0	0	0	0	0	0	0	0	0	0	0	0	0	0	0	0	0	0	0	0	0	0	0	0	0	0	0	0	0
	Implementation	Monthly HTS Support Supervision in 7 sub counties	Monthly HTS Support Supervision in 7 sub counties	For HTS and for VMMC (not necessarily the same visit). Resources clinical team transport, lodging	0	0	0	0	0	0	0	0	0	0	0	0	0	0	0	0	0	0	0	0	0	0	0	0	0	0	0	0	0	0	0	0	0	0	0	0	0	0	0	0	0	0	0	0	0
	Implementation	VMMC Outreach	Main outreach activities	Transportation	0	0	0	0	0	0	0	0	0	5.97579e+06	3.25738e+06	3.59016e+06	0	0	0	0	0	0	0	0	0	0	0	0	0	0	0	0	0	0	0	0	0	0	0	0	0	0	0	0	0	0	0	0	0
	Implementation	VMMC Outreach	Outreach activities (moonlight, island & distant locations)	Transport & accomodation for service providers / mobile teams	0	0	0	0	0	0	0	0	0	0	0	0	0	0	0	0	0	0	0	0	0	0	0	0	0	0	0	0	0	0	0	0	0	0	0	0	0	0	0	0	0	0	0	0	0
	Implementation	Communication	Communication	Support airtime for community gatekeepers to coordinate community demand	0	0	0	0	0	0	0	0	0	0	0	0	0	0	0	0	0	0	0	0	0	0	0	0	0	0	0	0	0	0	0	0	0	0	0	0	0	0	0	0	0	0	0	0	0
	Implementation	Communication	Communication		0	0	0	0	0	0	0	0	0	0	0	0	0	0	0	0	0	0	0	0	0	0	0	0	0	0	0	0	0	0	0	0	0	0	0	0	0	0	0	0	0	0	0	0	0
	Implementation	Site renovation	Site renovation	Renovate/improve minor theatres in the county health facilities; Improve/renovate CSSD in the county health facilities	0	0	0	0	0	0	0	0	0	0	0	0	0	0	0	0	0	0	0	0	0	0	0	0	0	0	0	0	0	0	0	0	0	0	0	0	0	0	0	0	0	0	0	0	0
	Implementation	Site renovation	Site renovation	Renovation of VMMC units in outreach sites	0	0	0	0	0	0	0	0	0	0	0	0	0	0	0	0	0	0	0	0	0	0	0	0	0	0	0	0	0	0	0	0	0	0	0	0	0	0	0	0	0	0	0	0	0
	Implementation	Quality Improvement	Continuous quality improvement (JSS,AE audit meetings ,annual refresher trainning,CMEs, internal & external QA activities )	Support CQI activities in mobile outreach sites (JSS/joint support supervision,site AE audit meetings,CMEs,internal QA)	0	0	0	0	0	0	0	0	0	0	0	0	0	0	0	0	0	0	0	0	0	0	0	0	0	0	0	0	0	0	0	0	0	0	0	0	0	0	0	0	0	0	0	0	0
	Implementation	Waste management VMMC	Waste management VMMC	Renovation /Building of Incinerator s and also improving other social amenities e.g water supply	0	0	0	0	0	0	0	0	0	0	0	0	0	0	0	0	0	0	0	0	0	0	0	0	0	0	0	0	0	0	0	0	0	0	0	0	0	0	0	0	0	0	0	0	0
	Implementation	Waste management	Waste management VMMC	Support installation of incinerator at main outreach sites	0	0	0	0	0	0	0	0	0	0	0	0	0	0	0	0	0	0	0	0	0	0	0	0	0	0	0	0	0	0	0	0	0	0	0	0	0	0	0	26500	0	8000	0	0	0
	Implementation	Quarterly Review Meetings	County progress review meetings	Quarterly progress review meetings for the survey	0	0	0	0	0	0	0	0	0	0	0	0	0	0	0	0	0	0	0	0	0	0	0	0	0	0	0	0	0	0	0	0	0	0	0	0	0	0	0	0	0	0	0	0	0
	Implementation	Monitoring and Evaluation	Monitoring and evaluation	Monthly data review & validation meeting, develop program database, cost analysis meetings	0	0	0	0	0	0	0	0	0	503803	697274	475817	0	0	0	0	0	0	0	0	0	0	0	0	0	0	0	0	0	0	0	0	0	0	0	0	0	0	0	0	0	0	0	0	0
	Implementation	Monitoring and evaluation	Monitoring and evaluation	Scheduled monthly data quality assessment (DQA) and data analysis	0	0	0	0	0	0	0	0	0	0	0	0	0	0	0	0	0	0	0	0	0	0	0	0	0	0	0	0	0	0	0	0	0	0	0	0	0	0	0	0	0	0	0	0	0
	Implementation	Meetings with stakeholders	Meetings with county officials & annual community stakeholders forum	Annual community stakeholders workshop	0	0	0	0	0	0	0	0	0	0	0	0	0	0	0	0	0	0	0	0	0	0	0	0	0	0	0	0	0	0	0	0	0	0	0	0	0	0	0	0	0	0	0	0	0
	Implementation	Meetings with county officials	Meetings with county officials	Monthly: Support the sub counties VMMC Steering Committee in the7 sub counties	0	0	0	0	0	0	0	0	0	0	0	0	0	0	0	0	0	0	0	0	0	0	0	0	0	0	0	0	0	0	0	0	0	0	0	0	0	0	0	0	0	0	0	0	0
	Implementation	Support MOH	Support MOH	AOP planning meetings, EQA and support supervisions	0	0	0	0	0	0	0	0	0	569103	781826	934144	0	0	0	0	0	0	0	0	0	0	0	0	0	0	0	0	0	0	0	0	0	0	0	0	0	0	0	0	0	0	0	0	0
	Implementation	Technical Working Group meetings	Technical Working Group meetings	Monthly participation in National, County, Sub county meetings	0	0	0	0	0	0	0	0	0	69339.4	94798.5	70302.1	0	0	0	0	0	0	0	0	0	0	0	0	0	0	0	0	0	0	0	0	0	0	0	0	0	0	0	0	0	0	0	0	0
	Implementation	Training Infant circumcision	Training for service providers	Trainning of service providers on device & infant circumcision	0	0	0	0	0	0	0	0	0	0	0	0	0	0	0	0	0	0	0	0	0	0	0	0	0	0	0	0	0	0	0	0	0	0	0	0	0	0	0	0	0	0	0	0	0
	Implementation	Refresher training	Refresher training for service providers	Annual refresher training for service providers	0	0	0	0	0	0	0	0	0	0	0	0	0	0	0	0	0	0	0	0	0	0	0	0	0	0	0	0	0	0	0	0	0	0	0	0	0	0	0	0	0	0	0	0	0
	Implementation	Refresher training	Refresher training for county service providers	refresher trainings for county service providers on VMMC (doctors, clinicials, nurses). Resources needed Trainees expenses, perdiem; Facilitators expenses, perdiem; Support staff; Venue, Materials for trainings, Skills lab supplies, Airtime to coordinate, MoH daily subsistence allowance, Transportation of trainees & facilitators	0	0	0	0	0	0	0	0	0	0	0	0	0	0	0	0	0	0	0	0	0	0	0	0	0	0	0	0	0	0	0	0	0	0	0	0	0	0	0	0	0	0	0	0	0
	Implementation	Refresher training	Refresher training for HTS counselors on MC	Resources needed Trainees expenses, perdiem; Facilitators expenses, perdiem; Support staff; Venue, Materials for trainings, Skills lab supplies, Airtime to coordinate, MoH daily subsistence allowance, Transportation of trainees & facilitators	0	0	0	0	0	0	0	0	0	0	0	0	0	0	0	0	0	0	0	0	0	0	0	0	0	0	0	0	0	0	0	0	0	0	0	0	0	0	0	0	0	0	0	0	0
	Implementation	Refresher training	Refresher training for Infection Prevention Officers on MC	Resources needed Trainees expenses, perdiem; Facilitators expenses, perdiem; Support staff; Venue, Materials for trainings, Skills lab supplies, Airtime to coordinate, MoH daily subsistence allowance, Transportation of trainees & facilitators	0	0	0	0	0	0	0	0	0	0	0	0	0	0	0	0	0	0	0	0	0	0	0	0	0	0	0	0	0	0	0	0	0	0	0	0	0	0	0	0	0	0	0	0	0
	Implementation	Refresher training	Refresher training for M&E Officers on MC	Resources needed Trainees expenses, perdiem; Facilitators expenses, perdiem; Support staff; Venue, Materials for trainings, Skills lab supplies, Airtime to coordinate, MoH daily subsistence allowance, Transportation of trainees & facilitators	0	0	0	0	0	0	0	0	0	0	0	0	0	0	0	0	0	0	0	0	0	0	0	0	0	0	0	0	0	0	0	0	0	0	0	0	0	0	0	0	0	0	0	0	0
					0	0	0	0	0	0	0	0	0	0	0	0	0	0	0	0	0	0	0	0	0	0	0	0	0	0	0	0	0	0	0	0	0	0	0	0	0	0	0	0	0	0	0	0	0
		Project Research	Project result dissemination meetings		0	0	0	0	0	0	0	0	0	0	0	0	0	0	0	0	0	0	0	0	0	0	0	0	0	0	0	0	0	0	0	0	0	0	0	0	0	0	0	0	0	0	0	0	0
		Project Research	Support Annual MOH Stakeholders Workshop		0	0	0	0	0	0	0	0	0	0	0	0	0	0	0	0	0	0	0	0	0	0	0	0	0	0	0	0	0	0	0	0	0	0	0	0	0	0	0	0	0	0	0	0	0
		Project Research	Exit interviews for clients accessing VMMC services		0	0	0	0	0	0	0	0	0	0	0	0	0	0	0	0	0	0	0	0	0	0	0	0	0	0	0	0	0	0	0	0	0	0	0	0	0	0	0	0	0	0	0	0	0
					0	0	0	0	0	0	0	0	0	0	0	0	0	0	0	0	0	0	0	0	0	0	0	0	0	0	0	0	0	0	0	0	0	0	0	0	0	0	0	0	0	0	0	0	0
		Other Direct costs	Other directs cost of services delivery	Indirects operating expenses, Water for theatre use, Hall Hire and costs of Offloading goods	0	0	0	0	0	0	0	0	0	0	0	0	0	0	0	0	0	0	0	0	0	0	0	0	0	0	0	0	0	0	0	0	0	0	0	0	0	0	0	209500	281000	135466	0	0	0
				Management of Severe Adverse Events	0	0	0	0	0	0	0	0	0	0	0	0	0	0	0	0	0	0	0	0	0	0	0	0	0	0	0	0	0	0	0	0	0	0	0	0	0	0	0	0	0	0	0	0	0
				Allocation to private Hospital to support VMMC activities Contractor Sori Lake Hospital	0	0	0	0	0	0	0	0	0	0	0	0	0	0	0	297082	444553	295765	0	0	0	0	0	0	0	0	0	0	0	0	0	0	0	0	0	0	0	0	0	0	0	0	0	0	0
					0	0	0	0	0	0	0	0	0	0	0	0	0	0	0	0	0	0	0	0	0	0	0	0	0	0	0	0	0	0	0	0	0	0	0	0	0	0	0	0	0	0	0	0	0
		Indirect costs	Cost of supporting service delivery	Indirect personnel costs- Staff at HQ and field office with LOE in the VMMC program/ MoH Indirect staff costs	6.23458e+06	8.54274e+06	5.84911e+06	1.51436e+06	2.49791e+06	1.64726e+06	0	0	0	0	0	0	0	0	0	0	0	0	0	0	0	0	0	0	0	0	0	0	0	0	0	0	0	0	0	0	0	0	0	0	0	0	0	0	0
				Administrative costs to support operations at the field and HQ-Activities related to VMMC-UMB	0	0	0	0	0	0	0	0	0	111750	78956.2	43693.6	0	0	0	0	0	0	0	0	0	0	0	0	0	0	0	392062	568333	398054	0	0	0	423128	732277	462447	0	0	0	0	0	0	0	0	0
				Contracted services at HQ and field office--Contracted security services	0	0	0	0	0	0	0	0	0	0	0	0	0	0	0	4866.08	9266.13	5587.79	0	0	0	0	0	0	0	0	0	0	0	0	0	0	0	0	0	0	0	0	0	0	0	0	0	0	0
				Motor Vehicle repair and Maintenace costs	0	0	0	0	0	0	0	0	0	0	0	0	0	0	0	0	0	0	0	0	0	0	0	0	0	0	0	0	0	0	0	0	0	0	0	0	0	0	0	0	0	0	0	0	0
				Cost of rent and utilities costs at the Field Office and sub county Stores	0	0	0	0	0	0	0	0	0	0	0	0	0	0	0	0	0	0	0	0	0	0	0	0	0	0	0	0	0	0	0	0	0	0	0	0	0	0	0	0	0	0	0	0	0
				MOH facility operating costs and Utilities	0	0	0	0	0	0	0	0	0	0	0	0	3134.98	11872.6	25963	0	0	0	0	8641.34	19261.6	0	0	0	0	0	0	0	0	0	1362.17	15076.1	2620.65	0	0	0	1135.14	1045.15	5197.91	0	0	0	1816.22	13374.9	5570.78
					0	0	0	0	0	0	0	0	0	0	0	0	0	0	0	0	0	0	0	0	0	0	0	0	0	0	0	0	0	0	0	0	0	0	0	0	0	0	0	0	0	0	0	0	0
					0	0	0	0	0	0	0	0	0	0	0	0	0	0	0	0	0	0	0	0	0	0	0	0	0	0	0	0	0	0	0	0	0	0	0	0	0	0	0	0	0	0	0	0	0
					6.23458e+06	8.54274e+06	5.84911e+06	1.51436e+06	2.49791e+06	1.64726e+06	0	0	0	111750	78956.2	43693.6	3134.98	11872.6	25963	301948	453819	301353	0	8641.34	19261.6	0	0	0	0	0	0	392062	568333	398054	1362.17	15076.1	2620.65	423128	732277	462447	1135.14	1045.15	5197.91	209500	281000	135466	1816.22	13374.9	5570.78
					4.78617e+06	6.5581e+06	4.49025e+06	0	0	0	2.78107e+06	3.60643e+06	2.34588e+06	7.11804e+06	4.83128e+06	5.07043e+06	0	0	0	0	0	0	0	0	0	0	0	0	1.31044e+07	2.62726e+06	1.58632e+06	0	0	0	0	0	0	0	0	0	0	0	0	26500	0	8000	0	0	0
					1.10207e+07	1.51008e+07	1.03394e+07	1.51436e+06	2.49791e+06	1.64726e+06	2.78107e+06	3.60643e+06	2.34588e+06	7.22979e+06	4.91023e+06	5.11412e+06	3134.98	11872.6	25963	301948	453819	301353	0	8641.34	19261.6	0	0	0	1.31044e+07	2.62726e+06	1.58632e+06	392062	568333	398054	1362.17	15076.1	2620.65	423128	732277	462447	1135.14	1045.15	5197.91	236000	281000	143466	1816.22	13374.9	5570.78
							3.64609e+07			5.65953e+06			8733384			1.72541e+07			40970.6			1057120			27903			0			1.73179e+07			1.35845e+06			19059			1.61785e+06			7378.21			660466			20762
[truncated: 84 more columns]

## Sheet: Workload Information
			December 2017					January 2018					February 2018					March 2018					April 2018					May 2018					June 2018					July 2018					August 2018					September 2018
Facility	Sub-County	Model	Outpatient	Inpatient	0-60 DAYS	10-14 YEARS	Above 14 years	Outpatient	Inpatient	0-60 DAYS	10-14 YEARS	Above 14 years	Outpatient	Inpatient	0-60 DAYS	10-14 YEARS	Above 14 years	Outpatient	Inpatient	0-60 DAYS	10-14 YEARS	Above 14 years	Outpatient	Inpatient	0-60 DAYS	10-14 YEARS	Above 14 years	Outpatient	Inpatient	0-60 DAYS	10-14 YEARS	Above 14 years	Outpatient	Inpatient	0-60 DAYS	10-14 YEARS	Above 14 years	Outpatient	Inpatient	0-60 DAYS	10-14 YEARS	Above 14 years	Outpatient	Inpatient	0-60 DAYS	10-14 YEARS	Above 14 years	Outpatient	Inpatient
God Kwer Dispensary	Suna West	Mobile	628	0				1356	0				923	0				733	0				711	14				1644	0				1256	0				1164	0				1067	0				518	0
Karungu Sub-County Hospital	Nyatike	Mixed	1218	44				1694	59				1864	70				1605	37				1938	42				1799	58				1473	42				1525	67				1586	56				1509	53
Kitbul Dispensary	Suna West	Mobile	0	0				0	0				0	0				0	0				0	0				0	0				0	0				0	0				0	0				0	0
Kopanga Dispensary(CHAK)	0	0	722	20				658	0				546	120				488	0				606	128				596	10				0	16				508	0				387	0				410	0
Kopanga Dispensary(GoK)	Suna West	Mobile	0	0				0	0				0	0				0	0				0	0				0	0				0	0				0	0				0	0				0	0
Macalder Sub-County Hospital	Nyatike	Mixed	672	60				678	69				682	22				726	102				1061	83				453	86				1169	60				906	0				898	101				874	79
Midida Dispensary	Uriri	Mobile	442	0				586	0				612	0				640	5				519	7				717	0				591	0				614	0				677	0				638	0
Migori County Referal Hospital	Suna East	Static	11720	770				9829	867				8154	388				4555	949				16581	827				22376	762				12632	985				12714	1015				13139	946				18175	1039
Muhuru Sub-County Hospital	Nyatike	Mixed	617	31				2153	34				901	33				2169	42				819	26				1107	25				1064	40				1164	41				2226	51				2245	42
Ndiwa Dispensary	Nyatike	Mixed	300	4				557	8				441	5				421	8				516	0				581	17				531	7				518	8				363	8				527	7
Nyamaraga Sub County Hospital	Suna West	Mobile	1088	0				1325	0				1354	40				1204	0				984	33				1580	57				1624	0				1899	53				1487	0				1576	0
Nyamilu Dispensary	Suna West	Mobile	201	0				495	2				503	3				320	5				466	3				674	5				508	0				474	2				382	2				402	0
Nyandago Koweru Dispensary	Nyatike	Mixed	323	4				463	3				425	9				440	5				584	0				521	7				366	3				454	5				311	5				505	6
Ongo Health Centre	Rongo	Static	1985	0				2319	0				2168	0				2309	0				2678	0				1727	0				3016	0				2352	0				2231	18				2296	33
Othoch Rakuom Dispensary	Nyatike	Mixed	774	8				829	6				680	10				618	12				1254	0				969	7				8689	8				798	8				612	5				667	2
Othoro Sub County Hospital	Uriri	Mobile	1226	10				737	9				707	12				732	0				789	32				928	32				1029	9				1607	40				1482	44				722	36
Oyani Sub County Hospital	Uriri	Mobile	2430	0				2698	0				2702	3				2814	58				2002	41				1833	0				1488	37				1498	46				1836	57				1303	0
Rongo Sub County Hospital	Rongo	Static	3598	42				3781	0				7057	168				5806	37				7223	183				5149	170				3277	133				4902	163				2970	35				4284	135
Sori Lakeside Nursing and Maternity Home	Nyatike	Mixed	1428	444				1707	426				1447	0				1529	440				2529	473				2075	648				2088	617				2167	118				2067	508				2409	585
Suna Ragana Dispensary	Suna West	Mobile	708	5				1080	0				1650	0				796	0				856	2				1113	12				1434	0				1108	0				808	0				1127	0
			30080	1442				32945	1483				32816	883				27905	1700				42116	1894				45842	1896				42235	1957				36372	1566				34529	1836				40187	2017
			Sub-County	Model	Outpatient	Inpatient	0-60 DAYS	10-14 YEARS	Above 14 years
			Nyatike	Mixed	83278	5999	0	9060	762
				Static	0	0	0	0	0
				Mobile	0	0	0	0	0
			Suna West	Mixed	0	0	0	0	0
				Static	0	0	0	0	0
				Mobile	39226	238	8	3170	274
			Suna East	Mixed	0	0	0	0	0
				Static	129875	8548	158	2246	442
				Mobile	0	0	0	0	0
			Uriri	Mixed	0	0	0	0	0
				Static	0	0	0	0	0
				Mobile	36599	478	0	1545	161
			Rongo	Mixed	0	0	0	0	0
				Static	71128	1117	26	2620	431
				Mobile	0	0	0	0	0
					360106	16380	192	18641	2070	397389
					Outpatient	Inpatient	0-60 DAYS	10-14 YEARS	Above 14 years
				Mixed	83278	5999	0	9060	762	99099		0.099113
				Static	201003	9665	184	4866	873	216591		0.0273465
				Mobile	75825	716	8	4715	435	81699		0.0631342
					360106	16380	192	18641	2070	397389
					Outpatient	Inpatient	0-60 DAYS	10-14 YEARS	Above 14 years
				Mixed	0.209563	0.015096	0	0.0227988	0.00191752
				Static	0.505809	0.0243213	0.000463022	0.0122449	0.00219684
				Mobile	0.190808	0.00180176	2.01314e-05	0.0118649	0.00109465
					0.90618	0.0412191	0.000483154	0.0469087	0.005209	1
										% of 10-14 Years
					0-60 DAYS	10-14 YEARS	Above 14 years			Mobile	Mixed	Static
				Mixed	0	9060	762	9822		1	1	1
				Static	184	4866	873	5923
				Mobile	8	4715	435	5158
					192	18641	2070	20903		0.891786
					0-60 DAYS	10-14 YEARS	Above 14 years
			Nyatike	Mixed	0	0.433431	0.0364541	0.469885
			Rongo	Static	0.00880256	0.23279	0.0417643	0.283356
			Migori	Mobile	0.00038272	0.225566	0.0208104	0.246759
					0.00918528	0.891786	0.0990288	1
[truncated: 13 more columns]

## Sheet: Workload Information (2)
			December 2017					January 2018					February 2018					March 2018					April 2018					May 2018					June 2018					July 2018					August 2018					September 2018
Facility	Sub-County	Model	Outpatient	Inpatient	0-60 DAYS	10-14 YEARS	Above 14 years	Outpatient	Inpatient	0-60 DAYS	10-14 YEARS	Above 14 years	Outpatient	Inpatient	0-60 DAYS	10-14 YEARS	Above 14 years	Outpatient	Inpatient	0-60 DAYS	10-14 YEARS	Above 14 years	Outpatient	Inpatient	0-60 DAYS	10-14 YEARS	Above 14 years	Outpatient	Inpatient	0-60 DAYS	10-14 YEARS	Above 14 years	Outpatient	Inpatient	0-60 DAYS	10-14 YEARS	Above 14 years	Outpatient	Inpatient	0-60 DAYS	10-14 YEARS	Above 14 years	Outpatient	Inpatient	0-60 DAYS	10-14 YEARS	Above 14 years	Outpatient	Inpatient
God Kwer Dispensary	Suna West	Mobile	628	0	0	18	1	1356	0	0	0	0	923	0	0	0	0	733	0	3	180	2	711	14	0	306	12	1644	0	0	20	2	1256	0	0	202	38	1164	0	4	461	44	1067	0	0	466	17	518	0
Karungu Sub-County Hospital	Nyatike	Mixed	1218	44	0	265	11	1694	59	0	30	11	1864	70	0	76	8	1605	37	0	154	5	1938	42	0	537	21	1799	58	0	34	9	1473	42	0	136	10	1525	67	0	237	27	1586	56	0	575	38	1509	53
Macalder Sub-County Hospital	Nyatike	Mixed	672	60	0	276	12	678	69	0	23	5	682	22	0	166	2	726	102	0	136	3	1061	83	0	575	29	453	86	0	11	5	1169	60	0	115	6	906	0	0	188	13	898	101	0	336	11	874	79
Midida Dispensary	Uriri	Mobile	442	0	0	0	0	586	0	0	0	0	612	0	0	0	0	640	5	0	0	0	519	7	0	0	0	717	0	0	0	0	591	0	0	12	3	614	0	0	0	0	677	0	0	0	0	638	0
Migori County Referal Hospital	Suna East	Static	11720	770	0	255	69	9829	867	23	13	8	8154	388	25	69	37	4555	949	37	147	29	16581	827	3	570	60	22376	762	11	41	31	12632	985	41	138	45	12714	1015	16	199	34	13139	946	2	493	52	18175	1039
Muhuru Sub-County Hospital	Nyatike	Mixed	617	31	0	330	10	2153	34	0	73	19	901	33	0	99	104	2169	42	0	159	18	819	26	0	352	24	1107	25	0	78	13	1064	40	0	253	50	1164	41	0	297	27	2226	51	0	289	18	2245	42
Ndiwa Dispensary	Nyatike	Mixed	300	4	0	0	0	557	8	0	0	0	441	5	0	0	0	421	8	0	0	0	516	0	0	0	0	581	17	0	0	0	531	7	0	0	0	518	8	0	66	2	363	8	0	315	7	527	7
Ongo Health Centre	Rongo	Static	1985	0	0	0	0	2319	0	0	0	0	2168	0	0	0	0	2309	0	0	0	0	2678	0	1	240	8	1727	0	0	0	0	3016	0	0	47	7	2352	0	0	82	8	2231	18	0	205	8	2296	33
Othoch Rakuom Dispensary	Nyatike	Mixed	774	8	0	0	0	829	6	0	0	0	680	10	0	0	0	618	12	0	0	0	1254	0	0	281	8	969	7	0	0	0	8689	8	0	131	23	798	8	0	183	30	612	5	0	23	2	667	2
Othoro Sub County Hospital	Uriri	Mobile	1226	10	0	345	18	737	9	0	6	28	707	12	0	72	28	732	0	0	67	10	789	32	0	287	12	928	32	0	16	7	1029	9	0	117	14	1607	40	0	181	8	1482	44	0	384	11	722	36
Oyani Sub County Hospital	Uriri	Mobile	2430	0	0	0	0	2698	0	0	0	0	2702	3	0	0	0	2814	58	0	1	0	2002	41	0	302	8	1833	0	0	0	0	1488	37	0	19	0	1498	46	0	29	1	1836	57	0	236	6	1303	0
Rongo Sub County Hospital	Rongo	Static	3598	42	0	581	37	3781	0	0	12	30	7057	168	1	58	8	5806	37	7	133	12	7223	183	3	303	35	5149	170	3	31	22	3277	133	3	113	41	4902	163	7	116	23	2970	35	1	372	47	4284	135
Suna Ragana Dispensary	Suna West	Mobile	708	5	0	273	14	1080	0	0	35	3	1650	0	0	84	2	796	0	0	0	3	856	2	0	275	13	1113	12	1	2	0	1434	0	0	115	22	1108	0	0	31	2	808	0	0	477	18	1127	0
			26318	974	0	2343	172	28297	1052	23	192	104	28541	711	26	624	189	23924	1250	47	977	82	36947	1257	7	4028	230	40396	1169	15	233	89	37649	1321	44	1398	259	30870	1388	27	2070	219	29895	1321	3	4171	235	34885	1426
					Quarter 1					Quarter 2					Quarter 3					Quarter 4
			Sub-County	Model	Outpatient	Inpatient	0-60 DAYS	10-14 YEARS	Above 14 years	Outpatient	Inpatient	0-60 DAYS	10-14 YEARS	Above 14 years	Outpatient	Inpatient	0-60 DAYS	10-14 YEARS	Above 14 years	Outpatient	Inpatient	0-60 DAYS	10-14 YEARS	Above 14 years
			Nyatike	Mixed	3581	147	0	871	33	16018	517	0	916	175	23423	501	0	2503	198	16418	528	0	2509	175
				Static	0	0	0	0	0	0	0	0	0	0	0	0	0	0	0	0	0	0	0	0
				Mobile	0	0	0	0	0	0	0	0	0	0	0	0	0	0	0	0	0	0	0	0
			Suna West	Mixed	0	0	0	0	0	0	0	0	0	0	0	0	0	0	0	0	0	0	0	0
				Static	0	0	0	0	0	0	0	0	0	0	0	0	0	0	0	0	0	0	0	0
				Mobile	1336	5	0	291	15	6538	0	3	299	10	7014	28	1	920	87	5792	0	4	1435	81
			Suna East	Mixed	0	0	0	0	0	0	0	0	0	0	0	0	0	0	0	0	0	0	0	0
				Static	11720	770	0	255	69	22538	2204	85	229	74	51589	2574	55	749	136	44028	3000	18	692	86
				Mobile	0	0	0	0	0	0	0	0	0	0	0	0	0	0	0	0	0	0	0	0
			Uriri	Mixed	0	0	0	0	0	0	0	0	0	0	0	0	0	0	0	0	0	0	0	0
				Static	0	0	0	0	0	0	0	0	0	0	0	0	0	0	0	0	0	0	0	0
				Mobile	4098	10	0	345	18	12228	87	0	146	66	9896	158	0	753	44	10377	223	0	830	26
			Rongo	Mixed	0	0	0	0	0	0	0	0	0	0	0	0	0	0	0	0	0	0	0	0
				Static	5583	42	0	581	37	23440	205	8	203	50	23070	486	10	734	113	19035	384	8	775	86
				Mobile	0	0	0	0	0	0	0	0	0	0	0	0	0	0	0	0	0	0	0	0
					26318	974	0	2343	172	80762	3013	96	1793	375	114992	3747	66	5659	578	95650	4135	30	6241	454
[truncated: 45 more columns]

## Sheet: PROGRAM EXP-IRDO
	Expenses	Expenditure Category	Expenditure Items	Description	Date			Memo		Class	Debit	Credit	Balance
Income
Expense
	5000 · PERSONNEL COSTS
	5000 · PERSONNEL COSTS	5010 · Recruitment Costs	5010 · Recruitment Costs
	5000 · PERSONNEL COSTS	5010 · Recruitment Costs	5010 · Recruitment Costs	Personnel	2018-02-07	Year 1	2018-02-01	Recruitment of Clinical and Nursing Offiers		HQ	5000		5000
	5000 · PERSONNEL COSTS	5010 · Recruitment Costs	5010 · Recruitment Costs	Personnel	2018-02-15	Year 1	2018-02-01	Perdiem for Mobilisers interview		HQ	3000		8000
	5000 · PERSONNEL COSTS	5010 · Recruitment Costs	5010 · Recruitment Costs	Personnel	2018-02-23	Year 1	2018-02-01	Mobilisers Interview for Pact Timiza		HQ	1500		9500
	5000 · PERSONNEL COSTS	Total 5010 · Recruitment Costs									9500	0	9500
	5000 · PERSONNEL COSTS	5012 · Salaries
	5000 · PERSONNEL COSTS	5012 · Salaries	50121 · Basic Salary
	5000 · PERSONNEL COSTS	5012 · Salaries	50121 · Basic Salary	Personnel	2017-12-21	Year 1	2017-12-01	Salary for the month of Dec 2017		HQ	415946		415946
	5000 · PERSONNEL COSTS	5012 · Salaries	50121 · Basic Salary	Personnel	2017-12-19	Year 1	2017-12-01	Salary for the month of Dec 2017		HQ	1088222		1504168
	5000 · PERSONNEL COSTS	5012 · Salaries	50121 · Basic Salary	Personnel	2018-01-30	Year 1	2018-01-01	Salary for the month of Jan 2018		HQ	1542249		3046417
	5000 · PERSONNEL COSTS	5012 · Salaries	50121 · Basic Salary	Personnel	2018-02-23	Year 1	2018-02-01	Salary for the month of Feb 18		HQ	1977416		5023833
	5000 · PERSONNEL COSTS	5012 · Salaries	50121 · Basic Salary	Personnel	2018-03-28	Year 1	2018-03-01	Salary for the month of March 2018		HQ	1954753		6978586
	5000 · PERSONNEL COSTS	5012 · Salaries	50121 · Basic Salary	Personnel	2018-03-29	Year 1	2018-03-01	Salary Arrears from Oct 2017-March 2018		HQ	24664		7003250
	5000 · PERSONNEL COSTS	5012 · Salaries	50121 · Basic Salary	Personnel	2018-04-28	Year 1	2018-04-01	Salary for April 2018		HQ	1888340		8891590
	5000 · PERSONNEL COSTS	5012 · Salaries	50121 · Basic Salary	Personnel	2018-05-26	Year 1	2018-05-01	Salary for the month of May 2018		HQ	1956163		10847753
	5000 · PERSONNEL COSTS	5012 · Salaries	50121 · Basic Salary	Personnel	2018-06-28	Year 1	2018-06-01	Being Salary for the month of June 2017		HQ	3032698		13880451
	5000 · PERSONNEL COSTS	5012 · Salaries	50121 · Basic Salary	Personnel	2018-07-20	Year 1	2018-07-01	Salary for the month of July 2018		HQ	2703253		16583704
	5000 · PERSONNEL COSTS	5012 · Salaries	50121 · Basic Salary	Personnel	2018-08-27	Year 1	2018-08-01	Salaries for the month of August 2018		HQ	2827937		19411641
	5000 · PERSONNEL COSTS	5012 · Salaries	50121 · Basic Salary	Personnel	2018-09-28	Year 1	2018-09-01	Salaries for the month of September 2018		HQ	2700436		22112077
	5000 · PERSONNEL COSTS	5012 · Salaries	50121 · Basic Salary	Personnel	2018-10-30	Year 2	2018-10-01	Being Payment for October 2018 Regular Salaries.		HQ	2725443		24837520
	5000 · PERSONNEL COSTS	5012 · Salaries	50121 · Basic Salary	Personnel	2018-11-30	Year 2	2018-11-01	Being Regular Staff Salaries for the month of November 2018.		HQ	2921510		27759030
	5000 · PERSONNEL COSTS	5012 · Salaries	50121 · Basic Salary	Personnel	2018-11-01	Year 2	2018-11-01	Being Tuungane III Staff Salary Erroneosly Charged to Pact in the Month of OCT 2018.		HQ		140000	27619030
	5000 · PERSONNEL COSTS	5012 · Salaries	50121 · Basic Salary	Personnel	2018-12-13	Year 2	2018-12-01	Regular salaries for the Month of December 2018.		HQ	2920325		30539355
	5000 · PERSONNEL COSTS	5012 · Salaries	50121 · Basic Salary	Personnel	2018-12-03	Year 2	2018-12-01	Salary Deduction CHQ NO.911 Part of KSH 61,154		HQ		16927	30522428
	5000 · PERSONNEL COSTS	5012 · Salaries	50121 · Basic Salary	Personnel	2018-12-31	Year 2	2018-12-01	Being Tuungane III Staff Salary Erroneosly Charged to Pact in the Month of DEC 2018.		HQ		58000	30464428
	5000 · PERSONNEL COSTS	5012 · Salaries	Total 50121 · Basic Salary								30679355	214927	30464428
	5000 · PERSONNEL COSTS	5012 · Salaries	50126 · WAGES/LOCUMS
	5000 · PERSONNEL COSTS	5012 · Salaries	50126 · WAGES/LOCUMS	Personnel	2018-01-30	Year 1	2018-01-01	Wages for casuals Jan 2018		HQ	605550		605550
	5000 · PERSONNEL COSTS	5012 · Salaries	50126 · WAGES/LOCUMS	Personnel	2018-02-21	Year 1	2018-02-01	Being payment for Casual Wages for Feb 18		HQ	64000		669550
	5000 · PERSONNEL COSTS	5012 · Salaries	50126 · WAGES/LOCUMS	Personnel	2018-03-28	Year 1	2018-03-01	Wages payment for March 18		HQ	99500		769050
	5000 · PERSONNEL COSTS	5012 · Salaries	50126 · WAGES/LOCUMS	Personnel	2018-04-28	Year 1	2018-04-01	Wages for April 2018		HQ	364500		1133550
	5000 · PERSONNEL COSTS	5012 · Salaries	50126 · WAGES/LOCUMS	Personnel	2018-05-26	Year 1	2018-05-01	Wages for the month of May 2018		HQ	1514100		2647650
	5000 · PERSONNEL COSTS	5012 · Salaries	50126 · WAGES/LOCUMS	Personnel	2018-06-28	Year 1	2018-06-01	Wages for June 2018		HQ	36500		2684150
	5000 · PERSONNEL COSTS	5012 · Salaries	50126 · WAGES/LOCUMS	Personnel	2018-07-30	Year 1	2018-07-01	Being wages for Pact Timiza July 2018		HQ	78000		2762150
	5000 · PERSONNEL COSTS	5012 · Salaries	50126 · WAGES/LOCUMS	Personnel	2018-08-27	Year 1	2018-08-01	Wages for the month of August 2018		HQ	1611000		4373150
	5000 · PERSONNEL COSTS	5012 · Salaries	50126 · WAGES/LOCUMS	Personnel	2018-09-28	Year 1	2018-09-01	Wages for the month of August 2018		HQ	307870		4681020
	5000 · PERSONNEL COSTS	5012 · Salaries	Total 50126 · Wages								4681020	0	4681020
	5000 · PERSONNEL COSTS	Total 5012 · Salaries									35360375	214927	35145448
	Total 5000 · PERSONNEL COSTS										35369875	214927	35154948
	5100 · FRINGE BENEFITS
	5100 · FRINGE BENEFITS	5101 · Medical benefit	5101 · Medical benefit
	5100 · FRINGE BENEFITS	5101 · Medical benefit	5101 · Medical benefit	Personnel	2017-12-18	Year 1	2017-12-01	Medical Cover Pact timiza Staff		HQ	1769792		1769792
	5100 · FRINGE BENEFITS	5101 · Medical benefit	5101 · Medical benefit	Personnel	2018-03-15	Year 1	2018-03-01	Being payment for medical cover for additional dependants for Pact T Staff		HQ	1.43647e+06		3.20626e+06
	5100 · FRINGE BENEFITS	5101 · Medical benefit	5101 · Medical benefit	Personnel	2018-04-17	Year 1	2018-04-01	Professional Idemnity cover		HQ	30918		3.23718e+06
	5100 · FRINGE BENEFITS	5101 · Medical benefit	5101 · Medical benefit	Personnel	2018-07-03	Year 1	2018-07-01	Medical cover for additional staff		HQ	455632		3.69281e+06
	5100 · FRINGE BENEFITS	5101 · Medical benefit	5101 · Medical benefit	Personnel	2018-08-30	Year 1	2018-08-01	Medical cover for additional Staff plus Dependants		HQ	949462		4.64227e+06
	5100 · FRINGE BENEFITS	5101 · Medical benefit	5101 · Medical benefit	Personnel	2018-08-30	Year 1	2018-08-01	Replenishing IRDO Out patient FUND		HQ	1.66693e+06		6.3092e+06
	5100 · FRINGE BENEFITS	5101 · Medical benefit	5101 · Medical benefit	Personnel	2018-08-30	Year 1	2018-08-01	Medical Cover for additional Dependants and staff		HQ	14141.1		6.32334e+06
	5100 · FRINGE BENEFITS	5101 · Medical benefit	5101 · Medical benefit	Personnel	2018-09-01	Year 1	2018-09-01	CANCELLED		HQ		949462	5.37388e+06
	5100 · FRINGE BENEFITS	5101 · Medical benefit	5101 · Medical benefit	Personnel	2018-10-31	Year 2	2018-10-01	Medical Cover for Pact timiza Staff YR 2018-2019.		HQ	5879770		1.12536e+07
	5100 · FRINGE BENEFITS	Total 5101 · Medical benefit									1.22031e+07	949462	1.12536e+07
	5100 · FRINGE BENEFITS	5104 · Pension/Gratuity	5104 · Pension/Gratuity
	5100 · FRINGE BENEFITS	5104 · Pension/Gratuity	5104 · Pension/Gratuity	Personnel	2017-12-22	Year 1	2017-12-01	Gratiuty Pact Timiza Dec 2017		HQ	150417		150417
	5100 · FRINGE BENEFITS	5104 · Pension/Gratuity	5104 · Pension/Gratuity	Personnel	2018-01-31	Year 1	2018-01-01	Gratuity for the month of January 2018		HQ	154225		304642
	5100 · FRINGE BENEFITS	5104 · Pension/Gratuity	5104 · Pension/Gratuity	Personnel	2018-02-23	Year 1	2018-02-01	Gratuity for the month of Feb 2018		HQ	197742		502383
	5100 · FRINGE BENEFITS	5104 · Pension/Gratuity	5104 · Pension/Gratuity	Personnel	2018-03-29	Year 1	2018-03-01	Gratuity for the month of March 2018		HQ	197942		700325
	5100 · FRINGE BENEFITS	5104 · Pension/Gratuity	5104 · Pension/Gratuity	Personnel	2018-04-03	Year 1	2018-04-01	Gratuity for the month of April 2018		HQ	188834		889159
	5100 · FRINGE BENEFITS	5104 · Pension/Gratuity	5104 · Pension/Gratuity	Personnel	2018-05-26	Year 1	2018-05-01	Gratuity for the month of May 2018		HQ	195616		1.08478e+06
	5100 · FRINGE BENEFITS	5104 · Pension/Gratuity	5104 · Pension/Gratuity	Personnel	2018-06-28	Year 1	2018-06-01	Gratuity for the month of June 2018		HQ	303270		1.38805e+06
	5100 · FRINGE BENEFITS	5104 · Pension/Gratuity	5104 · Pension/Gratuity	Personnel	2018-07-24	Year 1	2018-07-01	Gratuity for the month of July 2018		HQ	270325		1.65837e+06
	5100 · FRINGE BENEFITS	5104 · Pension/Gratuity	5104 · Pension/Gratuity	Personnel	2018-08-27	Year 1	2018-08-01	Gratuity for the Month of August 2018		HQ	282794		1.94116e+06
	5100 · FRINGE BENEFITS	5104 · Pension/Gratuity	5104 · Pension/Gratuity	Personnel	2018-09-28	Year 1	2018-09-01	Gratuity for the Month of September 2018		HQ	270044		2.21121e+06
	5100 · FRINGE BENEFITS	5104 · Pension/Gratuity	5104 · Pension/Gratuity	Personnel	2018-10-26	Year 2	2018-10-01	Being Transfer Pension for the Month of October 2018.		HQ	272544		2.48375e+06
	5100 · FRINGE BENEFITS	5104 · Pension/Gratuity	5104 · Pension/Gratuity	Personnel	2018-11-30	Year 2	2018-11-01	Gratiuty for Nov 2018		HQ	292151		2.7759e+06
	5100 · FRINGE BENEFITS	5104 · Pension/Gratuity	5104 · Pension/Gratuity	Personnel	2018-12-31	Year 2	2018-12-01	Being Gratuity December 2018		HQ	292033		3.06794e+06
	5100 · FRINGE BENEFITS	Total 5104 · Pension/Gratuity									3.06794e+06	0	3.06794e+06
	5100 · FRINGE BENEFITS	5107 · WIBA
	5100 · FRINGE BENEFITS	5107 · WIBA	5107 · WIBA	Personnel	2018-01-11	Year 1	2018-01-01	Contribution for WIBA Year II for Pact Timiza Staff		HQ	214885		214885
	5100 · FRINGE BENEFITS	5107 · WIBA	5107 · WIBA	Personnel	2018-01-15	Year 1	2018-01-01	Contribution for WIBA Year II for Pact Timiza Staff		HQ	84359		299244
	5100 · FRINGE BENEFITS	5107 · WIBA	5107 · WIBA	Personnel	2018-12-04	Year 2	2018-12-01	WIBA Contribution for the Financial year 2018-2019		HQ	205382		504626
	5100 · FRINGE BENEFITS	Total 5107 · WIBA									504626	0	504626
	Total 5100 · FRINGE BENEFITS										1.57757e+07	949462	1.48262e+07
	5300 · SUPPLIES COSTS
	5300 · SUPPLIES COSTS	5301 · Admin Supplies
	5300 · SUPPLIES COSTS	5301 · Admin Supplies	5301 · Admin Supplies	Admin Supplies	2018-08-10	Year 1	2018-08-01	Payment for printing A5 refferal Books		HQ	22806		22806
	5300 · SUPPLIES COSTS	5301 · Admin Supplies	5301 · Admin Supplies	Admin Supplies	2018-09-04	Year 1	2018-09-01	Printing and photocopying		HQ	595		23401
	5300 · SUPPLIES COSTS	5301 · Admin Supplies	5301 · Admin Supplies	Admin Supplies	2018-01-23	Year 1	2018-01-01	Stamp for Pact Timiza Audit Department		HQ	4163		27564
	5300 · SUPPLIES COSTS	5301 · Admin Supplies	5301 · Admin Supplies	Admin Supplies	2018-01-30	Year 1	2018-01-01	A4 Printing papers		HQ	16341		43905
	5300 · SUPPLIES COSTS	5301 · Admin Supplies	5301 · Admin Supplies	Admin Supplies	2018-02-13	Year 1	2018-02-01	3 Laptops for HMIS		HQ	285000		328905
	5300 · SUPPLIES COSTS	5301 · Admin Supplies	5301 · Admin Supplies	Admin Supplies	2018-02-13	Year 1	2018-02-01	3 Laptops for HMIS		HQ	285000		613905
	5300 · SUPPLIES COSTS	5301 · Admin Supplies	5301 · Admin Supplies	Admin Supplies	2018-02-19	Year 1	2018-02-01	6 KG Gas Cylinder complete with Grills 7 pieces		HQ	30800		644705
	5300 · SUPPLIES COSTS	5301 · Admin Supplies	5301 · Admin Supplies	Admin Supplies	2018-02-19	Year 1	2018-02-01	20 Litres of plastic buckets 49 pieces		HQ	11270		655975
	5300 · SUPPLIES COSTS	5301 · Admin Supplies	5301 · Admin Supplies	Admin Supplies	2018-02-28	Year 1	2018-02-01	Photocopying of payment vouchers and returns		HQ	3489		659464
	5300 · SUPPLIES COSTS	5301 · Admin Supplies	5301 · Admin Supplies	Admin Supplies	2018-04-26	Year 1	2018-04-01	Photocopying of returns,pvs,supplier invoices		HQ	5676		665140
	5300 · SUPPLIES COSTS	5301 · Admin Supplies	5301 · Admin Supplies	Admin Supplies	2018-06-01	Year 1	2018-06-01	Supply of Branded staff ID Lanyards		HQ	68750		733890
	5300 · SUPPLIES COSTS	5301 · Admin Supplies	5301 · Admin Supplies	Admin Supplies	2018-06-01	Year 1	2018-06-01	Supply of Branded staff ID Lanyards		HQ	3750		737640
	5300 · SUPPLIES COSTS	5301 · Admin Supplies	5301 · Admin Supplies	Admin Supplies	2018-07-16	Year 1	2018-07-01	Supply of box files		HQ	26180		763820
	5300 · SUPPLIES COSTS	5301 · Admin Supplies	5301 · Admin Supplies	Admin Supplies	2018-07-16	Year 1	2018-07-01	Supply of box files		HQ	1428		765248
	5300 · SUPPLIES COSTS	5301 · Admin Supplies	5301 · Admin Supplies	Admin Supplies	2018-07-16	Year 1	2018-07-01	Printing and Lamination		HQ	826		766074
	5300 · SUPPLIES COSTS	5301 · Admin Supplies	5301 · Admin Supplies	Admin Supplies	2018-07-16	Year 1	2018-07-01	Printing and Lamination		HQ	15134		781208
	5300 · SUPPLIES COSTS	5301 · Admin Supplies	5301 · Admin Supplies	Admin Supplies	2018-07-16	Year 1	2018-07-01	Printing of A2 VMMC SOP on bond paper in colour		HQ	97293		878501
	5300 · SUPPLIES COSTS	5301 · Admin Supplies	5301 · Admin Supplies	Admin Supplies	2018-07-16	Year 1	2018-07-01	Printing of A2 VMMC SOP on bond paper in colour		HQ	5307		883808
	5300 · SUPPLIES COSTS	5301 · Admin Supplies	5301 · Admin Supplies	Admin Supplies	2018-07-06	Year 1	2018-07-01	Printing of A2 VMMC SOP on bond paper in colour		HQ	531		884339
	5300 · SUPPLIES COSTS	5301 · Admin Supplies	5301 · Admin Supplies	Admin Supplies	2018-07-06	Year 1	2018-07-01	Printing of A2 VMMC SOP on bond paper in colour		HQ	9729		894068
	5300 · SUPPLIES COSTS	5301 · Admin Supplies	5301 · Admin Supplies	Admin Supplies	2018-08-10	Year 1	2018-08-01	Payment for printing A5 refferal Books		HQ	1244		895312
	5300 · SUPPLIES COSTS	5301 · Admin Supplies	5301 · Admin Supplies	Admin Supplies	2018-08-10	Year 1	2018-08-01	Supply of A4 photocopying paper		HQ	19913		915225
	5300 · SUPPLIES COSTS	5301 · Admin Supplies	5301 · Admin Supplies	Admin Supplies	2018-08-10	Year 1	2018-08-01	Supply of A4 photocopying paper		HQ	1087		916312
	5300 · SUPPLIES COSTS	5301 · Admin Supplies	5301 · Admin Supplies	Admin Supplies	2018-08-20	Year 1	2018-08-01	APC Smart Back UPS		HQ	37931		954243
	5300 · SUPPLIES COSTS	5301 · Admin Supplies	5301 · Admin Supplies	Admin Supplies	2018-08-20	Year 1	2018-08-01	APC Smart Back UPS		HQ	2069		956312
	5300 · SUPPLIES COSTS	5301 · Admin Supplies	5301 · Admin Supplies	Admin Supplies	2018-08-20	Year 1	2018-08-01	Extension Cables		HQ	621		956933
	5300 · SUPPLIES COSTS	5301 · Admin Supplies	5301 · Admin Supplies	Admin Supplies	2018-08-20	Year 1	2018-08-01	Extension Cables		HQ	11379		968312
	5300 · SUPPLIES COSTS	5301 · Admin Supplies	5301 · Admin Supplies	Admin Supplies	2018-08-20	Year 1	2018-08-01	Color Coded Bins		HQ	22047		990359
	5300 · SUPPLIES COSTS	5301 · Admin Supplies	5301 · Admin Supplies	Admin Supplies	2018-08-20	Year 1	2018-08-01	Color Coded Bins		HQ	1203		991562
	5300 · SUPPLIES COSTS	5301 · Admin Supplies	5301 · Admin Supplies	Admin Supplies	2018-08-20	Year 1	2018-08-01	Printing of Theatre Register		HQ	10620		1002182
	5300 · SUPPLIES COSTS	5301 · Admin Supplies	5301 · Admin Supplies	Admin Supplies	2018-08-20	Year 1	2018-08-01	Printing of Theatre Register		HQ	580		1002762
	5300 · SUPPLIES COSTS	5301 · Admin Supplies	5301 · Admin Supplies	Admin Supplies	2018-08-22	Year 1	2018-08-01	Binding VMMC Training Manuals		HQ	2500		1005262
	5300 · SUPPLIES COSTS	5301 · Admin Supplies	5301 · Admin Supplies	Admin Supplies	2018-08-22	Year 1	2018-08-01	Photocopying of returns and PVS		HQ	4995		1010257
	5300 · SUPPLIES COSTS	5301 · Admin Supplies	5301 · Admin Supplies	Admin Supplies	2018-08-22	Year 1	2018-08-01	Stepler and paper punch		HQ	1015		1011272
	5300 · SUPPLIES COSTS	5301 · Admin Supplies	5301 · Admin Supplies	Admin Supplies	2018-08-22	Year 1	2018-08-01	Photocopying papers		HQ	4796		1016068
	5300 · SUPPLIES COSTS	5301 · Admin Supplies	5301 · Admin Supplies	Admin Supplies	2018-09-27	Year 1	2018-09-01	Photocopying of pvs and return		HQ	11676		1027744
	5300 · SUPPLIES COSTS	5301 · Admin Supplies	5301 · Admin Supplies	Admin Supplies	2018-09-27	Year 1	2018-09-01	Photocopy of pvs and returns		HQ	4989		1032733
	5300 · SUPPLIES COSTS	5301 · Admin Supplies	5301 · Admin Supplies	Admin Supplies	2018-09-28	Year 1	2018-09-01	Memory Upgrade Dr Ayieko's Lap Top		HQ	7000		1039733
	5300 · SUPPLIES COSTS	5301 · Admin Supplies	5301 · Admin Supplies	Admin Supplies	2018-09-26	Year 1	2018-09-01	Purchase of a printer		HQ	5975		1045708
	5300 · SUPPLIES COSTS	5301 · Admin Supplies	5301 · Admin Supplies	Admin Supplies	2018-09-26	Year 1	2018-09-01	Purchase of a printer		HQ	109525		1155233
	5300 · SUPPLIES COSTS	5301 · Admin Supplies	5301 · Admin Supplies	Admin Supplies	2018-09-21	Year 1	2018-09-01	Being printing of client rights on Satin		HQ	8297		1163530
	5300 · SUPPLIES COSTS	5301 · Admin Supplies	5301 · Admin Supplies	Admin Supplies	2018-09-21	Year 1	2018-09-01	Being printing of client rights on Satin		HQ	453		1163983
	5300 · SUPPLIES COSTS	5301 · Admin Supplies	5301 · Admin Supplies	Admin Supplies	2018-11-01	Year 2	2018-11-01	Being Transport for bringing drinking water.		HQ	200		1164183
	5300 · SUPPLIES COSTS	5301 · Admin Supplies	5301 · Admin Supplies	Admin Supplies	2018-11-02	Year 2	2018-11-01	Being Purchase of office Utencils.		HQ	400		1164583
	5300 · SUPPLIES COSTS	5301 · Admin Supplies	5301 · Admin Supplies	Admin Supplies	2018-11-13	Year 2	2018-11-01	Being purchase of Hilighter		HQ	140		1164723
	5300 · SUPPLIES COSTS	5301 · Admin Supplies	5301 · Admin Supplies	Admin Supplies	2018-11-16	Year 2	2018-11-01	Being transport for drinking water.		HQ	200		1164923
	5300 · SUPPLIES COSTS	5301 · Admin Supplies	5301 · Admin Supplies	Admin Supplies	2018-11-29	Year 2	2018-11-01	Being transport for Office drinking water.		HQ	200		1165123
	5300 · SUPPLIES COSTS	5301 · Admin Supplies	5301 · Admin Supplies	Admin Supplies	2018-12-31	Year 2	2018-12-01	Purchase of Self Inking Stamp		HQ	3500		1168623
	5300 · SUPPLIES COSTS	5301 · Admin Supplies	5301 · Admin Supplies	Admin Supplies	2018-12-31	Year 2	2018-12-01	Purchase of office Utilities		HQ	19495		1188118
	5300 · SUPPLIES COSTS	5301 · Admin Supplies	5301 · Admin Supplies	Admin Supplies	2018-12-31	Year 2	2018-12-01	Purchase of Laptop bag		HQ	5000		1193118
	5300 · SUPPLIES COSTS	5301 · Admin Supplies	5301 · Admin Supplies	Admin Supplies	2018-12-31	Year 2	2018-12-01	Office Drinking Water-HQ		HQ	9600		1202718
	5300 · SUPPLIES COSTS	5301 · Admin Supplies	5301 · Admin Supplies	Admin Supplies	2018-02-15	Year 1	2018-02-01	Photocopy,Type Setting and printing		Migori	1500		1204218
	5300 · SUPPLIES COSTS	5301 · Admin Supplies	5301 · Admin Supplies	Admin Supplies	2018-02-15	Year 1	2018-02-01	Printing,Typesetting and photocopying		Migori	400		1204618
	5300 · SUPPLIES COSTS	5301 · Admin Supplies	5301 · Admin Supplies	Admin Supplies	2018-02-15	Year 1	2018-02-01	Printing,Typesetting, photocopying and Internet		Migori	340		1204958
	5300 · SUPPLIES COSTS	5301 · Admin Supplies	5301 · Admin Supplies	Admin Supplies	2018-02-15	Year 1	2018-02-01	Refreshment sodas for lients		Migori	8000		1212958
	5300 · SUPPLIES COSTS	5301 · Admin Supplies	5301 · Admin Supplies	Admin Supplies	2018-02-15	Year 1	2018-02-01	Hall Hire Transport refreshment neema and water for use		Migori	7200		1220158
	5300 · SUPPLIES COSTS	5301 · Admin Supplies	5301 · Admin Supplies	Admin Supplies	2018-03-23	Year 1	2018-03-01	Printing of Interview forms		Migori	700		1220858
	5300 · SUPPLIES COSTS	5301 · Admin Supplies	5301 · Admin Supplies	Admin Supplies	2018-03-23	Year 1	2018-03-01	Printing and photocopying		Migori	275		1221133
	5300 · SUPPLIES COSTS	5301 · Admin Supplies	5301 · Admin Supplies	Admin Supplies	2018-03-23	Year 1	2018-03-01	Photocopies		Migori	250		1221383
	5300 · SUPPLIES COSTS	5301 · Admin Supplies	5301 · Admin Supplies	Admin Supplies	2018-03-23	Year 1	2018-03-01	Printing and photocopying		Migori	500		1221883
	5300 · SUPPLIES COSTS	5301 · Admin Supplies	5301 · Admin Supplies	Admin Supplies	2018-03-23	Year 1	2018-03-01	Printing and photocopying		Migori	400		1222283
	5300 · SUPPLIES COSTS	5301 · Admin Supplies	5301 · Admin Supplies	Admin Supplies	2018-03-23	Year 1	2018-03-01	Printing and photocopying		Migori	150		1222433
	5300 · SUPPLIES COSTS	5301 · Admin Supplies	5301 · Admin Supplies	Admin Supplies	2018-03-23	Year 1	2018-03-01	Printing and photocopying		Migori	600		1223033
	5300 · SUPPLIES COSTS	5301 · Admin Supplies	5301 · Admin Supplies	Admin Supplies	2018-03-23	Year 1	2018-03-01	Printing and photocopying		Migori	500		1223533
	5300 · SUPPLIES COSTS	5301 · Admin Supplies	5301 · Admin Supplies	Admin Supplies	2018-03-23	Year 1	2018-03-01	Printing and photocopying		Migori	400		1223933
	5300 · SUPPLIES COSTS	5301 · Admin Supplies	5301 · Admin Supplies	Admin Supplies	2018-03-23	Year 1	2018-03-01	Printing and photocopying		Migori	475		1224408
	5300 · SUPPLIES COSTS	5301 · Admin Supplies	5301 · Admin Supplies	Admin Supplies	2018-03-23	Year 1	2018-03-01	Printing and photocopying		Migori	250		1224658
	5300 · SUPPLIES COSTS	5301 · Admin Supplies	5301 · Admin Supplies	Admin Supplies	2018-03-16	Year 1	2018-03-01	Primus Gas Burner		Migori	500		1225158
	5300 · SUPPLIES COSTS	5301 · Admin Supplies	5301 · Admin Supplies	Admin Supplies	2018-05-01	Year 1	2018-05-01	100ML Insecticide		Migori	450		1225608
	5300 · SUPPLIES COSTS	5301 · Admin Supplies	5301 · Admin Supplies	Admin Supplies	2018-05-01	Year 1	2018-05-01	Bulbs and padlocks		Migori	1490		1227098
	5300 · SUPPLIES COSTS	5301 · Admin Supplies	5301 · Admin Supplies	Admin Supplies	2018-05-01	Year 1	2018-05-01	6 KG Gas Tefil		Migori	1500		1228598
	5300 · SUPPLIES COSTS	5301 · Admin Supplies	5301 · Admin Supplies	Admin Supplies	2018-05-01	Year 1	2018-05-01	2FT Flourescent Bulb		Migori	1200		1229798
	5300 · SUPPLIES COSTS	5301 · Admin Supplies	5301 · Admin Supplies	Admin Supplies	2018-05-01	Year 1	2018-05-01	cloth pegs		Migori	207		1230005
	5300 · SUPPLIES COSTS	5301 · Admin Supplies	5301 · Admin Supplies	Admin Supplies	2018-05-15	Year 1	2018-05-01	Printing and Photocopying		Migori	6000		1236005
	5300 · SUPPLIES COSTS	5301 · Admin Supplies	5301 · Admin Supplies	Admin Supplies	2018-08-20	Year 1	2018-08-01	Printing A6 VMMC Booklets		Migori	51206		1287211
	5300 · SUPPLIES COSTS	5301 · Admin Supplies	5301 · Admin Supplies	Admin Supplies	2018-08-20	Year 1	2018-08-01	Printing A6 VMMC Booklets		Migori	2794		1290005
	5300 · SUPPLIES COSTS	5301 · Admin Supplies	5301 · Admin Supplies	Admin Supplies	2018-08-30	Year 1	2018-08-01	Rain Coats for RRI		Migori	3600		1293605
	5300 · SUPPLIES COSTS	5301 · Admin Supplies	5301 · Admin Supplies	Admin Supplies	2018-09-12	Year 1	2018-09-01	Photocopying		Migori	700		1294305
	5300 · SUPPLIES COSTS	5301 · Admin Supplies	5301 · Admin Supplies	Admin Supplies	2018-09-04	Year 1	2018-09-01	Burners		Migori	400		1294705
	5300 · SUPPLIES COSTS	5301 · Admin Supplies	5301 · Admin Supplies	Admin Supplies	2018-09-04	Year 1	2018-09-01	Stationery		Migori	1500		1296205
	5300 · SUPPLIES COSTS	5301 · Admin Supplies	5301 · Admin Supplies	Admin Supplies	2018-09-04	Year 1	2018-09-01	Primus gas Burner		Migori	500		1296705
	5300 · SUPPLIES COSTS	5301 · Admin Supplies	5301 · Admin Supplies	Admin Supplies	2018-11-01	Year 2	2018-11-01	Being purchase of Stores Padlock.		Migori	450		1297155
	5300 · SUPPLIES COSTS	5301 · Admin Supplies	5301 · Admin Supplies	Admin Supplies	2018-11-08	Year 2	2018-11-01	Being Purchase of Asorted stationary		Migori	454		1297609
	5300 · SUPPLIES COSTS	5301 · Admin Supplies	5301 · Admin Supplies	Admin Supplies	2018-12-12	Year 2	2018-12-01	Scanning		Migori	3100		1300709
	5300 · SUPPLIES COSTS	5301 · Admin Supplies	5301 · Admin Supplies	Admin Supplies	2018-02-05	Year 1	2018-02-01	Purchase of stamp pad		Nyatike	250		1300959
	5300 · SUPPLIES COSTS	5301 · Admin Supplies	5301 · Admin Supplies	Admin Supplies	2018-02-05	Year 1	2018-02-01	Purchase of sisal ropes to hold speakers		Nyatike	100		1301059
	5300 · SUPPLIES COSTS	5301 · Admin Supplies	5301 · Admin Supplies	Admin Supplies	2018-02-05	Year 1	2018-02-01	Purchase of D-10		Nyatike	680		1301739
	5300 · SUPPLIES COSTS	5301 · Admin Supplies	5301 · Admin Supplies	Admin Supplies	2018-02-05	Year 1	2018-02-01	Window Grilling at Nyatike Office		Nyatike	300		1302039
	5300 · SUPPLIES COSTS	5301 · Admin Supplies	5301 · Admin Supplies	Admin Supplies	2018-02-05	Year 1	2018-02-01	Photocopying		Nyatike	100		1302139
	5300 · SUPPLIES COSTS	5301 · Admin Supplies	5301 · Admin Supplies	Admin Supplies	2018-02-05	Year 1	2018-02-01	Purchase of brooms,brush,match box and note books		Nyatike	220		1302359
	5300 · SUPPLIES COSTS	5301 · Admin Supplies	5301 · Admin Supplies	Admin Supplies	2018-02-20	Year 1	2018-02-01	-MULTIPLE-		-MULTIPLE-	18000		1320359
	5300 · SUPPLIES COSTS	5301 · Admin Supplies	5301 · Admin Supplies	Admin Supplies	2018-03-19	Year 1	2018-03-01	Lapttop Bag for ALO		Nyatike	5000		1325359
	5300 · SUPPLIES COSTS	5301 · Admin Supplies	5301 · Admin Supplies	Admin Supplies	2018-03-06	Year 1	2018-03-01	Photocopy of forms		Nyatike	150		1325509
	5300 · SUPPLIES COSTS	5301 · Admin Supplies	5301 · Admin Supplies	Admin Supplies	2018-03-13	Year 1	2018-03-01	Lamination of forms		Nyatike	100		1325609
	5300 · SUPPLIES COSTS	5301 · Admin Supplies	5301 · Admin Supplies	Admin Supplies	2018-03-02	Year 1	2018-03-01	Printing and photocopying of time sheets		Nyatike	300		1325909
	5300 · SUPPLIES COSTS	5301 · Admin Supplies	5301 · Admin Supplies	Admin Supplies	2018-03-06	Year 1	2018-03-01	Photocopying of tracing forms		Nyatike	210		1326119
	5300 · SUPPLIES COSTS	5301 · Admin Supplies	5301 · Admin Supplies	Admin Supplies	2018-03-06	Year 1	2018-03-01	Lamination of 15 copies		Nyatike	750		1326869
	5300 · SUPPLIES COSTS	5301 · Admin Supplies	5301 · Admin Supplies	Admin Supplies	2018-03-06	Year 1	2018-03-01	Binding of data Book lets		Nyatike	250		1327119
	5300 · SUPPLIES COSTS	5301 · Admin Supplies	5301 · Admin Supplies	Admin Supplies	2018-05-29	Year 1	2018-05-01	Adjustment of pv 45349 1500 Rebanked Laptop Bag		Nyatike		1500	1325619
	5300 · SUPPLIES COSTS	5301 · Admin Supplies	5301 · Admin Supplies	Admin Supplies	2018-05-10	Year 1	2018-05-01	Cooking gas Burner		Nyatike	500		1326119
	5300 · SUPPLIES COSTS	5301 · Admin Supplies	5301 · Admin Supplies	Admin Supplies	2018-05-10	Year 1	2018-05-01	Printing and Photocopying		Nyatike	500		1326619
	5300 · SUPPLIES COSTS	5301 · Admin Supplies	5301 · Admin Supplies	Admin Supplies	2018-05-10	Year 1	2018-05-01	Solex Padlock		Nyatike	200		1326819
	5300 · SUPPLIES COSTS	5301 · Admin Supplies	5301 · Admin Supplies	Admin Supplies	2018-05-10	Year 1	2018-05-01	Photocopying and printing		Nyatike	950		1327769
	5300 · SUPPLIES COSTS	5301 · Admin Supplies	5301 · Admin Supplies	Admin Supplies	2018-05-10	Year 1	2018-05-01	Manilla Paper		Nyatike	200		1327969
	5300 · SUPPLIES COSTS	5301 · Admin Supplies	5301 · Admin Supplies	Admin Supplies	2018-06-14	Year 1	2018-06-01	Extension cable		Nyatike	4500		1332469
	5300 · SUPPLIES COSTS	5301 · Admin Supplies	5301 · Admin Supplies	Admin Supplies	2018-09-04	Year 1	2018-09-01	Photocopying of tracing forms		Nyatike	500		1332969
	5300 · SUPPLIES COSTS	5301 · Admin Supplies	5301 · Admin Supplies	Admin Supplies	2018-09-04	Year 1	2018-09-01	Photocopying of tracing forms		Nyatike	505		1333474
	5300 · SUPPLIES COSTS	5301 · Admin Supplies	5301 · Admin Supplies	Admin Supplies	2018-09-04	Year 1	2018-09-01	Photocopying of tracing forms		Nyatike	500		1333974
	5300 · SUPPLIES COSTS	5301 · Admin Supplies	5301 · Admin Supplies	Admin Supplies	2018-09-04	Year 1	2018-09-01	Photocopying of tracing forms		Nyatike	265		1334239
	5300 · SUPPLIES COSTS	5301 · Admin Supplies	5301 · Admin Supplies	Admin Supplies	2018-09-04	Year 1	2018-09-01	Photocopying of tracing forms		Nyatike	575		1334814
	5300 · SUPPLIES COSTS	5301 · Admin Supplies	5301 · Admin Supplies	Admin Supplies	2018-09-04	Year 1	2018-09-01	Photocopying of tracing forms		Nyatike	245		1335059
	5300 · SUPPLIES COSTS	5301 · Admin Supplies	5301 · Admin Supplies	Admin Supplies	2018-10-31	Year 2	2018-10-01	Office Drinking Water		Nyatike	2000		1337059
	5300 · SUPPLIES COSTS	5301 · Admin Supplies	5301 · Admin Supplies	Admin Supplies	2018-10-31	Year 2	2018-10-01	Office Drinking Water		Nyatike	2000		1339059
	5300 · SUPPLIES COSTS	5301 · Admin Supplies	5301 · Admin Supplies	Admin Supplies	2018-11-09	Year 2	2018-11-01	Being purchase of Photocoping Papers.		Nyatike	500		1339559
	5300 · SUPPLIES COSTS	5301 · Admin Supplies	5301 · Admin Supplies	Admin Supplies	2018-11-21	Year 2	2018-11-01	Purchase of Stamp Pad		Nyatike	150		1339709
	5300 · SUPPLIES COSTS	5301 · Admin Supplies	5301 · Admin Supplies	Admin Supplies	2018-11-22	Year 2	2018-11-01	Being payment for Puncture repair.		Nyatike	650		1340359
	5300 · SUPPLIES COSTS	5301 · Admin Supplies	5301 · Admin Supplies	Admin Supplies	2018-11-23	Year 2	2018-11-01	Being Purchase of Photocopy paper.		Nyatike	980		1341339
	5300 · SUPPLIES COSTS	5301 · Admin Supplies	5301 · Admin Supplies	Admin Supplies	2018-11-30	Year 2	2018-11-01	Office Drinking water		Nyatike	1500		1342839
	5300 · SUPPLIES COSTS	5301 · Admin Supplies	5301 · Admin Supplies	Admin Supplies	2018-11-30	Year 2	2018-11-01	Office Drinking Water		Nyatike	2000		1344839
	5300 · SUPPLIES COSTS	5301 · Admin Supplies	5301 · Admin Supplies	Admin Supplies	2018-11-30	Year 2	2018-11-01	Office Drinking Water		Nyatike	1500		1346339
	5300 · SUPPLIES COSTS	5301 · Admin Supplies	5301 · Admin Supplies	Admin Supplies	2018-12-24	Year 2	2018-12-01	Office Drinking Water		Nyatike	1500		1347839
	5300 · SUPPLIES COSTS	5301 · Admin Supplies	5301 · Admin Supplies	Admin Supplies	2018-12-31	Year 2	2018-12-01	Office Drinking Water		Nyatike	1500		1349339
	5300 · SUPPLIES COSTS	5301 · Admin Supplies	5301 · Admin Supplies	Admin Supplies	2018-12-31	Year 2	2018-12-01	Purchase of Laptop Bag		Nyatike	5000		1354339
	5300 · SUPPLIES COSTS	5301 · Admin Supplies	5301 · Admin Supplies	Admin Supplies	2018-12-31	Year 2	2018-12-01	Drinking Water		Nyatike	1500		1355839
	5300 · SUPPLIES COSTS	5301 · Admin Supplies	5301 · Admin Supplies	Admin Supplies	2018-12-31	Year 2	2018-12-01	Drinking Water		Nyatike	1500		1357339
	5300 · SUPPLIES COSTS	5301 · Admin Supplies	5301 · Admin Supplies	Admin Supplies	2018-02-08	Year 1	2018-02-01	Printing and photocopying		Rongo	825		1358164
	5300 · SUPPLIES COSTS	5301 · Admin Supplies	5301 · Admin Supplies	Admin Supplies	2018-02-08	Year 1	2018-02-01	Office steppler and MC Bulbs		Rongo	1110		1359274
	5300 · SUPPLIES COSTS	5301 · Admin Supplies	5301 · Admin Supplies	Admin Supplies	2018-02-08	Year 1	2018-02-01	Office paper punch		Rongo	910		1360184
	5300 · SUPPLIES COSTS	5301 · Admin Supplies	5301 · Admin Supplies	Admin Supplies	2018-02-08	Year 1	2018-02-01	Bulb for MC Othoro		Rongo	190		1360374
	5300 · SUPPLIES COSTS	5301 · Admin Supplies	5301 · Admin Supplies	Admin Supplies	2018-02-08	Year 1	2018-02-01	Payment for breaking of box padlocks		Rongo	100		1360474
	5300 · SUPPLIES COSTS	5301 · Admin Supplies	5301 · Admin Supplies	Admin Supplies	2018-02-08	Year 1	2018-02-01	Purchase of 2 padlocks		Rongo	1040		1361514
	5300 · SUPPLIES COSTS	5301 · Admin Supplies	5301 · Admin Supplies	Admin Supplies	2018-02-09	Year 1	2018-02-01	Printing and photocopy		Rongo	750		1362264
	5300 · SUPPLIES COSTS	5301 · Admin Supplies	5301 · Admin Supplies	Admin Supplies	2018-02-20	Year 1	2018-02-01	Payment for Hinges and Drawer Locks		Rongo	1055		1363319
	5300 · SUPPLIES COSTS	5301 · Admin Supplies	5301 · Admin Supplies	Admin Supplies	2018-02-21	Year 1	2018-02-01	Photocopy and printing services		Rongo	840		1364159
	5300 · SUPPLIES COSTS	5301 · Admin Supplies	5301 · Admin Supplies	Admin Supplies	2018-02-21	Year 1	2018-02-01	Payment for repair and painting of metal Box		Rongo	900		1365059
	5300 · SUPPLIES COSTS	5301 · Admin Supplies	5301 · Admin Supplies	Admin Supplies	2018-02-21	Year 1	2018-02-01	Printing and photocopies		Rongo	1250		1366309
	5300 · SUPPLIES COSTS	5301 · Admin Supplies	5301 · Admin Supplies	Admin Supplies	2018-02-28	Year 1	2018-02-01	Note Books		Rongo	7200		1373509
	5300 · SUPPLIES COSTS	5301 · Admin Supplies	5301 · Admin Supplies	Admin Supplies	2018-03-15	Year 1	2018-03-01	Water for Office		Rongo	1800		1375309
	5300 · SUPPLIES COSTS	5301 · Admin Supplies	5301 · Admin Supplies	Admin Supplies	2018-04-06	Year 1	2018-04-01	Office Drinking water		Rongo	4590		1379899
	5300 · SUPPLIES COSTS	5301 · Admin Supplies	5301 · Admin Supplies	Admin Supplies	2018-05-03	Year 1	2018-05-01	photocopies		Rongo	200		1380099
	5300 · SUPPLIES COSTS	5301 · Admin Supplies	5301 · Admin Supplies	Admin Supplies	2018-05-03	Year 1	2018-05-01	Padlocks for metal Box Uriri		Rongo	1100		1381199
	5300 · SUPPLIES COSTS	5301 · Admin Supplies	5301 · Admin Supplies	Admin Supplies	2018-05-03	Year 1	2018-05-01	Printing and photocopying		Rongo	1084		1382283
	5300 · SUPPLIES COSTS	5301 · Admin Supplies	5301 · Admin Supplies	Admin Supplies	2018-05-03	Year 1	2018-05-01	Photocopying and printing		Rongo	1400		1383683
	5300 · SUPPLIES COSTS	5301 · Admin Supplies	5301 · Admin Supplies	Admin Supplies	2018-05-03	Year 1	2018-05-01	Photocopying and printing		Rongo	180		1383863
	5300 · SUPPLIES COSTS	5301 · Admin Supplies	5301 · Admin Supplies	Admin Supplies	2018-05-12	Year 1	2018-05-01	Office drinking water and News Paper		Rongo	5550		1389413
	5300 · SUPPLIES COSTS	5301 · Admin Supplies	5301 · Admin Supplies	Admin Supplies	2018-06-16	Year 1	2018-06-01	Drinking water loading and offloading charges		Rongo	4950		1394363
	5300 · SUPPLIES COSTS	5301 · Admin Supplies	5301 · Admin Supplies	Admin Supplies	2018-07-02	Year 1	2018-07-01	Laptop Bag Rongo ALO		Rongo	5000		1399363
	5300 · SUPPLIES COSTS	5301 · Admin Supplies	5301 · Admin Supplies	Admin Supplies	2018-08-13	Year 1	2018-08-01	Office supplies-water and curtains		Rongo	12700		1412063
	5300 · SUPPLIES COSTS	5301 · Admin Supplies	5301 · Admin Supplies	Admin Supplies	2018-08-13	Year 1	2018-08-01	Mineral water		Rongo	5000		1417063
	5300 · SUPPLIES COSTS	5301 · Admin Supplies	5301 · Admin Supplies	Admin Supplies	2018-09-12	Year 1	2018-09-01	Printing of graphs		Rongo	1500		1418563
	5300 · SUPPLIES COSTS	5301 · Admin Supplies	5301 · Admin Supplies	Admin Supplies	2018-09-04	Year 1	2018-09-01	Photocopies		Rongo	710		1419273
	5300 · SUPPLIES COSTS	5301 · Admin Supplies	5301 · Admin Supplies	Admin Supplies	2018-09-04	Year 1	2018-09-01	Printing and photocopying		Rongo	1300		1420573
	5300 · SUPPLIES COSTS	5301 · Admin Supplies	5301 · Admin Supplies	Admin Supplies	2018-09-04	Year 1	2018-09-01	Printing and photocopying		Rongo	180		1420753
	5300 · SUPPLIES COSTS	5301 · Admin Supplies	5301 · Admin Supplies	Admin Supplies	2018-09-04	Year 1	2018-09-01	Printing and photocopying		Rongo	1080		1421833
	5300 · SUPPLIES COSTS	5301 · Admin Supplies	5301 · Admin Supplies	Admin Supplies	2018-09-13	Year 1	2018-09-01	Printing and photocopying		Rongo	135		1421968
	5300 · SUPPLIES COSTS	5301 · Admin Supplies	5301 · Admin Supplies	Admin Supplies	2018-11-30	Year 2	2018-11-01	Office Drinking Water		Rongo	8000		1429968
	5300 · SUPPLIES COSTS	5301 · Admin Supplies	5301 · Admin Supplies	Admin Supplies	2018-12-03	Year 2	2018-12-01	Being Purchase of Photocopy papers and Steppler.		Rongo	1250		1431218
	5300 · SUPPLIES COSTS	5301 · Admin Supplies	5301 · Admin Supplies	Admin Supplies	2018-12-03	Year 2	2018-12-01	Being payment for Printing and photocoping.		Rongo	1200		1432418
	5300 · SUPPLIES COSTS	5301 · Admin Supplies	5301 · Admin Supplies	Admin Supplies	2018-12-06	Year 2	2018-12-01	Being Purchase of Stapple Pins.		Rongo	45		1432463
	5300 · SUPPLIES COSTS	5301 · Admin Supplies	5301 · Admin Supplies	Admin Supplies	2018-12-06	Year 2	2018-12-01	Being Purchase of 2 boxes of Staple Pins.		Rongo	90		1432553
	5300 · SUPPLIES COSTS	5301 · Admin Supplies	5301 · Admin Supplies	Admin Supplies	2018-12-06	Year 2	2018-12-01	Being Purchase of Photocopy paper and Staple Pins.		Rongo	850		1433403
	5300 · SUPPLIES COSTS	Total 5301 · Admin Supplies									1434903	1500	1433403
	5300 · SUPPLIES COSTS	5302 · Programmatic Supplies	5302 · Programmatic Supplies
	5300 · SUPPLIES COSTS	5302 · Programmatic Supplies	5302 · Programmatic Supplies	Program Supplies	2018-03-14	Year 1	2018-03-01	Distilled water Jerican 20 Litres		HQ	31500		31500
	5300 · SUPPLIES COSTS	5302 · Programmatic Supplies	5302 · Programmatic Supplies	Program Supplies	2018-02-01	Year 1	2018-02-01	Jik Solutions 5 Litres		HQ	351540		383040
	5300 · SUPPLIES COSTS	5302 · Programmatic Supplies	5302 · Programmatic Supplies	Medicine and Medical Supplies	2018-02-01	Year 1	2018-02-01	Brown Elastic cohesive bandage		HQ	95760		478800
	5300 · SUPPLIES COSTS	5302 · Programmatic Supplies	5302 · Programmatic Supplies	Program Supplies	2018-02-01	Year 1	2018-02-01	Dettol Hand wash		HQ	34500		513300
	5300 · SUPPLIES COSTS	5302 · Programmatic Supplies	5302 · Programmatic Supplies	Medicine and Medical Supplies	2018-02-02	Year 1	2018-02-01	Supply of 2100 Lignocaine injections		HQ	61950		575250
	5300 · SUPPLIES COSTS	5302 · Programmatic Supplies	5302 · Programmatic Supplies	Medicine and Medical Supplies	2018-02-19	Year 1	2018-02-01	Linen for theatre use 525 pieces		HQ	304500		879750
	5300 · SUPPLIES COSTS	5302 · Programmatic Supplies	5302 · Programmatic Supplies	Program Supplies	2018-03-15	Year 1	2018-03-01	Dettol Hand wash		HQ	24000		903750
	5300 · SUPPLIES COSTS	5302 · Programmatic Supplies	5302 · Programmatic Supplies	Program Supplies	2018-03-20	Year 1	2018-03-01	Male Underpants for VMMC Clients 5000 @ 185		HQ	925000		1828750
	5300 · SUPPLIES COSTS	5302 · Programmatic Supplies	5302 · Programmatic Supplies	Medicine and Medical Supplies	2018-04-18	Year 1	2018-04-01	Supply of betadine antiseptic solution		HQ	283500		2112250
	5300 · SUPPLIES COSTS	5302 · Programmatic Supplies	5302 · Programmatic Supplies	Medicine and Medical Supplies	2018-04-18	Year 1	2018-04-01	Supply of assorted medicines		HQ	22967.8		2.13522e+06
	5300 · SUPPLIES COSTS	5302 · Programmatic Supplies	5302 · Programmatic Supplies	Medicine and Medical Supplies	2018-04-24	Year 1	2018-04-01	Supply of latex examination gloves		HQ	89700		2.22492e+06
	5300 · SUPPLIES COSTS	5302 · Programmatic Supplies	5302 · Programmatic Supplies	Medicine and Medical Supplies	2018-04-13	Year 1	2018-04-01	Supply of betadine solution		HQ	225000		2.44992e+06
	5300 · SUPPLIES COSTS	5302 · Programmatic Supplies	5302 · Programmatic Supplies	Medicine and Medical Supplies	2018-04-13	Year 1	2018-04-01	Supply of Aniosgel and medical envelopes		HQ	178450		2.62837e+06
	5300 · SUPPLIES COSTS	5302 · Programmatic Supplies	5302 · Programmatic Supplies	Medicine and Medical Supplies	2018-05-21	Year 1	2018-05-01	Supply of sterile gloves,needles and syringes		HQ	1400000		4.02837e+06
	5300 · SUPPLIES COSTS	5302 · Programmatic Supplies	5302 · Programmatic Supplies	Program Supplies	2018-05-15	Year 1	2018-05-01	Supply of head Lamp and Lubricant		HQ	24987		4.05335e+06
	5300 · SUPPLIES COSTS	5302 · Programmatic Supplies	5302 · Programmatic Supplies	Medicine and Medical Supplies	2018-05-11	Year 1	2018-05-01	Purchase of cohesive bandages		HQ	76000		4.12935e+06
	5300 · SUPPLIES COSTS	5302 · Programmatic Supplies	5302 · Programmatic Supplies	Program Supplies	2018-05-17	Year 1	2018-05-01	Head Lump and Lubicant		HQ	1363		4.13072e+06
	5300 · SUPPLIES COSTS	5302 · Programmatic Supplies	5302 · Programmatic Supplies	Program Supplies	2018-08-10	Year 1	2018-08-01	Male Underpants for VMMC Clients		HQ	853448		4.98417e+06
	5300 · SUPPLIES COSTS	5302 · Programmatic Supplies	5302 · Programmatic Supplies	Program Supplies	2018-08-10	Year 1	2018-08-01	Male Underpants for VMMC Clients		HQ	46552		5.03072e+06
	5300 · SUPPLIES COSTS	5302 · Programmatic Supplies	5302 · Programmatic Supplies	Medicine and Medical Supplies	2018-08-10	Year 1	2018-08-01	Wokadine Antiseptic and Sterile Gause		HQ	225000		5.25572e+06
	5300 · SUPPLIES COSTS	5302 · Programmatic Supplies	5302 · Programmatic Supplies	Medicine and Medical Supplies	2018-08-10	Year 1	2018-08-01	Non Sterile Gauze and medical Envelopes		HQ	141961		5.39768e+06
	5300 · SUPPLIES COSTS	5302 · Programmatic Supplies	5302 · Programmatic Supplies	Medicine and Medical Supplies	2018-08-10	Year 1	2018-08-01	Non Sterile Gauze and medical Envelopes		HQ	189		5.39787e+06
	5300 · SUPPLIES COSTS	5302 · Programmatic Supplies	5302 · Programmatic Supplies	Medicine and Medical Supplies	2018-09-21	Year 1	2018-09-01	Medical Supplies		HQ	69500		5.46737e+06
	5300 · SUPPLIES COSTS	5302 · Programmatic Supplies	5302 · Programmatic Supplies	Program Supplies	2018-09-21	Year 1	2018-09-01	Supply of Jix for VMMC .		HQ	49037		5.5164e+06
	5300 · SUPPLIES COSTS	5302 · Programmatic Supplies	5302 · Programmatic Supplies	Program Supplies	2018-09-21	Year 1	2018-09-01	Supply of Jix for VMMC .		HQ	2675		5.51908e+06
	5300 · SUPPLIES COSTS	5302 · Programmatic Supplies	5302 · Programmatic Supplies	Program Supplies	2018-09-21	Year 1	2018-09-01	Supply of Jix for VMMC .		HQ	34325		5.5534e+06
	5300 · SUPPLIES COSTS	5302 · Programmatic Supplies	5302 · Programmatic Supplies	Program Supplies	2018-09-21	Year 1	2018-09-01	Supply of Jix for VMMC .		HQ	1873		5.55528e+06
	5300 · SUPPLIES COSTS	5302 · Programmatic Supplies	5302 · Programmatic Supplies	Medicine and Medical Supplies	2018-09-24	Year 1	2018-09-01	Medical supplies.-Prepacks		HQ	0		5.55528e+06
	5300 · SUPPLIES COSTS	5302 · Programmatic Supplies	5302 · Programmatic Supplies	Program Supplies	2018-09-24	Year 1	2018-09-01	Supply of Jik Solution- Vmmc .		HQ	0		5.55528e+06
	5300 · SUPPLIES COSTS	5302 · Programmatic Supplies	5302 · Programmatic Supplies	Program Supplies	2018-09-24	Year 1	2018-09-01	Supply of Jik Solution- Vmmc .		HQ	0		5.55528e+06
	5300 · SUPPLIES COSTS	5302 · Programmatic Supplies	5302 · Programmatic Supplies	Stationery	2018-09-24	Year 1	2018-09-01	Printing Asorted items for VMMC.		HQ	0		5.55528e+06
	5300 · SUPPLIES COSTS	5302 · Programmatic Supplies	5302 · Programmatic Supplies	Stationery	2018-09-24	Year 1	2018-09-01	Printing Asorted items for VMMC.		HQ	0		5.55528e+06
	5300 · SUPPLIES COSTS	5302 · Programmatic Supplies	5302 · Programmatic Supplies	Medicine and Medical Supplies	2018-09-24	Year 1	2018-09-01	Supply of distilled Water for VMMC.		HQ	34137		5.58941e+06
	5300 · SUPPLIES COSTS	5302 · Programmatic Supplies	5302 · Programmatic Supplies	Medicine and Medical Supplies	2018-09-24	Year 1	2018-09-01	Supply of distilled Water for VMMC.		HQ	1863		5.59128e+06
	5300 · SUPPLIES COSTS	5302 · Programmatic Supplies	5302 · Programmatic Supplies	Medicine and Medical Supplies	2018-10-26	Year 2	2018-10-01	Supply of Surgical Spirit		HQ	15345		5.60662e+06
	5300 · SUPPLIES COSTS	5302 · Programmatic Supplies	5302 · Programmatic Supplies	Medicine and Medical Supplies	2018-10-26	Year 2	2018-10-01	Supply of Surgical Spirit		HQ	837		5.60746e+06
	5300 · SUPPLIES COSTS	5302 · Programmatic Supplies	5302 · Programmatic Supplies	Medicine and Medical Supplies	2018-10-26	Year 2	2018-10-01	Medical Supplies		HQ	4979		5.61244e+06
	5300 · SUPPLIES COSTS	5302 · Programmatic Supplies	5302 · Programmatic Supplies	Medicine and Medical Supplies	2018-10-26	Year 2	2018-10-01	Medical Supplies		HQ	81		5.61252e+06
	5300 · SUPPLIES COSTS	5302 · Programmatic Supplies	5302 · Programmatic Supplies	Medicine and Medical Supplies	2018-10-26	Year 2	2018-10-01	Supply of Distiled Water		HQ	38405		5.65092e+06
	5300 · SUPPLIES COSTS	5302 · Programmatic Supplies	5302 · Programmatic Supplies	Medicine and Medical Supplies	2018-10-26	Year 2	2018-10-01	Supply of Distiled Water		HQ	2095		5.65302e+06
	5300 · SUPPLIES COSTS	5302 · Programmatic Supplies	5302 · Programmatic Supplies	Medicine and Medical Supplies	2018-10-26	Year 2	2018-10-01	Supply of Medical.		HQ	352484		6.0055e+06
	5300 · SUPPLIES COSTS	5302 · Programmatic Supplies	5302 · Programmatic Supplies	Medicine and Medical Supplies	2018-10-26	Year 2	2018-10-01	Supply of Medical.		HQ	2356		6.00786e+06
	5300 · SUPPLIES COSTS	5302 · Programmatic Supplies	5302 · Programmatic Supplies	Medicine and Medical Supplies	2018-11-09	Year 2	2018-11-01	Being Supply of Prepacks		HQ	1196000		7.20386e+06
	5300 · SUPPLIES COSTS	5302 · Programmatic Supplies	5302 · Programmatic Supplies	Program Supplies	2018-11-15	Year 2	2018-11-01	Supply of Detol Liquid Soap		HQ	56896		7.26076e+06
	5300 · SUPPLIES COSTS	5302 · Programmatic Supplies	5302 · Programmatic Supplies	Program Supplies	2018-11-15	Year 2	2018-11-01	Supply of Detol Liquid Soap-WHT		HQ	3104		7.26386e+06
	5300 · SUPPLIES COSTS	5302 · Programmatic Supplies	5302 · Programmatic Supplies	Program Supplies	2018-11-07	Year 2	2018-11-01	Supply of Underpants		HQ	1280172		8.54403e+06
	5300 · SUPPLIES COSTS	5302 · Programmatic Supplies	5302 · Programmatic Supplies	Program Supplies	2018-11-07	Year 2	2018-11-01	Supply of Underpants-WHT		HQ	69828		8.61386e+06
	5300 · SUPPLIES COSTS	5302 · Programmatic Supplies	5302 · Programmatic Supplies	Stationery	2018-11-15	Year 2	2018-11-01	Supply of Client Folders A3 Size		HQ	51586		8.66545e+06
	5300 · SUPPLIES COSTS	5302 · Programmatic Supplies	5302 · Programmatic Supplies	Stationery	2018-11-15	Year 2	2018-11-01	Supply of Client Folders A3 Size		HQ	2814		8.66826e+06
	5300 · SUPPLIES COSTS	5302 · Programmatic Supplies	5302 · Programmatic Supplies	Program Supplies	2018-11-12	Year 2	2018-11-01	Supply of Client Soda-Nyatike,Migori,Rongo		HQ	222033		8.89029e+06
	5300 · SUPPLIES COSTS	5302 · Programmatic Supplies	5302 · Programmatic Supplies	Program Supplies	2018-11-12	Year 2	2018-11-01	Supply of Client Soda-Nyatike,Migori,Rongo		HQ	12111		8.9024e+06
	5300 · SUPPLIES COSTS	5302 · Programmatic Supplies	5302 · Programmatic Supplies	Medicine and Medical Supplies	2018-11-01	Year 2	2018-11-01	Supply of Brown Elastic Cohesive		HQ	108000		9.0104e+06
	5300 · SUPPLIES COSTS	5302 · Programmatic Supplies	5302 · Programmatic Supplies	Medicine and Medical Supplies	2018-11-14	Year 2	2018-11-01	Supply of Prepacks.		HQ	2033200		1.10436e+07
	5300 · SUPPLIES COSTS	5302 · Programmatic Supplies	5302 · Programmatic Supplies	Stationery	2018-11-09	Year 2	2018-11-01	Supply of client Folders		HQ	68437		1.1112e+07
	5300 · SUPPLIES COSTS	5302 · Programmatic Supplies	5302 · Programmatic Supplies	Stationery	2018-11-09	Year 2	2018-11-01	Supply of client Folders-WHT		HQ	3843		1.11159e+07
	5300 · SUPPLIES COSTS	5302 · Programmatic Supplies	5302 · Programmatic Supplies	Medicine and Medical Supplies	2018-12-20	Year 2	2018-12-01	Supply of Latex Examination Gloves.		HQ	6780		1.11227e+07
	5300 · SUPPLIES COSTS	5302 · Programmatic Supplies	5302 · Programmatic Supplies	Medicine and Medical Supplies	2018-12-03	Year 2	2018-12-01	Supply of Vitamin K Injection and Surgical Blade.		HQ	88550		1.12112e+07
	5300 · SUPPLIES COSTS	5302 · Programmatic Supplies	5302 · Programmatic Supplies	Program Supplies	2018-12-05	Year 2	2018-12-01	Supply of Male Underpants-6800PCS@225.		HQ	1450862		1.26621e+07
	5300 · SUPPLIES COSTS	5302 · Programmatic Supplies	5302 · Programmatic Supplies	Program Supplies	2018-12-05	Year 2	2018-12-01	Supply of Male Underpants-6800PCS@225.-WHT VAT		HQ	79138		1.27412e+07
	5300 · SUPPLIES COSTS	5302 · Programmatic Supplies	5302 · Programmatic Supplies	Program Supplies	2018-12-03	Year 2	2018-12-01	Supply of baby Wipes.		HQ	17068		1.27583e+07
	5300 · SUPPLIES COSTS	5302 · Programmatic Supplies	5302 · Programmatic Supplies	Program Supplies	2018-12-03	Year 2	2018-12-01	Supply of baby Wipes.-WHT VAT		HQ	932		1.27592e+07
	5300 · SUPPLIES COSTS	5302 · Programmatic Supplies	5302 · Programmatic Supplies	Program Supplies	2018-12-05	Year 2	2018-12-01	Supply of Vaseline and Pampers.		HQ	91347		1.28506e+07
	5300 · SUPPLIES COSTS	5302 · Programmatic Supplies	5302 · Programmatic Supplies	Program Supplies	2018-12-05	Year 2	2018-12-01	Supply of Vaseline and Pampers.-WHT VAT		HQ	4983		1.28555e+07
	5300 · SUPPLIES COSTS	5302 · Programmatic Supplies	5302 · Programmatic Supplies	Stationery	2018-12-05	Year 2	2018-12-01	Supply of PVC ID Cards and Holders		HQ	9672		1.28652e+07
	5300 · SUPPLIES COSTS	5302 · Programmatic Supplies	5302 · Programmatic Supplies	Stationery	2018-12-05	Year 2	2018-12-01	Supply of PVC ID Cards and Holders-WHT VAT		HQ	528		1.28657e+07
	5300 · SUPPLIES COSTS	5302 · Programmatic Supplies	5302 · Programmatic Supplies	Program Supplies	2018-12-10	Year 2	2018-12-01	Supply of Jik.		HQ	459913		1.33257e+07
	5300 · SUPPLIES COSTS	5302 · Programmatic Supplies	5302 · Programmatic Supplies	Program Supplies	2018-12-10	Year 2	2018-12-01	Supply of Jik.-WHT VAT		HQ	25087		1.33507e+07
	5300 · SUPPLIES COSTS	5302 · Programmatic Supplies	5302 · Programmatic Supplies	Medicine and Medical Supplies	2018-12-10	Year 2	2018-12-01	Supply of Prepacks		HQ	299000		1.36497e+07
	5300 · SUPPLIES COSTS	5302 · Programmatic Supplies	5302 · Programmatic Supplies	Stationery	2018-12-10	Year 2	2018-12-01	Supply of client Folders.		HQ	132322		1.37821e+07
	5300 · SUPPLIES COSTS	5302 · Programmatic Supplies	5302 · Programmatic Supplies	Stationery	2018-12-10	Year 2	2018-12-01	Supply of client Folders.-WHT VAT		HQ	7218		1.37893e+07
	5300 · SUPPLIES COSTS	5302 · Programmatic Supplies	5302 · Programmatic Supplies	Program Supplies	2017-12-04	Year 1	2017-12-01	Supply of soda VMMC Clients		Migori	252000		1.40413e+07
	5300 · SUPPLIES COSTS	5302 · Programmatic Supplies	5302 · Programmatic Supplies	Program Supplies	2018-01-09	Year 1	2018-01-01	Supply of 6300 Male Underpants @ 185 VMMC		Migori	1165500		1.52068e+07
	5300 · SUPPLIES COSTS	5302 · Programmatic Supplies	5302 · Programmatic Supplies	Medicine and Medical Supplies	2018-01-09	Year 1	2018-01-01	Supply of distilled water, surgical spirit medical safety boxes,latex and gloves		Migori	398041		1.56048e+07
	5300 · SUPPLIES COSTS	5302 · Programmatic Supplies	5302 · Programmatic Supplies	Medicine and Medical Supplies	2018-01-09	Year 1	2018-01-01	Supply of sterile gloves,syringes,needles and surgical blades		Migori	1764000		1.73688e+07
	5300 · SUPPLIES COSTS	5302 · Programmatic Supplies	5302 · Programmatic Supplies	Program Supplies	2018-01-02	Year 1	2018-01-01	Payment for the purchase of autoclaving tape		Migori	60900		1.74297e+07
	5300 · SUPPLIES COSTS	5302 · Programmatic Supplies	5302 · Programmatic Supplies	Program Supplies	2018-01-26	Year 1	2018-01-01	Sodas and water for refreshments		Migori	7200		1.74369e+07
	5300 · SUPPLIES COSTS	5302 · Programmatic Supplies	5302 · Programmatic Supplies	Program Supplies	2018-04-13	Year 1	2018-04-01	Supply of sodas for VMMC Clients		Migori	122896		1.75598e+07
	5300 · SUPPLIES COSTS	5302 · Programmatic Supplies	5302 · Programmatic Supplies	Program Supplies	2018-04-13	Year 1	2018-04-01	Supply of sodas for VMMC Clients		Migori	6704		1.75665e+07
	5300 · SUPPLIES COSTS	5302 · Programmatic Supplies	5302 · Programmatic Supplies	Program Supplies	2018-04-18	Year 1	2018-04-01	Supply of sodas for VMMC Clients		Migori	250344		1.78169e+07
	5300 · SUPPLIES COSTS	5302 · Programmatic Supplies	5302 · Programmatic Supplies	Program Supplies	2018-04-18	Year 1	2018-04-01	Supply of sodas for VMMC Clients		Migori	13656		1.78305e+07
	5300 · SUPPLIES COSTS	5302 · Programmatic Supplies	5302 · Programmatic Supplies	Program Supplies	2018-07-02	Year 1	2018-07-01	Supply of linen for VMMC Activities		Migori	75672		1.79062e+07
	5300 · SUPPLIES COSTS	5302 · Programmatic Supplies	5302 · Programmatic Supplies	Program Supplies	2018-07-02	Year 1	2018-07-01	Supply of linen for VMMC Activities		Migori	4128		1.79103e+07
	5300 · SUPPLIES COSTS	5302 · Programmatic Supplies	5302 · Programmatic Supplies	Program Supplies	2018-07-07	Year 1	2018-07-01	Supply of underpants for VMMC Clients		Migori	1813577		1.97239e+07
	5300 · SUPPLIES COSTS	5302 · Programmatic Supplies	5302 · Programmatic Supplies	Program Supplies	2018-07-07	Year 1	2018-07-01	Supply of underpants for VMMC Clients		Migori	98923		1.98228e+07
	5300 · SUPPLIES COSTS	5302 · Programmatic Supplies	5302 · Programmatic Supplies	Medicine and Medical Supplies	2018-07-09	Year 1	2018-07-01	Supply of cohesive bandages		Migori	135000		1.99578e+07
	5300 · SUPPLIES COSTS	5302 · Programmatic Supplies	5302 · Programmatic Supplies	Medicine and Medical Supplies	2018-07-03	Year 1	2018-07-01	Supply of cohesive bandages		Migori	45000		2.00028e+07
	5300 · SUPPLIES COSTS	5302 · Programmatic Supplies	5302 · Programmatic Supplies	Medicine and Medical Supplies	2018-07-04	Year 1	2018-07-01	Non Sterile gauze and Wokadine Antiseptic for VMMC Activities		Migori	145600		2.01484e+07
	5300 · SUPPLIES COSTS	5302 · Programmatic Supplies	5302 · Programmatic Supplies	Medicine and Medical Supplies	2018-08-02	Year 1	2018-08-01	Wokadine antiseptic and sterile gause		Migori	274000		2.04224e+07
	5300 · SUPPLIES COSTS	5302 · Programmatic Supplies	5302 · Programmatic Supplies	Medicine and Medical Supplies	2018-08-20	Year 1	2018-08-01	Distilled water and surgical spirit		Migori	46930		2.04694e+07
	5300 · SUPPLIES COSTS	5302 · Programmatic Supplies	5302 · Programmatic Supplies	Medicine and Medical Supplies	2018-08-20	Year 1	2018-08-01	Distilled water and surgical spirit		Migori	2560		2.04719e+07
	5300 · SUPPLIES COSTS	5302 · Programmatic Supplies	5302 · Programmatic Supplies	Medicine and Medical Supplies	2018-08-01	Year 1	2018-08-01	Supply of sterile gause needles and syringes		Migori	3737500		2.42094e+07
	5300 · SUPPLIES COSTS	5302 · Programmatic Supplies	5302 · Programmatic Supplies	Program Supplies	2018-08-20	Year 1	2018-08-01	Sodas for VMMC Clients		Migori	261155		2.44706e+07
	5300 · SUPPLIES COSTS	5302 · Programmatic Supplies	5302 · Programmatic Supplies	Program Supplies	2018-08-20	Year 1	2018-08-01	Sodas for VMMC Clients		Migori	14245		2.44848e+07
	5300 · SUPPLIES COSTS	5302 · Programmatic Supplies	5302 · Programmatic Supplies	Medicine and Medical Supplies	2018-08-20	Year 1	2018-08-01	Non Sterile gauze and Anisogel		Migori	908559		2.53934e+07
	5300 · SUPPLIES COSTS	5302 · Programmatic Supplies	5302 · Programmatic Supplies	Medicine and Medical Supplies	2018-08-20	Year 1	2018-08-01	Non Sterile gauze and Anisogel		Migori	1571		2.53949e+07
	5300 · SUPPLIES COSTS	5302 · Programmatic Supplies	5302 · Programmatic Supplies	Program Supplies	2018-09-26	Year 1	2018-09-01	Car Hire-Transport for Program Supplies		Migori	24181		2.54191e+07
	5300 · SUPPLIES COSTS	5302 · Programmatic Supplies	5302 · Programmatic Supplies	Program Supplies	2018-09-26	Year 1	2018-09-01	Car Hire-Transport for Program Supplies		Migori	1319		2.54204e+07
	5300 · SUPPLIES COSTS	5302 · Programmatic Supplies	5302 · Programmatic Supplies	Program Supplies	2018-09-26	Year 1	2018-09-01	Car Hire-Transport for Program Supplies		Migori	45991		2.54664e+07
	5300 · SUPPLIES COSTS	5302 · Programmatic Supplies	5302 · Programmatic Supplies	Program Supplies	2018-09-26	Year 1	2018-09-01	Car Hire-Transport for Program Supplies		Migori	2509		2.54689e+07
	5300 · SUPPLIES COSTS	5302 · Programmatic Supplies	5302 · Programmatic Supplies	Medicine and Medical Supplies	2018-09-05	Year 1	2018-09-01	Supply of Cohesive Bandages		Migori	45000		2.55139e+07
	5300 · SUPPLIES COSTS	5302 · Programmatic Supplies	5302 · Programmatic Supplies	Program Supplies	2018-09-03	Year 1	2018-09-01	Reversal Supply of Underpants		Migori		1813577	2.37004e+07
	5300 · SUPPLIES COSTS	5302 · Programmatic Supplies	5302 · Programmatic Supplies	Program Supplies	2018-11-01	Year 2	2018-11-01	Being purchase of Vaseline-2 Dozens.		Migori	1040		2.37014e+07
	5300 · SUPPLIES COSTS	5302 · Programmatic Supplies	5302 · Programmatic Supplies	Program Supplies	2018-11-01	Year 2	2018-11-01	Being payment for Gas Burner.		Migori	500		2.37019e+07
	5300 · SUPPLIES COSTS	5302 · Programmatic Supplies	5302 · Programmatic Supplies	Program Supplies	2018-11-08	Year 2	2018-11-01	Being payment for Gas ,Grill and burner.		Migori	1000		2.37029e+07
	5300 · SUPPLIES COSTS	5302 · Programmatic Supplies	5302 · Programmatic Supplies	Program Supplies	2018-11-20	Year 2	2018-11-01	Being purchase of Gas Burner.		Nyatike	850		2.37038e+07
	5300 · SUPPLIES COSTS	5302 · Programmatic Supplies	5302 · Programmatic Supplies	Program Supplies	2018-02-28	Year 1	2018-02-01	Refreshments		Rongo	2000		2.37058e+07
	5300 · SUPPLIES COSTS	Total 5302 · Programmatic Supplies									2.55193e+07	1813577	2.37058e+07
	5300 · SUPPLIES COSTS	5303 · Drugs	5303 · Drugs
	5300 · SUPPLIES COSTS	5303 · Drugs	5303 · Drugs	Management of SAE	2018-04-03	Year 1	2018-04-01	Hospital Bill for VMMC Clients-SAE		Migori	191505		191505
	5300 · SUPPLIES COSTS	5303 · Drugs	5303 · Drugs	Management of SAE	2018-12-03	Year 2	2018-12-01	Being payment for Purchase of Drugs.		Rongo	100		191605
	5300 · SUPPLIES COSTS	Total 5303 · Drugs									191605	0	191605
	5300 · SUPPLIES COSTS	5304 · Training Supplies	5304 · Training Supplies
	5300 · SUPPLIES COSTS	5304 · Training Supplies	5304 · Training Supplies	Training	2018-01-10	Year 1	2018-01-01	Printing of Refferal Books A5 size on NCR Paper In Triplicate		HQ	23310		23310
	5300 · SUPPLIES COSTS	5304 · Training Supplies	5304 · Training Supplies	Training	2018-02-01	Year 1	2018-02-01	Minor Theatre register		HQ	71050		94360
	5300 · SUPPLIES COSTS	5304 · Training Supplies	5304 · Training Supplies	Training	2018-03-15	Year 1	2018-03-01	A4 Printing papers for Training materials		HQ	12570		106930
	5300 · SUPPLIES COSTS	5304 · Training Supplies	5304 · Training Supplies	Training	2018-03-01	Year 1	2018-03-01	Over expenses of training supplies		HQ		900	106030
	5300 · SUPPLIES COSTS	5304 · Training Supplies	5304 · Training Supplies	Training	2018-04-13	Year 1	2018-04-01	Supply of linkage books for Training		HQ	5543.4		111573
	5300 · SUPPLIES COSTS	5304 · Training Supplies	5304 · Training Supplies	Training	2018-04-13	Year 1	2018-04-01	Supply of linkage books		HQ	303		111876
	5300 · SUPPLIES COSTS	5304 · Training Supplies	5304 · Training Supplies	Training	2018-04-03	Year 1	2018-04-01	Supply of self inking stamp		HQ	60689		172565
	5300 · SUPPLIES COSTS	5304 · Training Supplies	5304 · Training Supplies	Training	2018-04-03	Year 1	2018-04-01	Supply of self inking stamp		HQ	3311		175876
	5300 · SUPPLIES COSTS	5304 · Training Supplies	5304 · Training Supplies	Training	2018-05-09	Year 1	2018-05-01	Printing A3 Client Folders		HQ	37931		213807
	5300 · SUPPLIES COSTS	5304 · Training Supplies	5304 · Training Supplies	Training	2018-05-09	Year 1	2018-05-01	Printing A3 Client Folders		HQ	2069		215876
	5300 · SUPPLIES COSTS	5304 · Training Supplies	5304 · Training Supplies	Training	2018-01-11	Year 1	2018-01-01	Purchase of stationery file box point and pens		Migori	27930		243806
	5300 · SUPPLIES COSTS	Total 5304 · Training Supplies									244706	900	243806
	5300 · SUPPLIES COSTS	5305 · Office Equip. Comp& Accessories	5305 · Office Equip. Comp& Accessories
	5300 · SUPPLIES COSTS	5305 · Office Equip. Comp& Accessories	5305 · Office Equip. Comp& Accessories	Office Equipment	2018-09-24	Year 1	2018-09-01	Supply of Computer-Laptop Dell latitude 5480.		HQ	0		0
	5300 · SUPPLIES COSTS	5305 · Office Equip. Comp& Accessories	5305 · Office Equip. Comp& Accessories	Office Equipment	2018-09-24	Year 1	2018-09-01	Supply of Computer-Laptop Dell latitude 5480.		HQ	0		0
	5300 · SUPPLIES COSTS	5305 · Office Equip. Comp& Accessories	5305 · Office Equip. Comp& Accessories	Office Equipment	2018-12-10	Year 2	2018-12-01	Supply of Laptop-DELL Latitude 5480.		HQ	90086		90086
	5300 · SUPPLIES COSTS	5305 · Office Equip. Comp& Accessories	5305 · Office Equip. Comp& Accessories	Office Equipment	2018-12-10	Year 2	2018-12-01	Supply of Laptop-DELL Latitude 5480.-WHT VAT		HQ	4914		95000
	5300 · SUPPLIES COSTS	Total 5305 · Office Equip. Comp& Accessories									95000	0	95000
	Total 5300 · SUPPLIES COSTS										2.74855e+07	1815977	2.56696e+07
	5600 · Domestic Travel
	5600 · Domestic Travel	5603 · Field Staff Travel
	5600 · Domestic Travel	5603 · Field Staff Travel	56031 · Field Coordinator
	5600 · Domestic Travel	5603 · Field Staff Travel	56031 · Field Coordinator	Transport and Travel	2018-01-20	Year 1	2018-01-01	Fares for MC in Charge		Migori	5500		5500
	5600 · Domestic Travel	5603 · Field Staff Travel	56031 · Field Coordinator	Transport and Travel	2018-04-23	Year 1	2018-04-01	Fares for support supervision		Migori	6250		11750
	5600 · Domestic Travel	5603 · Field Staff Travel	56031 · Field Coordinator	Transport and Travel	2018-04-23	Year 1	2018-04-01	Fares for support supervision		Migori	6250		18000
	5600 · Domestic Travel	5603 · Field Staff Travel	56031 · Field Coordinator	Transport and Travel	2018-07-19	Year 1	2018-07-01	Fares and perdiem for Regional Coordinator		Migori	7000		25000
	5600 · Domestic Travel	5603 · Field Staff Travel	56031 · Field Coordinator	Transport and Travel	2018-07-19	Year 1	2018-07-01	Fares for Coordination		Migori	15500		40500
	5600 · Domestic Travel	5603 · Field Staff Travel	56031 · Field Coordinator	Transport and Travel	2018-07-19	Year 1	2018-07-01	Support supervision in Migori		Migori	6250		46750
	5600 · Domestic Travel	5603 · Field Staff Travel	56031 · Field Coordinator	Transport and Travel	2018-08-13	Year 1	2018-08-01	Fares for support supervision		Migori	7750		54500
	5600 · Domestic Travel	5603 · Field Staff Travel	56031 · Field Coordinator	Transport and Travel	2018-09-12	Year 1	2018-09-01	Fares MC iN CHARGES		Migori	3000		57500
	5600 · Domestic Travel	5603 · Field Staff Travel	56031 · Field Coordinator	Transport and Travel	2018-09-12	Year 1	2018-09-01	Fares for MC		Migori	9000		66500
	5600 · Domestic Travel	5603 · Field Staff Travel	56031 · Field Coordinator	Transport and Travel	2018-10-31	Year 2	2018-10-01	Regional Cordinator Fares and Perdiem		Migori	31600		98100
	5600 · Domestic Travel	5603 · Field Staff Travel	56031 · Field Coordinator	Transport and Travel	2018-12-12	Year 2	2018-12-01	RC Fares and Perdiem		Migori	14750		112850
	5600 · Domestic Travel	5603 · Field Staff Travel	56031 · Field Coordinator	Transport and Travel	2018-12-12	Year 2	2018-12-01	RC Fares and Perdiem		Migori	29000		141850
	5600 · Domestic Travel	5603 · Field Staff Travel	56031 · Field Coordinator	Transport and Travel	2018-12-24	Year 2	2018-12-01	RC Fares and Perdiem		Migori	8750		150600
	5600 · Domestic Travel	5603 · Field Staff Travel	56031 · Field Coordinator	Transport and Travel	2018-12-31	Year 2	2018-12-01	RC Fares and Perdiems		Migori	24150		174750
	5600 · Domestic Travel	5603 · Field Staff Travel	56031 · Field Coordinator	Transport and Travel	2018-03-15	Year 1	2018-03-01	Fares for MC in charge to collect laptop		Nyatike	2750		177500
	5600 · Domestic Travel	5603 · Field Staff Travel	56031 · Field Coordinator	Transport and Travel	2018-09-12	Year 1	2018-09-01	Fares for MC IN CHARGE		Nyatike	4000		181500
	5600 · Domestic Travel	5603 · Field Staff Travel	56031 · Field Coordinator	Transport and Travel	2018-02-28	Year 1	2018-02-01	Fares and perdiem picking laptop MC in Charges		Rongo	2800		184300
	5600 · Domestic Travel	5603 · Field Staff Travel	56031 · Field Coordinator	Transport and Travel	2018-05-08	Year 1	2018-05-01	VMMC Service provision and mobilisation		Rongo	750		185050
	5600 · Domestic Travel	5603 · Field Staff Travel	56031 · Field Coordinator	Transport and Travel	2018-05-08	Year 1	2018-05-01	Perdiem for clinician		Rongo	750		185800
	5600 · Domestic Travel	5603 · Field Staff Travel	56031 · Field Coordinator	Transport and Travel	2018-09-25	Year 1	2018-09-01	EIMC Training fares		Rongo	2500		188300
	5600 · Domestic Travel	5603 · Field Staff Travel	Total 56031 · Field Coordinator								188300	0	188300
	5600 · Domestic Travel	5603 · Field Staff Travel	56032 · Accounts & Logistic Officer
	5600 · Domestic Travel	5603 · Field Staff Travel	56032 · Accounts & Logistic Officer	Transport and Travel	2018-06-13	Year 1	2018-06-01	Fares and perdiem		HQ	9960		9960
	5600 · Domestic Travel	5603 · Field Staff Travel	56032 · Accounts & Logistic Officer	Transport and Travel	2018-06-04	Year 1	2018-06-01	Fares for ALO		HQ	7910		17870
	5600 · Domestic Travel	5603 · Field Staff Travel	56032 · Accounts & Logistic Officer	Transport and Travel	2018-08-22	Year 1	2018-08-01	Lunches for financial site Visit		HQ	770		18640
	5600 · Domestic Travel	5603 · Field Staff Travel	56032 · Accounts & Logistic Officer	Transport and Travel	2018-09-12	Year 1	2018-09-01	Fares and Perdiem		HQ	14600		33240
	5600 · Domestic Travel	5603 · Field Staff Travel	56032 · Accounts & Logistic Officer	Transport and Travel	2018-09-12	Year 1	2018-09-01	Fares and Perdiem		HQ	6550		39790
	5600 · Domestic Travel	5603 · Field Staff Travel	56032 · Accounts & Logistic Officer	Transport and Travel	2018-09-25	Year 1	2018-09-01	Fares and perdiem		HQ	9500		49290
	5600 · Domestic Travel	5603 · Field Staff Travel	56032 · Accounts & Logistic Officer	Transport and Travel	2018-09-27	Year 1	2018-09-01	Perdiem		HQ	1500		50790
	5600 · Domestic Travel	5603 · Field Staff Travel	56032 · Accounts & Logistic Officer	Transport and Travel	2018-09-27	Year 1	2018-09-01	Perdiem		HQ	750		51540
	5600 · Domestic Travel	5603 · Field Staff Travel	56032 · Accounts & Logistic Officer	Transport and Travel	2018-09-28	Year 1	2018-09-01	Fares and perdiem for ALO		HQ	14500		66040
	5600 · Domestic Travel	5603 · Field Staff Travel	56032 · Accounts & Logistic Officer	Transport and Travel	2018-09-25	Year 1	2018-09-01	Fares and perdiem for return collection		HQ	8700		74740
	5600 · Domestic Travel	5603 · Field Staff Travel	56032 · Accounts & Logistic Officer	Transport and Travel	2018-09-25	Year 1	2018-09-01	Fares for return collections		HQ	13000		87740
	5600 · Domestic Travel	5603 · Field Staff Travel	56032 · Accounts & Logistic Officer	Transport and Travel	2017-12-07	Year 1	2017-12-01	Transport for Migori ALO		Migori	1350		89090
	5600 · Domestic Travel	5603 · Field Staff Travel	56032 · Accounts & Logistic Officer	Transport and Travel	2018-01-03	Year 1	2018-01-01	Fares and perdiem for Migori ALO		Migori	4200		93290
	5600 · Domestic Travel	5603 · Field Staff Travel	56032 · Accounts & Logistic Officer	Transport and Travel	2018-02-24	Year 1	2018-02-01	ALO Transport Migori		Migori	6403		99693
	5600 · Domestic Travel	5603 · Field Staff Travel	56032 · Accounts & Logistic Officer	Transport and Travel	2018-02-28	Year 1	2018-02-01	Fare and perdiems		Migori	5350		105043
	5600 · Domestic Travel	5603 · Field Staff Travel	56032 · Accounts & Logistic Officer	Transport and Travel	2018-02-27	Year 1	2018-02-01	Fares for Migori ALO		Migori	4400		109443
	5600 · Domestic Travel	5603 · Field Staff Travel	56032 · Accounts & Logistic Officer	Transport and Travel	2018-02-27	Year 1	2018-02-01	Fares for Migori ALO		Migori	5850		115293
	5600 · Domestic Travel	5603 · Field Staff Travel	56032 · Accounts & Logistic Officer	Transport and Travel	2018-03-14	Year 1	2018-03-01	Fares and perdiem for Migori ALO		Migori	3900		119193
	5600 · Domestic Travel	5603 · Field Staff Travel	56032 · Accounts & Logistic Officer	Transport and Travel	2018-03-27	Year 1	2018-03-01	Fares for ALO		Migori	15250		134443
	5600 · Domestic Travel	5603 · Field Staff Travel	56032 · Accounts & Logistic Officer	Transport and Travel	2018-05-15	Year 1	2018-05-01	Fares for Migori ALO		Migori	10000		144443
	5600 · Domestic Travel	5603 · Field Staff Travel	56032 · Accounts & Logistic Officer	Transport and Travel	2018-05-15	Year 1	2018-05-01	Fares and perdiem for ALO		Migori	6450		150893
	5600 · Domestic Travel	5603 · Field Staff Travel	56032 · Accounts & Logistic Officer	Transport and Travel	2018-06-07	Year 1	2018-06-01	Accomodation for Accounts & Logistic Oficer		Migori	7112		158005
	5600 · Domestic Travel	5603 · Field Staff Travel	56032 · Accounts & Logistic Officer	Transport and Travel	2018-06-07	Year 1	2018-06-01	Accomodation for Accounts & Logistic Oficer		Migori	388		158393
	5600 · Domestic Travel	5603 · Field Staff Travel	56032 · Accounts & Logistic Officer	Transport and Travel	2018-06-23	Year 1	2018-06-01	Fares for ALO		Migori	6500		164893
	5600 · Domestic Travel	5603 · Field Staff Travel	56032 · Accounts & Logistic Officer	Transport and Travel	2018-06-09	Year 1	2018-06-01	Fares and perdiem for Migori ALO		Migori	13250		178143
	5600 · Domestic Travel	5603 · Field Staff Travel	56032 · Accounts & Logistic Officer	Transport and Travel	2018-06-20	Year 1	2018-06-01	Fares for ALO		Migori	6000		184143
	5600 · Domestic Travel	5603 · Field Staff Travel	56032 · Accounts & Logistic Officer	Transport and Travel	2018-07-19	Year 1	2018-07-01	Fares for ALO		Migori	16000		200143
	5600 · Domestic Travel	5603 · Field Staff Travel	56032 · Accounts & Logistic Officer	Transport and Travel	2018-07-19	Year 1	2018-07-01	Fares for the ALO		Migori	8600		208743
	5600 · Domestic Travel	5603 · Field Staff Travel	56032 · Accounts & Logistic Officer	Transport and Travel	2018-07-19	Year 1	2018-07-01	Fares for the ALO		Migori	2150		210893
	5600 · Domestic Travel	5603 · Field Staff Travel	56032 · Accounts & Logistic Officer	Transport and Travel	2018-07-19	Year 1	2018-07-01	Fares for ALO		Migori	5000		215893
	5600 · Domestic Travel	5603 · Field Staff Travel	56032 · Accounts & Logistic Officer	Transport and Travel	2018-08-01	Year 1	2018-08-01	Correction of PV 54370 Posted wrongly		Migori		7910	207983
	5600 · Domestic Travel	5603 · Field Staff Travel	56032 · Accounts & Logistic Officer	Transport and Travel	2018-08-13	Year 1	2018-08-01	Fares for the ALO		Migori	19000		226983
	5600 · Domestic Travel	5603 · Field Staff Travel	56032 · Accounts & Logistic Officer	Transport and Travel	2018-08-06	Year 1	2018-08-01	Accomodation for Pact Timiza ALOS		Migori	156		227139
	5600 · Domestic Travel	5603 · Field Staff Travel	56032 · Accounts & Logistic Officer	Transport and Travel	2018-08-06	Year 1	2018-08-01	Accomodation for Pact Timiza ALOS		Migori	2844		229983
	5600 · Domestic Travel	5603 · Field Staff Travel	56032 · Accounts & Logistic Officer	Transport and Travel	2018-08-01	Year 1	2018-08-01	Correction of pv Posted Twice		Migori		6432	223551
	5600 · Domestic Travel	5603 · Field Staff Travel	56032 · Accounts & Logistic Officer	Transport and Travel	2018-09-12	Year 1	2018-09-01	Fares and perdiem		Migori	23500		247051
	5600 · Domestic Travel	5603 · Field Staff Travel	56032 · Accounts & Logistic Officer	Transport and Travel	2018-09-26	Year 1	2018-09-01	Fares and Perdiem		Migori	19500		266551
	5600 · Domestic Travel	5603 · Field Staff Travel	56032 · Accounts & Logistic Officer	Transport and Travel	2017-12-14	Year 1	2017-12-01	Transport and perdiem from Nyatike and Back		Nyatike	2550		269101
	5600 · Domestic Travel	5603 · Field Staff Travel	56032 · Accounts & Logistic Officer	Transport and Travel	2017-12-06	Year 1	2017-12-01	Transport and perdiem to Nyatike		Nyatike	1450		270551
	5600 · Domestic Travel	5603 · Field Staff Travel	56032 · Accounts & Logistic Officer	Transport and Travel	2017-12-18	Year 1	2017-12-01	Transport for ALO-Nyatike		Nyatike	1500		272051
	5600 · Domestic Travel	5603 · Field Staff Travel	56032 · Accounts & Logistic Officer	Transport and Travel	2018-01-14	Year 1	2018-01-01	Fares for Nyatike ALO		Nyatike	10755		282806
	5600 · Domestic Travel	5603 · Field Staff Travel	56032 · Accounts & Logistic Officer	Transport and Travel	2018-01-15	Year 1	2018-01-01	Fares for Nyatike ALO		Nyatike	6266		289072
	5600 · Domestic Travel	5603 · Field Staff Travel	56032 · Accounts & Logistic Officer	Transport and Travel	2018-02-02	Year 1	2018-02-01	Accomodation and fares		Nyatike	1500		290572
	5600 · Domestic Travel	5603 · Field Staff Travel	56032 · Accounts & Logistic Officer	Transport and Travel	2018-02-26	Year 1	2018-02-01	ALO Perdiem and fares return collections		Nyatike	19000		309572
	5600 · Domestic Travel	5603 · Field Staff Travel	56032 · Accounts & Logistic Officer	Transport and Travel	2018-04-19	Year 1	2018-04-01	Fares for Nyatike ALO		Nyatike	13500		323072
	5600 · Domestic Travel	5603 · Field Staff Travel	56032 · Accounts & Logistic Officer	Transport and Travel	2018-04-18	Year 1	2018-04-01	Payment for Accomodation for 2 days		Nyatike	2844		325916
	5600 · Domestic Travel	5603 · Field Staff Travel	56032 · Accounts & Logistic Officer	Transport and Travel	2018-04-18	Year 1	2018-04-01	Payment for Accomodation for 2 days		Nyatike	156		326072
	5600 · Domestic Travel	5603 · Field Staff Travel	56032 · Accounts & Logistic Officer	Transport and Travel	2018-05-31	Year 1	2018-05-01	Fares for Nyatike ALO		Nyatike	5000		331072
	5600 · Domestic Travel	5603 · Field Staff Travel	56032 · Accounts & Logistic Officer	Transport and Travel	2018-05-31	Year 1	2018-05-01	Fares for ALO		Nyatike	13500		344572
	5600 · Domestic Travel	5603 · Field Staff Travel	56032 · Accounts & Logistic Officer	Transport and Travel	2018-06-22	Year 1	2018-06-01	Fares and perdiem		Nyatike	2750		347322
	5600 · Domestic Travel	5603 · Field Staff Travel	56032 · Accounts & Logistic Officer	Transport and Travel	2018-06-20	Year 1	2018-06-01	Fares and perdiem		Nyatike	13500		360822
	5600 · Domestic Travel	5603 · Field Staff Travel	56032 · Accounts & Logistic Officer	Transport and Travel	2018-06-30	Year 1	2018-06-01	Fares & Perdiem for Nyatike ALO		Nyatike	15250		376072
	5600 · Domestic Travel	5603 · Field Staff Travel	56032 · Accounts & Logistic Officer	Transport and Travel	2018-06-30	Year 1	2018-06-01	Fares an Perdiem for ALO		Nyatike	2750		378822
	5600 · Domestic Travel	5603 · Field Staff Travel	56032 · Accounts & Logistic Officer	Transport and Travel	2018-08-13	Year 1	2018-08-01	Fares and perdiem		Nyatike	17050		395872
	5600 · Domestic Travel	5603 · Field Staff Travel	56032 · Accounts & Logistic Officer	Transport and Travel	2018-09-12	Year 1	2018-09-01	Fares for Return Collections		Nyatike	14900		410772
	5600 · Domestic Travel	5603 · Field Staff Travel	56032 · Accounts & Logistic Officer	Transport and Travel	2018-09-12	Year 1	2018-09-01	Fares and perdiem		Nyatike	17050		427822
	5600 · Domestic Travel	5603 · Field Staff Travel	56032 · Accounts & Logistic Officer	Transport and Travel	2018-09-03	Year 1	2018-09-01	Fares and perdiem		Nyatike	15000		442822
	5600 · Domestic Travel	5603 · Field Staff Travel	56032 · Accounts & Logistic Officer	Transport and Travel	2018-09-25	Year 1	2018-09-01	Fares and perdiem		Nyatike	12550		455372
	5600 · Domestic Travel	5603 · Field Staff Travel	56032 · Accounts & Logistic Officer	Transport and Travel	2018-01-03	Year 1	2018-01-01	Fares and perdiem for Rongo Uriri ALO		Rongo	13950		469322
	5600 · Domestic Travel	5603 · Field Staff Travel	56032 · Accounts & Logistic Officer	Transport and Travel	2018-02-08	Year 1	2018-02-01	Fares and perdiem for Rongo ALO Jan 18		Rongo	38200		507522
	5600 · Domestic Travel	5603 · Field Staff Travel	56032 · Accounts & Logistic Officer	Transport and Travel	2018-02-28	Year 1	2018-02-01	Fares for return collections		Rongo	8400		515922
	5600 · Domestic Travel	5603 · Field Staff Travel	56032 · Accounts & Logistic Officer	Transport and Travel	2018-02-28	Year 1	2018-02-01	Fares for return collections		Rongo	3750		519672
	5600 · Domestic Travel	5603 · Field Staff Travel	56032 · Accounts & Logistic Officer	Transport and Travel	2018-03-07	Year 1	2018-03-01	Field fares for return collection and rebanking		Rongo	48000		567672
	5600 · Domestic Travel	5603 · Field Staff Travel	56032 · Accounts & Logistic Officer	Transport and Travel	2018-03-29	Year 1	2018-03-01	Field fares for Rongo ALO		Rongo	19700		587372
	5600 · Domestic Travel	5603 · Field Staff Travel	56032 · Accounts & Logistic Officer	Transport and Travel	2018-03-29	Year 1	2018-03-01	Field Fares for Rongo ALO		Rongo	19200		606572
	5600 · Domestic Travel	5603 · Field Staff Travel	56032 · Accounts & Logistic Officer	Transport and Travel	2018-04-05	Year 1	2018-04-01	Fares for rebanking		Rongo	9850		616422
	5600 · Domestic Travel	5603 · Field Staff Travel	56032 · Accounts & Logistic Officer	Transport and Travel	2018-04-06	Year 1	2018-04-01	Travels and meals for ALO		Rongo	8900		625322
	5600 · Domestic Travel	5603 · Field Staff Travel	56032 · Accounts & Logistic Officer	Transport and Travel	2018-05-17	Year 1	2018-05-01	Accomodation for 3 Days		Rongo	4267		629589
	5600 · Domestic Travel	5603 · Field Staff Travel	56032 · Accounts & Logistic Officer	Transport and Travel	2018-05-17	Year 1	2018-05-01	Accomodation for 3 Days		Rongo	233		629822
	5600 · Domestic Travel	5603 · Field Staff Travel	56032 · Accounts & Logistic Officer	Transport and Travel	2018-05-08	Year 1	2018-05-01	Fares for Laptop Collection		Rongo	5550		635372
	5600 · Domestic Travel	5603 · Field Staff Travel	56032 · Accounts & Logistic Officer	Transport and Travel	2018-05-08	Year 1	2018-05-01	Fares and perdiem for collection of returns		Rongo	29550		664922
	5600 · Domestic Travel	5603 · Field Staff Travel	56032 · Accounts & Logistic Officer	Transport and Travel	2018-05-08	Year 1	2018-05-01	Fares and Perdiem		Rongo	12750		677672
	5600 · Domestic Travel	5603 · Field Staff Travel	56032 · Accounts & Logistic Officer	Transport and Travel	2018-06-23	Year 1	2018-06-01	Fares for ALO		Rongo	9850		687522
	5600 · Domestic Travel	5603 · Field Staff Travel	56032 · Accounts & Logistic Officer	Transport and Travel	2018-06-23	Year 1	2018-06-01	Fares and perdiem		Rongo	9350		696872
	5600 · Domestic Travel	5603 · Field Staff Travel	56032 · Accounts & Logistic Officer	Transport and Travel	2018-06-22	Year 1	2018-06-01	Fares & Perdiem for ALO		Rongo	3550		700422
	5600 · Domestic Travel	5603 · Field Staff Travel	56032 · Accounts & Logistic Officer	Transport and Travel	2018-06-14	Year 1	2018-06-01	ALo fares		Rongo	9100		709522
	5600 · Domestic Travel	5603 · Field Staff Travel	56032 · Accounts & Logistic Officer	Transport and Travel	2018-06-06	Year 1	2018-06-01	Fares for ALO		Rongo	5650		715172
	5600 · Domestic Travel	5603 · Field Staff Travel	56032 · Accounts & Logistic Officer	Transport and Travel	2018-06-20	Year 1	2018-06-01	Fares for ALO		Rongo	9100		724272
	5600 · Domestic Travel	5603 · Field Staff Travel	56032 · Accounts & Logistic Officer	Transport and Travel	2018-06-06	Year 1	2018-06-01	Fares for ALO		Rongo	9850		734122
	5600 · Domestic Travel	5603 · Field Staff Travel	56032 · Accounts & Logistic Officer	Transport and Travel	2018-06-06	Year 1	2018-06-01	Field fares for ALO		Rongo	19700		753822
	5600 · Domestic Travel	5603 · Field Staff Travel	56032 · Accounts & Logistic Officer	Transport and Travel	2018-06-06	Year 1	2018-06-01	Fares for ALO		Rongo	9850		763672
	5600 · Domestic Travel	5603 · Field Staff Travel	56032 · Accounts & Logistic Officer	Transport and Travel	2018-07-18	Year 1	2018-07-01	Fares for Rongo ALO		Rongo	9850		773522
	5600 · Domestic Travel	5603 · Field Staff Travel	56032 · Accounts & Logistic Officer	Transport and Travel	2018-07-18	Year 1	2018-07-01	ALO fares and perdiem Rongo		Rongo	25350		798872
	5600 · Domestic Travel	5603 · Field Staff Travel	56032 · Accounts & Logistic Officer	Transport and Travel	2018-08-01	Year 1	2018-08-01	PV 57651Posted wrongly		Rongo		9960	788912
	5600 · Domestic Travel	5603 · Field Staff Travel	56032 · Accounts & Logistic Officer	Transport and Travel	2018-08-13	Year 1	2018-08-01	Fares and perdiems		Rongo	21700		810612
	5600 · Domestic Travel	5603 · Field Staff Travel	56032 · Accounts & Logistic Officer	Transport and Travel	2018-08-13	Year 1	2018-08-01	Fares and perdiems		Rongo	15950		826562
	5600 · Domestic Travel	5603 · Field Staff Travel	56032 · Accounts & Logistic Officer	Transport and Travel	2018-08-11	Year 1	2018-08-01	Fares and perdiem		Rongo	19700		846262
	5600 · Domestic Travel	5603 · Field Staff Travel	56032 · Accounts & Logistic Officer	Transport and Travel	2018-08-13	Year 1	2018-08-01	Fares and perdiem		Rongo	9850		856112
	5600 · Domestic Travel	5603 · Field Staff Travel	56032 · Accounts & Logistic Officer	Transport and Travel	2018-09-12	Year 1	2018-09-01	Field Fares		Rongo	19700		875812
	5600 · Domestic Travel	5603 · Field Staff Travel	56032 · Accounts & Logistic Officer	Transport and Travel	2018-09-12	Year 1	2018-09-01	Field Fares		Rongo	19700		895512
	5600 · Domestic Travel	5603 · Field Staff Travel	56032 · Accounts & Logistic Officer	Transport and Travel	2018-09-12	Year 1	2018-09-01	Field Fares		Rongo	13350		908862
	5600 · Domestic Travel	5603 · Field Staff Travel	56032 · Accounts & Logistic Officer	Transport and Travel	2018-09-12	Year 1	2018-09-01	Data Entry Fares		Rongo	6100		914962
	5600 · Domestic Travel	5603 · Field Staff Travel	56032 · Accounts & Logistic Officer	Transport and Travel	2018-09-25	Year 1	2018-09-01	Fares and perdiem		Rongo	19700		934662
	5600 · Domestic Travel	5603 · Field Staff Travel	56032 · Accounts & Logistic Officer	Transport and Travel	2018-09-25	Year 1	2018-09-01	Fares and perdiem		Rongo	28350		963012
	5600 · Domestic Travel	5603 · Field Staff Travel	56032 · Accounts & Logistic Officer	Transport and Travel	2018-09-04	Year 1	2018-09-01	Fares for ALO Correctio		Rongo	9850		972862
	5600 · Domestic Travel	5603 · Field Staff Travel	Total 56032 · Accounts & Logistic Officer								997164	24302	972862
	5600 · Domestic Travel	5603 · Field Staff Travel	56033 · HMIS Officer
	5600 · Domestic Travel	5603 · Field Staff Travel	56033 · HMIS Officer	Transport and Travel	2018-08-22	Year 1	2018-08-01	Data Audit and supervision		HQ	35000		35000
	5600 · Domestic Travel	5603 · Field Staff Travel	56033 · HMIS Officer	Transport and Travel	2018-09-30	Year 1	2018-09-01	HMIS Fares		HQ	130246		165246
	5600 · Domestic Travel	5603 · Field Staff Travel	56033 · HMIS Officer	Transport and Travel	2018-12-31	Year 2	2018-12-01	HMIS staff Perdiem		HQ	15000		180246
	5600 · Domestic Travel	5603 · Field Staff Travel	56033 · HMIS Officer	Transport and Travel	2018-01-12	Year 1	2018-01-01	HMIS Fares-John Shikuku		Migori	11181		191427
	5600 · Domestic Travel	5603 · Field Staff Travel	56033 · HMIS Officer	Transport and Travel	2018-02-15	Year 1	2018-02-01	Field fares for HMIS		Migori	16000		207427
	5600 · Domestic Travel	5603 · Field Staff Travel	56033 · HMIS Officer	Transport and Travel	2018-02-27	Year 1	2018-02-01	Field fares for HMIS		Migori	13400		220827
	5600 · Domestic Travel	5603 · Field Staff Travel	56033 · HMIS Officer	Transport and Travel	2018-03-27	Year 1	2018-03-01	Fares for HMIS Officer		Migori	16000		236827
	5600 · Domestic Travel	5603 · Field Staff Travel	56033 · HMIS Officer	Transport and Travel	2018-05-15	Year 1	2018-05-01	Fares for HMIS Officer		Migori	7500		244327
	5600 · Domestic Travel	5603 · Field Staff Travel	56033 · HMIS Officer	Transport and Travel	2018-05-15	Year 1	2018-05-01	Fares for HMS Officer		Migori	7500		251827
	5600 · Domestic Travel	5603 · Field Staff Travel	56033 · HMIS Officer	Transport and Travel	2018-07-19	Year 1	2018-07-01	Field fares for HMIS Assistant		Migori	4900		256727
	5600 · Domestic Travel	5603 · Field Staff Travel	56033 · HMIS Officer	Transport and Travel	2018-07-19	Year 1	2018-07-01	Field fares for HMIS		Migori	19000		275727
	5600 · Domestic Travel	5603 · Field Staff Travel	56033 · HMIS Officer	Transport and Travel	2018-07-19	Year 1	2018-07-01	Field fares for HMIS officer		Migori	15400		291127
	5600 · Domestic Travel	5603 · Field Staff Travel	56033 · HMIS Officer	Transport and Travel	2018-08-13	Year 1	2018-08-01	Fares for HMIS		Migori	14700		305827
	5600 · Domestic Travel	5603 · Field Staff Travel	56033 · HMIS Officer	Transport and Travel	2018-09-12	Year 1	2018-09-01	Fares Data Entry		Migori	10000		315827
	5600 · Domestic Travel	5603 · Field Staff Travel	56033 · HMIS Officer	Transport and Travel	2018-09-12	Year 1	2018-09-01	Fares for data entry		Migori	3800		319627
	5600 · Domestic Travel	5603 · Field Staff Travel	56033 · HMIS Officer	Transport and Travel	2018-09-12	Year 1	2018-09-01	Fares for HMIS		Migori	9600		329227
	5600 · Domestic Travel	5603 · Field Staff Travel	56033 · HMIS Officer	Transport and Travel	2018-09-12	Year 1	2018-09-01	Fares for HMIS		Migori	5300		334527
	5600 · Domestic Travel	5603 · Field Staff Travel	56033 · HMIS Officer	Transport and Travel	2018-12-24	Year 2	2018-12-01	HMIS Staff Fares		Migori	18500		353027
	5600 · Domestic Travel	5603 · Field Staff Travel	56033 · HMIS Officer	Transport and Travel	2018-12-31	Year 2	2018-12-01	HMIS Staff Fares		Migori	42400		395427
	5600 · Domestic Travel	5603 · Field Staff Travel	56033 · HMIS Officer	Transport and Travel	2018-12-31	Year 2	2018-12-01	HMIS Staff Fares		Migori	6350		401777
	5600 · Domestic Travel	5603 · Field Staff Travel	56033 · HMIS Officer	Transport and Travel	2017-12-14	Year 1	2017-12-01	Fares for HIMS Officer-Obul Benfry		Nyatike	1750		403527
	5600 · Domestic Travel	5603 · Field Staff Travel	56033 · HMIS Officer	Transport and Travel	2017-12-14	Year 1	2017-12-01	Fares for HIMS Officer-Obul Benfry		Nyatike	2750		406277
	5600 · Domestic Travel	5603 · Field Staff Travel	56033 · HMIS Officer	Transport and Travel	2017-12-14	Year 1	2017-12-01	Fares for HIMS Officer-Obul Benfry		Nyatike	5400		411677
	5600 · Domestic Travel	5603 · Field Staff Travel	56033 · HMIS Officer	Transport and Travel	2017-12-14	Year 1	2017-12-01	Fares for HIMS Officer-Obul Benfry		Nyatike	6000		417677
	5600 · Domestic Travel	5603 · Field Staff Travel	56033 · HMIS Officer	Transport and Travel	2017-12-14	Year 1	2017-12-01	Fares for HIMS Officer-Obul Benfry		Nyatike	5400		423077
	5600 · Domestic Travel	5603 · Field Staff Travel	56033 · HMIS Officer	Transport and Travel	2018-01-14	Year 1	2018-01-01	Field Fares for HMIS Officer		Nyatike	32400		455477
	5600 · Domestic Travel	5603 · Field Staff Travel	56033 · HMIS Officer	Transport and Travel	2018-01-14	Year 1	2018-01-01	Field Fares for HMIS Officer		Nyatike	6800		462277
	5600 · Domestic Travel	5603 · Field Staff Travel	56033 · HMIS Officer	Transport and Travel	2018-02-26	Year 1	2018-02-01	Data Entry fares/HMIS Meeting		Nyatike	16150		478427
	5600 · Domestic Travel	5603 · Field Staff Travel	56033 · HMIS Officer	Transport and Travel	2018-02-27	Year 1	2018-02-01	Fares for Data Entry		Nyatike	14400		492827
	5600 · Domestic Travel	5603 · Field Staff Travel	56033 · HMIS Officer	Transport and Travel	2018-04-19	Year 1	2018-04-01	Fares for HMIS Officer		Nyatike	14400		507227
	5600 · Domestic Travel	5603 · Field Staff Travel	56033 · HMIS Officer	Transport and Travel	2018-05-31	Year 1	2018-05-01	Field Fares for HMIS		Nyatike	31600		538827
	5600 · Domestic Travel	5603 · Field Staff Travel	56033 · HMIS Officer	Transport and Travel	2018-05-31	Year 1	2018-05-01	Field fares HMIS		Nyatike	28800		567627
	5600 · Domestic Travel	5603 · Field Staff Travel	56033 · HMIS Officer	Transport and Travel	2018-06-06	Year 1	2018-06-01	Fares for HMIS		Nyatike	9600		577227
	5600 · Domestic Travel	5603 · Field Staff Travel	56033 · HMIS Officer	Transport and Travel	2018-06-06	Year 1	2018-06-01	Fares for Data Entry		Nyatike	14400		591627
	5600 · Domestic Travel	5603 · Field Staff Travel	56033 · HMIS Officer	Transport and Travel	2018-07-19	Year 1	2018-07-01	Fares for HMIS Officer		Nyatike	7200		598827
	5600 · Domestic Travel	5603 · Field Staff Travel	56033 · HMIS Officer	Transport and Travel	2018-07-19	Year 1	2018-07-01	Fares for HMIS Officer		Nyatike	14400		613227
	5600 · Domestic Travel	5603 · Field Staff Travel	56033 · HMIS Officer	Transport and Travel	2018-07-19	Year 1	2018-07-01	Fares for HMIS for collecting Laptop		Nyatike	2750		615977
	5600 · Domestic Travel	5603 · Field Staff Travel	56033 · HMIS Officer	Transport and Travel	2018-07-19	Year 1	2018-07-01	Fares and perdiem for HMIS Officer		Nyatike	2750		618727
	5600 · Domestic Travel	5603 · Field Staff Travel	56033 · HMIS Officer	Transport and Travel	2018-08-13	Year 1	2018-08-01	Field fares for HMIS		Nyatike	25000		643727
	5600 · Domestic Travel	5603 · Field Staff Travel	56033 · HMIS Officer	Transport and Travel	2018-09-12	Year 1	2018-09-01	Fares for HMIS Officer		Nyatike	9000		652727
	5600 · Domestic Travel	5603 · Field Staff Travel	56033 · HMIS Officer	Transport and Travel	2018-09-25	Year 1	2018-09-01	Fares for Data Entry		Nyatike	37750		690477
	5600 · Domestic Travel	5603 · Field Staff Travel	56033 · HMIS Officer	Transport and Travel	2018-09-25	Year 1	2018-09-01	Fares for data entry		Nyatike	18000		708477
	5600 · Domestic Travel	5603 · Field Staff Travel	56033 · HMIS Officer	Transport and Travel	2018-11-30	Year 2	2018-11-01	HMIS Staff Fares and Perdiem		Nyatike	27650		736127
	5600 · Domestic Travel	5603 · Field Staff Travel	56033 · HMIS Officer	Transport and Travel	2018-12-31	Year 2	2018-12-01	HMIS Fares		Nyatike	6000		742127
	5600 · Domestic Travel	5603 · Field Staff Travel	56033 · HMIS Officer	Transport and Travel	2018-01-04	Year 1	2018-01-01	HMIS fares		Rongo	17800		759927
	5600 · Domestic Travel	5603 · Field Staff Travel	56033 · HMIS Officer	Transport and Travel	2018-02-08	Year 1	2018-02-01	Fares for Data Entry HMIS officer		Rongo	7000		766927
	5600 · Domestic Travel	5603 · Field Staff Travel	56033 · HMIS Officer	Transport and Travel	2018-02-28	Year 1	2018-02-01	Data entry fares for HMIS		Rongo	9800		776727
	5600 · Domestic Travel	5603 · Field Staff Travel	56033 · HMIS Officer	Transport and Travel	2018-02-28	Year 1	2018-02-01	Data Entry fares		Rongo	14000		790727
	5600 · Domestic Travel	5603 · Field Staff Travel	56033 · HMIS Officer	Transport and Travel	2018-02-28	Year 1	2018-02-01	Data Entry fares		Rongo	14000		804727
	5600 · Domestic Travel	5603 · Field Staff Travel	56033 · HMIS Officer	Transport and Travel	2018-04-06	Year 1	2018-04-01	Fares for HMIS Data Entry		Rongo	23950		828677
	5600 · Domestic Travel	5603 · Field Staff Travel	56033 · HMIS Officer	Transport and Travel	2018-05-08	Year 1	2018-05-01	Data Entry Fares for HMIS		Rongo	11200		839877
	5600 · Domestic Travel	5603 · Field Staff Travel	56033 · HMIS Officer	Transport and Travel	2018-05-05	Year 1	2018-05-01	Data Entry Fares		Rongo	11200		851077
	5600 · Domestic Travel	5603 · Field Staff Travel	56033 · HMIS Officer	Transport and Travel	2018-05-01	Year 1	2018-05-01	Reversal of twice postings in Feb 2018		Rongo		14000	837077
	5600 · Domestic Travel	5603 · Field Staff Travel	56033 · HMIS Officer	Transport and Travel	2018-06-23	Year 1	2018-06-01	Fares for HMIS		Rongo	6300		843377
	5600 · Domestic Travel	5603 · Field Staff Travel	56033 · HMIS Officer	Transport and Travel	2018-06-23	Year 1	2018-06-01	Fares for HMIS Officer		Rongo	5600		848977
	5600 · Domestic Travel	5603 · Field Staff Travel	56033 · HMIS Officer	Transport and Travel	2018-06-23	Year 1	2018-06-01	Data entry fares		Rongo	7000		855977
	5600 · Domestic Travel	5603 · Field Staff Travel	56033 · HMIS Officer	Transport and Travel	2018-06-23	Year 1	2018-06-01	Fares and perdiem		Rongo	6050		862027
	5600 · Domestic Travel	5603 · Field Staff Travel	56033 · HMIS Officer	Transport and Travel	2018-06-06	Year 1	2018-06-01	Fares for data entry		Rongo	7700		869727
	5600 · Domestic Travel	5603 · Field Staff Travel	56033 · HMIS Officer	Transport and Travel	2018-06-06	Year 1	2018-06-01	Data Entry fares		Rongo	9200		878927
	5600 · Domestic Travel	5603 · Field Staff Travel	56033 · HMIS Officer	Transport and Travel	2018-07-18	Year 1	2018-07-01	Fares for HMIS Data Entry		Rongo	5600		884527
	5600 · Domestic Travel	5603 · Field Staff Travel	56033 · HMIS Officer	Transport and Travel	2018-08-01	Year 1	2018-08-01	Correction of PV 57504 Posted wrongly		Rongo		5682	878845
	5600 · Domestic Travel	5603 · Field Staff Travel	56033 · HMIS Officer	Transport and Travel	2018-08-13	Year 1	2018-08-01	Fares for HMIS Officer		Rongo	5600		884445
	5600 · Domestic Travel	5603 · Field Staff Travel	56033 · HMIS Officer	Transport and Travel	2018-08-13	Year 1	2018-08-01	Fares for HMIS Officer		Rongo	5750		890195
	5600 · Domestic Travel	5603 · Field Staff Travel	56033 · HMIS Officer	Transport and Travel	2018-08-13	Year 1	2018-08-01	Fares for HMIS Officer		Rongo	11400		901595
	5600 · Domestic Travel	5603 · Field Staff Travel	56033 · HMIS Officer	Transport and Travel	2018-08-13	Year 1	2018-08-01	Fares for HMIS Officer		Rongo	8400		909995
	5600 · Domestic Travel	5603 · Field Staff Travel	56033 · HMIS Officer	Transport and Travel	2018-09-12	Year 1	2018-09-01	Data Entry Fares		Rongo	6100		916095
	5600 · Domestic Travel	5603 · Field Staff Travel	56033 · HMIS Officer	Transport and Travel	2018-09-15	Year 1	2018-09-01	Data Entry Fares		Rongo	10600		926695
	5600 · Domestic Travel	5603 · Field Staff Travel	56033 · HMIS Officer	Transport and Travel	2018-09-12	Year 1	2018-09-01	Data Entry Fares		Rongo	12200		938895
	5600 · Domestic Travel	5603 · Field Staff Travel	56033 · HMIS Officer	Transport and Travel	2018-09-25	Year 1	2018-09-01	Fares for Data Entry		Rongo	6300		945195
	5600 · Domestic Travel	5603 · Field Staff Travel	56033 · HMIS Officer	Transport and Travel	2018-09-04	Year 1	2018-09-01	Fares HMIS Officer correctio		Rongo	5600		950795
	5600 · Domestic Travel	5603 · Field Staff Travel	56033 · HMIS Officer	Transport and Travel	2018-11-30	Year 2	2018-11-01	HMIS Fares		Rongo	4200		954995
	5600 · Domestic Travel	5603 · Field Staff Travel	56033 · HMIS Officer	Transport and Travel	2018-11-30	Year 2	2018-11-01	HMIS Fares		Rongo	2300		957295
	5600 · Domestic Travel	5603 · Field Staff Travel	56033 · HMIS Officer	Transport and Travel	2018-11-30	Year 2	2018-11-01	HMIS Fares		Rongo	2800		960095
	5600 · Domestic Travel	5603 · Field Staff Travel	56033 · HMIS Officer	Transport and Travel	2018-12-31	Year 2	2018-12-01	HMIS Fares		Rongo	14950		975045
	5600 · Domestic Travel	5603 · Field Staff Travel	56033 · HMIS Officer	Transport and Travel	2018-12-31	Year 2	2018-12-01	HMIS Fares		Rongo	29200		1004245
	5600 · Domestic Travel	5603 · Field Staff Travel	Total 56033 · HMIS Officer								1023927	19682	1004245
	5600 · Domestic Travel	5603 · Field Staff Travel	56034 · Consellor In Charge
	5600 · Domestic Travel	5603 · Field Staff Travel	56034 · Consellor In Charge	Transport and Travel	2018-01-12	Year 1	2018-01-01	Consellors Fares		Migori	2500		2500
	5600 · Domestic Travel	5603 · Field Staff Travel	56034 · Consellor In Charge	Transport and Travel	2018-05-15	Year 1	2018-05-01	Fares for Consellors		Migori	5000		7500
	5600 · Domestic Travel	5603 · Field Staff Travel	56034 · Consellor In Charge	Transport and Travel	2018-09-12	Year 1	2018-09-01	Fares for consellor in charge		Migori	9000		16500
	5600 · Domestic Travel	5603 · Field Staff Travel	56034 · Consellor In Charge	Transport and Travel	2018-09-12	Year 1	2018-09-01	Fares for Consellor		Migori	6000		22500
	5600 · Domestic Travel	5603 · Field Staff Travel	56034 · Consellor In Charge	Transport and Travel	2018-09-12	Year 1	2018-09-01	Fares consellors		Migori	9000		31500
	5600 · Domestic Travel	5603 · Field Staff Travel	56034 · Consellor In Charge	Transport and Travel	2018-09-12	Year 1	2018-09-01	Consellors fares		Migori	9000		40500
	5600 · Domestic Travel	5603 · Field Staff Travel	56034 · Consellor In Charge	Transport and Travel	2018-10-31	Year 2	2018-10-01	Consenting Fares		Migori	6000		46500
	5600 · Domestic Travel	5603 · Field Staff Travel	56034 · Consellor In Charge	Transport and Travel	2018-10-31	Year 2	2018-10-01	Consenting Fares		Migori	3000		49500
	5600 · Domestic Travel	5603 · Field Staff Travel	56034 · Consellor In Charge	Transport and Travel	2018-10-31	Year 2	2018-10-01	Consenting Fares		Migori	3000		52500
	5600 · Domestic Travel	5603 · Field Staff Travel	56034 · Consellor In Charge	Transport and Travel	2018-11-30	Year 2	2018-11-01	Consenting Fares		Migori	3000		55500
	5600 · Domestic Travel	5603 · Field Staff Travel	56034 · Consellor In Charge	Transport and Travel	2018-11-30	Year 2	2018-11-01	Consenting Fare		Migori	6000		61500
	5600 · Domestic Travel	5603 · Field Staff Travel	56034 · Consellor In Charge	Transport and Travel	2018-12-12	Year 2	2018-12-01	Consenting Fares		Migori	3000		64500
	5600 · Domestic Travel	5603 · Field Staff Travel	56034 · Consellor In Charge	Transport and Travel	2018-12-12	Year 2	2018-12-01	Consenting Fares		Migori	3000		67500
	5600 · Domestic Travel	5603 · Field Staff Travel	56034 · Consellor In Charge	Transport and Travel	2018-12-12	Year 2	2018-12-01	Consenting Fares		Migori	3000		70500
	5600 · Domestic Travel	5603 · Field Staff Travel	56034 · Consellor In Charge	Transport and Travel	2018-12-24	Year 2	2018-12-01	Consenting Fares		Migori	3000		73500
	5600 · Domestic Travel	5603 · Field Staff Travel	56034 · Consellor In Charge	Transport and Travel	2018-12-24	Year 2	2018-12-01	Consenting Fares		Migori	3000		76500
	5600 · Domestic Travel	5603 · Field Staff Travel	56034 · Consellor In Charge	Transport and Travel	2018-12-24	Year 2	2018-12-01	Consenting Fares		Migori	6000		82500
	5600 · Domestic Travel	5603 · Field Staff Travel	56034 · Consellor In Charge	Transport and Travel	2018-12-24	Year 2	2018-12-01	Consenting Fares		Migori	6000		88500
	5600 · Domestic Travel	5603 · Field Staff Travel	56034 · Consellor In Charge	Transport and Travel	2018-12-24	Year 2	2018-12-01	Consenting Fares		Migori	6000		94500
	5600 · Domestic Travel	5603 · Field Staff Travel	56034 · Consellor In Charge	Transport and Travel	2018-12-31	Year 2	2018-12-01	Consenting Fares		Migori	6000		100500
	5600 · Domestic Travel	5603 · Field Staff Travel	56034 · Consellor In Charge	Transport and Travel	2018-12-31	Year 2	2018-12-01	Consenting Fares		Migori	3000		103500
	5600 · Domestic Travel	5603 · Field Staff Travel	56034 · Consellor In Charge	Transport and Travel	2018-12-31	Year 2	2018-12-01	Consenting Fares		Migori	6000		109500
	5600 · Domestic Travel	5603 · Field Staff Travel	56034 · Consellor In Charge	Transport and Travel	2018-12-31	Year 2	2018-12-01	Consenting Fares		Migori	6000		115500
	5600 · Domestic Travel	5603 · Field Staff Travel	56034 · Consellor In Charge	Transport and Travel	2017-12-11	Year 1	2017-12-01	Fares for consellor		Nyatike	6000		121500
	5600 · Domestic Travel	5603 · Field Staff Travel	56034 · Consellor In Charge	Transport and Travel	2017-12-14	Year 1	2017-12-01	Fares for consellor in charge-Judith A. Olel		Nyatike	6000		127500
	5600 · Domestic Travel	5603 · Field Staff Travel	56034 · Consellor In Charge	Transport and Travel	2018-01-10	Year 1	2018-01-01	Fares for field work		Nyatike	8400		135900
	5600 · Domestic Travel	5603 · Field Staff Travel	56034 · Consellor In Charge	Transport and Travel	2018-06-14	Year 1	2018-06-01	Fares for conseting consellors		Nyatike	9000		144900
	5600 · Domestic Travel	5603 · Field Staff Travel	56034 · Consellor In Charge	Transport and Travel	2018-08-30	Year 1	2018-08-01	Fares for cosellor		Nyatike	6200		151100
	5600 · Domestic Travel	5603 · Field Staff Travel	56034 · Consellor In Charge	Transport and Travel	2018-08-30	Year 1	2018-08-01	Fares for consellors		Nyatike	12000		163100
	5600 · Domestic Travel	5603 · Field Staff Travel	56034 · Consellor In Charge	Transport and Travel	2018-09-12	Year 1	2018-09-01	Fares for consellors		Nyatike	24000		187100
	5600 · Domestic Travel	5603 · Field Staff Travel	56034 · Consellor In Charge	Transport and Travel	2018-09-12	Year 1	2018-09-01	Fares for consellor		Nyatike	24000		211100
	5600 · Domestic Travel	5603 · Field Staff Travel	56034 · Consellor In Charge	Transport and Travel	2018-09-25	Year 1	2018-09-01	Fares for consellors		Nyatike	18000		229100
	5600 · Domestic Travel	5603 · Field Staff Travel	56034 · Consellor In Charge	Transport and Travel	2018-10-31	Year 2	2018-10-01	Consenting fares		Nyatike	9000		238100
	5600 · Domestic Travel	5603 · Field Staff Travel	56034 · Consellor In Charge	Transport and Travel	2018-10-31	Year 2	2018-10-01	Consenting fares		Nyatike	9000		247100
	5600 · Domestic Travel	5603 · Field Staff Travel	56034 · Consellor In Charge	Transport and Travel	2018-11-30	Year 2	2018-11-01	Consenting Fares		Nyatike	9000		256100
	5600 · Domestic Travel	5603 · Field Staff Travel	56034 · Consellor In Charge	Transport and Travel	2018-11-30	Year 2	2018-11-01	Consenting Fares		Nyatike	9000		265100
	5600 · Domestic Travel	5603 · Field Staff Travel	56034 · Consellor In Charge	Transport and Travel	2018-11-30	Year 2	2018-11-01	Consenting Fares		Nyatike	9000		274100
	5600 · Domestic Travel	5603 · Field Staff Travel	56034 · Consellor In Charge	Transport and Travel	2018-12-24	Year 2	2018-12-01	Consenting Fares		Nyatike	9000		283100
	5600 · Domestic Travel	5603 · Field Staff Travel	56034 · Consellor In Charge	Transport and Travel	2018-12-31	Year 2	2018-12-01	Consenting Fares		Nyatike	9000		292100
	5600 · Domestic Travel	5603 · Field Staff Travel	56034 · Consellor In Charge	Transport and Travel	2018-12-31	Year 2	2018-12-01	Consenting Fares		Nyatike	9000		301100
	5600 · Domestic Travel	5603 · Field Staff Travel	56034 · Consellor In Charge	Transport and Travel	2018-12-31	Year 2	2018-12-01	Consenting Fares		Nyatike	9000		310100
	5600 · Domestic Travel	5603 · Field Staff Travel	56034 · Consellor In Charge	Transport and Travel	2018-01-04	Year 1	2018-01-01	Consenting consellor fares		Rongo	6000		316100
	5600 · Domestic Travel	5603 · Field Staff Travel	56034 · Consellor In Charge	Transport and Travel	2018-01-04	Year 1	2018-01-01	Consenting consellor fares		Rongo	3000		319100
	5600 · Domestic Travel	5603 · Field Staff Travel	56034 · Consellor In Charge	Transport and Travel	2018-01-06	Year 1	2018-01-01	Consellor Fares		Rongo	6000		325100
	5600 · Domestic Travel	5603 · Field Staff Travel	56034 · Consellor In Charge	Transport and Travel	2018-01-06	Year 1	2018-01-01	Consellor Fares		Rongo	3000		328100
	5600 · Domestic Travel	5603 · Field Staff Travel	56034 · Consellor In Charge	Transport and Travel	2018-06-06	Year 1	2018-06-01	Fares for consellors		Rongo	6000		334100
	5600 · Domestic Travel	5603 · Field Staff Travel	Total 56034 · Consellor In Charge								334100	0	334100
	5600 · Domestic Travel	5603 · Field Staff Travel	56035 · Community Mobilizers/DEMAND CREATION
	5600 · Domestic Travel	5603 · Field Staff Travel	56035 · Community Mobilizers/DEMAND CREATION	Demand Creation	2018-09-30	Year 1	2018-09-01	Mobilization		HQ	220000		220000
	5600 · Domestic Travel	5603 · Field Staff Travel	56035 · Community Mobilizers/DEMAND CREATION	Demand Creation	2017-12-06	Year 1	2017-12-01	Mobilization fees vmmc service provision		Migori	19500		239500
	5600 · Domestic Travel	5603 · Field Staff Travel	56035 · Community Mobilizers/DEMAND CREATION	Demand Creation	2017-12-06	Year 1	2017-12-01	Mobilisation fees		Migori	19500		259000
	5600 · Domestic Travel	5603 · Field Staff Travel	56035 · Community Mobilizers/DEMAND CREATION	Demand Creation	2017-12-11	Year 1	2017-12-01	Fares for Mobilizers		Migori	3000		262000
	5600 · Domestic Travel	5603 · Field Staff Travel	56035 · Community Mobilizers/DEMAND CREATION	Demand Creation	2017-12-11	Year 1	2017-12-01	Mobilization fares		Migori	3000		265000
	5600 · Domestic Travel	5603 · Field Staff Travel	56035 · Community Mobilizers/DEMAND CREATION	Demand Creation	2018-01-12	Year 1	2018-01-01	Mobilization fares		Migori	4000		269000
	5600 · Domestic Travel	5603 · Field Staff Travel	56035 · Community Mobilizers/DEMAND CREATION	Demand Creation	2018-01-12	Year 1	2018-01-01	Mobilization fares		Migori	2000		271000
	5600 · Domestic Travel	5603 · Field Staff Travel	56035 · Community Mobilizers/DEMAND CREATION	Demand Creation	2018-01-12	Year 1	2018-01-01	Mobilization fares		Migori	6000		277000
	5600 · Domestic Travel	5603 · Field Staff Travel	56035 · Community Mobilizers/DEMAND CREATION	Demand Creation	2018-01-12	Year 1	2018-01-01	Mobilization fares		Migori	3000		280000
	5600 · Domestic Travel	5603 · Field Staff Travel	56035 · Community Mobilizers/DEMAND CREATION	Demand Creation	2018-01-12	Year 1	2018-01-01	Mobilisers fares		Migori	2000		282000
	5600 · Domestic Travel	5603 · Field Staff Travel	56035 · Community Mobilizers/DEMAND CREATION	Demand Creation	2018-01-12	Year 1	2018-01-01	Mobilisers fares		Migori	4000		286000
	5600 · Domestic Travel	5603 · Field Staff Travel	56035 · Community Mobilizers/DEMAND CREATION	Demand Creation	2018-01-12	Year 1	2018-01-01	Mobilisers fares		Migori	4000		290000
	5600 · Domestic Travel	5603 · Field Staff Travel	56035 · Community Mobilizers/DEMAND CREATION	Demand Creation	2018-01-12	Year 1	2018-01-01	Mobilisers fares		Migori	2000		292000
	5600 · Domestic Travel	5603 · Field Staff Travel	56035 · Community Mobilizers/DEMAND CREATION	Demand Creation	2018-01-12	Year 1	2018-01-01	Mobilisers fares		Migori	4000		296000
	5600 · Domestic Travel	5603 · Field Staff Travel	56035 · Community Mobilizers/DEMAND CREATION	Demand Creation	2018-01-12	Year 1	2018-01-01	Mobilisers fares		Migori	6000		302000
	5600 · Domestic Travel	5603 · Field Staff Travel	56035 · Community Mobilizers/DEMAND CREATION	Demand Creation	2018-01-12	Year 1	2018-01-01	Mobilisers fares		Migori	3000		305000
	5600 · Domestic Travel	5603 · Field Staff Travel	56035 · Community Mobilizers/DEMAND CREATION	Demand Creation	2018-01-12	Year 1	2018-01-01	Mobilisers fares		Migori	2000		307000
	5600 · Domestic Travel	5603 · Field Staff Travel	56035 · Community Mobilizers/DEMAND CREATION	Demand Creation	2018-01-12	Year 1	2018-01-01	Mobilisers fares		Migori	2500		309500
	5600 · Domestic Travel	5603 · Field Staff Travel	56035 · Community Mobilizers/DEMAND CREATION	Demand Creation	2018-01-12	Year 1	2018-01-01	Mobilisers fares		Migori	5000		314500
	5600 · Domestic Travel	5603 · Field Staff Travel	56035 · Community Mobilizers/DEMAND CREATION	Demand Creation	2018-01-12	Year 1	2018-01-01	Mobilisers fares		Migori	3000		317500
	5600 · Domestic Travel	5603 · Field Staff Travel	56035 · Community Mobilizers/DEMAND CREATION	Demand Creation	2018-01-26	Year 1	2018-01-01	Fares for DSM		Migori	33000		350500
	5600 · Domestic Travel	5603 · Field Staff Travel	56035 · Community Mobilizers/DEMAND CREATION	Demand Creation	2018-01-26	Year 1	2018-01-01	Fares for mobilisation		Migori	20000		370500
	5600 · Domestic Travel	5603 · Field Staff Travel	56035 · Community Mobilizers/DEMAND CREATION	Demand Creation	2018-02-15	Year 1	2018-02-01	Fares for mobiilizers		Migori	21000		391500
	5600 · Domestic Travel	5603 · Field Staff Travel	56035 · Community Mobilizers/DEMAND CREATION	Demand Creation	2018-02-15	Year 1	2018-02-01	Hall Hire Transport refreshment neema and water for use		Migori	3000		394500
	5600 · Domestic Travel	5603 · Field Staff Travel	56035 · Community Mobilizers/DEMAND CREATION	Demand Creation	2018-02-15	Year 1	2018-02-01	Fares for DSM		Migori	11000		405500
	5600 · Domestic Travel	5603 · Field Staff Travel	56035 · Community Mobilizers/DEMAND CREATION	Demand Creation	2018-02-27	Year 1	2018-02-01	Fares for Divisional Super Mobilisers		Migori	22000		427500
	5600 · Domestic Travel	5603 · Field Staff Travel	56035 · Community Mobilizers/DEMAND CREATION	Demand Creation	2018-02-27	Year 1	2018-02-01	Fares associate mobilisers		Migori	18000		445500
	5600 · Domestic Travel	5603 · Field Staff Travel	56035 · Community Mobilizers/DEMAND CREATION	Demand Creation	2018-03-26	Year 1	2018-03-01	Mobilizers fares		Migori	11000		456500
	5600 · Domestic Travel	5603 · Field Staff Travel	56035 · Community Mobilizers/DEMAND CREATION	Demand Creation	2018-03-26	Year 1	2018-03-01	Mobilizers fares		Migori	22000		478500
	5600 · Domestic Travel	5603 · Field Staff Travel	56035 · Community Mobilizers/DEMAND CREATION	Demand Creation	2018-03-27	Year 1	2018-03-01	Fares for mobilization		Migori	19000		497500
	5600 · Domestic Travel	5603 · Field Staff Travel	56035 · Community Mobilizers/DEMAND CREATION	Demand Creation	2018-05-17	Year 1	2018-05-01	Mobilisers Fares		Migori	13000		510500
	5600 · Domestic Travel	5603 · Field Staff Travel	56035 · Community Mobilizers/DEMAND CREATION	Demand Creation	2018-05-17	Year 1	2018-05-01	Mobilisers Fares		Migori	13000		523500
	5600 · Domestic Travel	5603 · Field Staff Travel	56035 · Community Mobilizers/DEMAND CREATION	Demand Creation	2018-05-15	Year 1	2018-05-01	Fares for Mobilisers		Migori	42000		565500
	5600 · Domestic Travel	5603 · Field Staff Travel	56035 · Community Mobilizers/DEMAND CREATION	Demand Creation	2018-05-08	Year 1	2018-05-01	Fares For Mobilisation		Migori	38000		603500
	5600 · Domestic Travel	5603 · Field Staff Travel	56035 · Community Mobilizers/DEMAND CREATION	Demand Creation	2018-05-19	Year 1	2018-05-01	Mobilisation Fares		Migori	16500		620000
	5600 · Domestic Travel	5603 · Field Staff Travel	56035 · Community Mobilizers/DEMAND CREATION	Demand Creation	2018-05-18	Year 1	2018-05-01	Fares for Mobilisers		Migori	35000		655000
	5600 · Domestic Travel	5603 · Field Staff Travel	56035 · Community Mobilizers/DEMAND CREATION	Demand Creation	2018-06-20	Year 1	2018-06-01	Transport refund for Mobilisers		Migori	31000		686000
	5600 · Domestic Travel	5603 · Field Staff Travel	56035 · Community Mobilizers/DEMAND CREATION	Demand Creation	2018-07-19	Year 1	2018-07-01	Mobilisers fares		Migori	16000		702000
	5600 · Domestic Travel	5603 · Field Staff Travel	56035 · Community Mobilizers/DEMAND CREATION	Demand Creation	2018-07-19	Year 1	2018-07-01	Fares for EIMC Fllow up		Migori	6000		708000
	5600 · Domestic Travel	5603 · Field Staff Travel	56035 · Community Mobilizers/DEMAND CREATION	Demand Creation	2018-07-19	Year 1	2018-07-01	Fares for Super Mobilisers		Migori	13000		721000
	5600 · Domestic Travel	5603 · Field Staff Travel	56035 · Community Mobilizers/DEMAND CREATION	Demand Creation	2018-07-19	Year 1	2018-07-01	Fares for DSM and Mobilisers		Migori	13000		734000
	5600 · Domestic Travel	5603 · Field Staff Travel	56035 · Community Mobilizers/DEMAND CREATION	Demand Creation	2018-08-13	Year 1	2018-08-01	Fares for Mobilisers		Migori	34000		768000
	5600 · Domestic Travel	5603 · Field Staff Travel	56035 · Community Mobilizers/DEMAND CREATION	Demand Creation	2018-08-13	Year 1	2018-08-01	Fares for Mobilisers		Migori	13000		781000
	5600 · Domestic Travel	5603 · Field Staff Travel	56035 · Community Mobilizers/DEMAND CREATION	Demand Creation	2018-08-13	Year 1	2018-08-01	Fares for Mobilisers		Migori	13000		794000
	5600 · Domestic Travel	5603 · Field Staff Travel	56035 · Community Mobilizers/DEMAND CREATION	Demand Creation	2018-08-12	Year 1	2018-08-01	Fares for Mobiisers		Migori	25000		819000
	5600 · Domestic Travel	5603 · Field Staff Travel	56035 · Community Mobilizers/DEMAND CREATION	Demand Creation	2018-08-12	Year 1	2018-08-01	Fares for mobilization		Migori	25000		844000
	5600 · Domestic Travel	5603 · Field Staff Travel	56035 · Community Mobilizers/DEMAND CREATION	Demand Creation	2018-08-13	Year 1	2018-08-01	Fares for Mobilisers		Migori	6000		850000
	5600 · Domestic Travel	5603 · Field Staff Travel	56035 · Community Mobilizers/DEMAND CREATION	Demand Creation	2018-09-21	Year 1	2018-09-01	Fares for Mobilization		Migori	27000		877000
	5600 · Domestic Travel	5603 · Field Staff Travel	56035 · Community Mobilizers/DEMAND CREATION	Demand Creation	2018-09-12	Year 1	2018-09-01	Fares for Mobilisers		Migori	27000		904000
	5600 · Domestic Travel	5603 · Field Staff Travel	56035 · Community Mobilizers/DEMAND CREATION	Demand Creation	2018-09-12	Year 1	2018-09-01	Fares for mobilisers		Migori	25000		929000
	5600 · Domestic Travel	5603 · Field Staff Travel	56035 · Community Mobilizers/DEMAND CREATION	Demand Creation	2018-09-12	Year 1	2018-09-01	Fares for Mobilisers		Migori	27000		956000
	5600 · Domestic Travel	5603 · Field Staff Travel	56035 · Community Mobilizers/DEMAND CREATION	Demand Creation	2018-09-12	Year 1	2018-09-01	Fares for mobilization		Migori	8000		964000
	5600 · Domestic Travel	5603 · Field Staff Travel	56035 · Community Mobilizers/DEMAND CREATION	Demand Creation	2018-09-12	Year 1	2018-09-01	Fares for mobilisation		Migori	15000		979000
	5600 · Domestic Travel	5603 · Field Staff Travel	56035 · Community Mobilizers/DEMAND CREATION	Demand Creation	2018-09-12	Year 1	2018-09-01	Fares for follow up		Migori	7000		986000
	5600 · Domestic Travel	5603 · Field Staff Travel	56035 · Community Mobilizers/DEMAND CREATION	Demand Creation	2018-09-26	Year 1	2018-09-01	Fares for mobilization		Migori	61500		1047500
	5600 · Domestic Travel	5603 · Field Staff Travel	56035 · Community Mobilizers/DEMAND CREATION	Demand Creation	2018-09-25	Year 1	2018-09-01	Mobilizers Fares		Migori	17000		1064500
	5600 · Domestic Travel	5603 · Field Staff Travel	56035 · Community Mobilizers/DEMAND CREATION	Demand Creation	2018-09-25	Year 1	2018-09-01	Fares for reviews		Migori	16900		1081400
	5600 · Domestic Travel	5603 · Field Staff Travel	56035 · Community Mobilizers/DEMAND CREATION	Demand Creation	2018-10-31	Year 2	2018-10-01	Mobilization Fares		Migori	30000		1111400
	5600 · Domestic Travel	5603 · Field Staff Travel	56035 · Community Mobilizers/DEMAND CREATION	Demand Creation	2018-10-31	Year 2	2018-10-01	Mobilization Fares		Migori	1600		1113000
	5600 · Domestic Travel	5603 · Field Staff Travel	56035 · Community Mobilizers/DEMAND CREATION	Demand Creation	2018-10-31	Year 2	2018-10-01	Mobilizers Fares		Migori	15000		1128000
	5600 · Domestic Travel	5603 · Field Staff Travel	56035 · Community Mobilizers/DEMAND CREATION	Demand Creation	2018-11-30	Year 2	2018-11-01	Mobilization Fares		Migori	14000		1142000
	5600 · Domestic Travel	5603 · Field Staff Travel	56035 · Community Mobilizers/DEMAND CREATION	Demand Creation	2018-11-30	Year 2	2018-11-01	DSM and Super Mob Fares		Migori	29000		1171000
	5600 · Domestic Travel	5603 · Field Staff Travel	56035 · Community Mobilizers/DEMAND CREATION	Demand Creation	2017-12-14	Year 1	2017-12-01	Fares for Mobilization		Nyatike	4000		1175000
	5600 · Domestic Travel	5603 · Field Staff Travel	56035 · Community Mobilizers/DEMAND CREATION	Demand Creation	2017-12-14	Year 1	2017-12-01	fares for field assistant		Nyatike	4000		1179000
	5600 · Domestic Travel	5603 · Field Staff Travel	56035 · Community Mobilizers/DEMAND CREATION	Demand Creation	2017-12-14	Year 1	2017-12-01	Mobilization fares		Nyatike	18042		1197042
	5600 · Domestic Travel	5603 · Field Staff Travel	56035 · Community Mobilizers/DEMAND CREATION	Demand Creation	2017-12-14	Year 1	2017-12-01	Mobilization fares		Nyatike	4000		1201042
	5600 · Domestic Travel	5603 · Field Staff Travel	56035 · Community Mobilizers/DEMAND CREATION	Demand Creation	2017-12-14	Year 1	2017-12-01	Mobilization fares		Nyatike	4000		1205042
	5600 · Domestic Travel	5603 · Field Staff Travel	56035 · Community Mobilizers/DEMAND CREATION	Demand Creation	2017-12-14	Year 1	2017-12-01	Mobilization fares		Nyatike	3000		1208042
	5600 · Domestic Travel	5603 · Field Staff Travel	56035 · Community Mobilizers/DEMAND CREATION	Demand Creation	2018-01-10	Year 1	2018-01-01	Fares for Mobilisers		Nyatike	2000		1210042
	5600 · Domestic Travel	5603 · Field Staff Travel	56035 · Community Mobilizers/DEMAND CREATION	Demand Creation	2018-03-21	Year 1	2018-03-01	Mobilisation costs,perdiem ,water and Hall hire		Nyatike	80000		1290042
	5600 · Domestic Travel	5603 · Field Staff Travel	56035 · Community Mobilizers/DEMAND CREATION	Demand Creation	2018-03-12	Year 1	2018-03-01	Fare to refill gas		Nyatike	60		1290102
	5600 · Domestic Travel	5603 · Field Staff Travel	56035 · Community Mobilizers/DEMAND CREATION	Demand Creation	2018-04-19	Year 1	2018-04-01	Mobilization fares		Nyatike	26760		1316862
	5600 · Domestic Travel	5603 · Field Staff Travel	56035 · Community Mobilizers/DEMAND CREATION	Demand Creation	2018-04-19	Year 1	2018-04-01	fares for mobilisation		Nyatike	24600		1341462
	5600 · Domestic Travel	5603 · Field Staff Travel	56035 · Community Mobilizers/DEMAND CREATION	Demand Creation	2018-05-31	Year 1	2018-05-01	Mobilization fares		Nyatike	73570		1415032
	5600 · Domestic Travel	5603 · Field Staff Travel	56035 · Community Mobilizers/DEMAND CREATION	Demand Creation	2018-05-31	Year 1	2018-05-01	Mobilisation fares		Nyatike	74900		1489932
	5600 · Domestic Travel	5603 · Field Staff Travel	56035 · Community Mobilizers/DEMAND CREATION	Demand Creation	2018-05-31	Year 1	2018-05-01	Mobilisation Fares		Nyatike	69350		1559282
	5600 · Domestic Travel	5603 · Field Staff Travel	56035 · Community Mobilizers/DEMAND CREATION	Demand Creation	2018-05-31	Year 1	2018-05-01	Mobilisation fares		Nyatike	70230		1629512
	5600 · Domestic Travel	5603 · Field Staff Travel	56035 · Community Mobilizers/DEMAND CREATION	Demand Creation	2018-05-31	Year 1	2018-05-01	Divisional Mobilisers fares		Nyatike	6000		1635512
	5600 · Domestic Travel	5603 · Field Staff Travel	56035 · Community Mobilizers/DEMAND CREATION	Demand Creation	2018-06-22	Year 1	2018-06-01	VMMC Service provision		Nyatike	28750		1664262
	5600 · Domestic Travel	5603 · Field Staff Travel	56035 · Community Mobilizers/DEMAND CREATION	Demand Creation	2018-06-22	Year 1	2018-06-01	VMMC service provision		Nyatike	29000		1693262
	5600 · Domestic Travel	5603 · Field Staff Travel	56035 · Community Mobilizers/DEMAND CREATION	Demand Creation	2018-06-23	Year 1	2018-06-01	Mobilisers fares		Nyatike	29810		1723072
	5600 · Domestic Travel	5603 · Field Staff Travel	56035 · Community Mobilizers/DEMAND CREATION	Demand Creation	2018-08-13	Year 1	2018-08-01	Fares for mobilization		Nyatike	85100		1808172
	5600 · Domestic Travel	5603 · Field Staff Travel	56035 · Community Mobilizers/DEMAND CREATION	Demand Creation	2018-08-13	Year 1	2018-08-01	Mobilisers fares		Nyatike	34600		1842772
	5600 · Domestic Travel	5603 · Field Staff Travel	56035 · Community Mobilizers/DEMAND CREATION	Demand Creation	2018-08-23	Year 1	2018-08-01	Fares for mobilisers		Nyatike	32100		1874872
	5600 · Domestic Travel	5603 · Field Staff Travel	56035 · Community Mobilizers/DEMAND CREATION	Demand Creation	2018-08-23	Year 1	2018-08-01	Fares for mobilisation		Nyatike	35500		1910372
	5600 · Domestic Travel	5603 · Field Staff Travel	56035 · Community Mobilizers/DEMAND CREATION	Demand Creation	2018-08-23	Year 1	2018-08-01	Fares for Moblisation		Nyatike	39100		1949472
	5600 · Domestic Travel	5603 · Field Staff Travel	56035 · Community Mobilizers/DEMAND CREATION	Demand Creation	2018-08-23	Year 1	2018-08-01	Fares for mobilisation		Nyatike	28000		1977472
	5600 · Domestic Travel	5603 · Field Staff Travel	56035 · Community Mobilizers/DEMAND CREATION	Demand Creation	2018-08-30	Year 1	2018-08-01	Supplementary Fares and accomodatio		Nyatike	21000		1998472
	5600 · Domestic Travel	5603 · Field Staff Travel	56035 · Community Mobilizers/DEMAND CREATION	Demand Creation	2018-09-12	Year 1	2018-09-01	Fares for Mobilizers		Nyatike	20000		2018472
	5600 · Domestic Travel	5603 · Field Staff Travel	56035 · Community Mobilizers/DEMAND CREATION	Demand Creation	2018-09-12	Year 1	2018-09-01	Fares for Mobilizers		Nyatike	12000		2030472
	5600 · Domestic Travel	5603 · Field Staff Travel	56035 · Community Mobilizers/DEMAND CREATION	Demand Creation	2018-09-12	Year 1	2018-09-01	Fares for Mobilization		Nyatike	48030		2078502
	5600 · Domestic Travel	5603 · Field Staff Travel	56035 · Community Mobilizers/DEMAND CREATION	Demand Creation	2018-09-12	Year 1	2018-09-01	Client Fares		Nyatike	56100		2134602
	5600 · Domestic Travel	5603 · Field Staff Travel	56035 · Community Mobilizers/DEMAND CREATION	Demand Creation	2018-09-25	Year 1	2018-09-01	Fares for Mobilization		Nyatike	89000		2223602
	5600 · Domestic Travel	5603 · Field Staff Travel	56035 · Community Mobilizers/DEMAND CREATION	Demand Creation	2018-09-25	Year 1	2018-09-01	Fares for mobilization		Nyatike	20000		2243602
	5600 · Domestic Travel	5603 · Field Staff Travel	56035 · Community Mobilizers/DEMAND CREATION	Demand Creation	2018-09-25	Year 1	2018-09-01	Fares for nobilisers		Nyatike	58950		2302552
	5600 · Domestic Travel	5603 · Field Staff Travel	56035 · Community Mobilizers/DEMAND CREATION	Demand Creation	2018-09-25	Year 1	2018-09-01	Fares for mobilizers		Nyatike	82500		2385052
	5600 · Domestic Travel	5603 · Field Staff Travel	56035 · Community Mobilizers/DEMAND CREATION	Demand Creation	2018-09-26	Year 1	2018-09-01	Fares for mobilization		Nyatike	8000		2393052
	5600 · Domestic Travel	5603 · Field Staff Travel	56035 · Community Mobilizers/DEMAND CREATION	Demand Creation	2018-10-31	Year 2	2018-10-01	Mobilization Fares		Nyatike	27000		2420052
	5600 · Domestic Travel	5603 · Field Staff Travel	56035 · Community Mobilizers/DEMAND CREATION	Demand Creation	2018-10-31	Year 2	2018-10-01	Mobilization Fares		Nyatike	27000		2447052
	5600 · Domestic Travel	5603 · Field Staff Travel	56035 · Community Mobilizers/DEMAND CREATION	Demand Creation	2018-11-30	Year 2	2018-11-01	Mobilization Fares		Nyatike	27000		2474052
	5600 · Domestic Travel	5603 · Field Staff Travel	56035 · Community Mobilizers/DEMAND CREATION	Demand Creation	2018-11-30	Year 2	2018-11-01	Mobilization Fares		Nyatike	27000		2501052
	5600 · Domestic Travel	5603 · Field Staff Travel	56035 · Community Mobilizers/DEMAND CREATION	Demand Creation	2018-11-30	Year 2	2018-11-01	Mobilization Fares		Nyatike	27000		2528052
	5600 · Domestic Travel	5603 · Field Staff Travel	56035 · Community Mobilizers/DEMAND CREATION	Demand Creation	2018-01-04	Year 1	2018-01-01	Mobilization fares		Rongo	6000		2534052
	5600 · Domestic Travel	5603 · Field Staff Travel	56035 · Community Mobilizers/DEMAND CREATION	Demand Creation	2018-01-04	Year 1	2018-01-01	mobilisers fares		Rongo	4000		2538052
	5600 · Domestic Travel	5603 · Field Staff Travel	56035 · Community Mobilizers/DEMAND CREATION	Demand Creation	2018-01-06	Year 1	2018-01-01	Mobilizer fares		Rongo	2000		2540052
	5600 · Domestic Travel	5603 · Field Staff Travel	56035 · Community Mobilizers/DEMAND CREATION	Demand Creation	2018-01-06	Year 1	2018-01-01	Fares for DSM		Rongo	6000		2546052
	5600 · Domestic Travel	5603 · Field Staff Travel	56035 · Community Mobilizers/DEMAND CREATION	Demand Creation	2018-01-06	Year 1	2018-01-01	Mobilisers fares		Rongo	2000		2548052
	5600 · Domestic Travel	5603 · Field Staff Travel	56035 · Community Mobilizers/DEMAND CREATION	Demand Creation	2018-01-06	Year 1	2018-01-01	Mobilisers fares		Rongo	4000		2552052
	5600 · Domestic Travel	5603 · Field Staff Travel	56035 · Community Mobilizers/DEMAND CREATION	Demand Creation	2018-01-06	Year 1	2018-01-01	Mobilisers fares		Rongo	2000		2554052
	5600 · Domestic Travel	5603 · Field Staff Travel	56035 · Community Mobilizers/DEMAND CREATION	Demand Creation	2018-01-06	Year 1	2018-01-01	Mobilisers fares		Rongo	4000		2558052
	5600 · Domestic Travel	5603 · Field Staff Travel	56035 · Community Mobilizers/DEMAND CREATION	Demand Creation	2018-02-16	Year 1	2018-02-01	Field fares for mobilization		Rongo	16000		2574052
	5600 · Domestic Travel	5603 · Field Staff Travel	56035 · Community Mobilizers/DEMAND CREATION	Demand Creation	2018-02-28	Year 1	2018-02-01	Mobilisers fares		Rongo	5000		2579052
	5600 · Domestic Travel	5603 · Field Staff Travel	56035 · Community Mobilizers/DEMAND CREATION	Demand Creation	2018-02-16	Year 1	2018-02-01	Fares for Mobilizer		Rongo	2000		2581052
	5600 · Domestic Travel	5603 · Field Staff Travel	56035 · Community Mobilizers/DEMAND CREATION	Demand Creation	2018-02-28	Year 1	2018-02-01	Associate Mobilisers fares		Rongo	20000		2601052
	5600 · Domestic Travel	5603 · Field Staff Travel	56035 · Community Mobilizers/DEMAND CREATION	Demand Creation	2018-03-24	Year 1	2018-03-01	Mobilisation fee,client fares and water for use		Rongo	27000		2628052
	5600 · Domestic Travel	5603 · Field Staff Travel	56035 · Community Mobilizers/DEMAND CREATION	Demand Creation	2018-04-04	Year 1	2018-04-01	Client and Field fares		Rongo	48230		2676282
	5600 · Domestic Travel	5603 · Field Staff Travel	56035 · Community Mobilizers/DEMAND CREATION	Demand Creation	2018-05-08	Year 1	2018-05-01	VMMC Service provision and mobilisation		Rongo	47850		2724132
	5600 · Domestic Travel	5603 · Field Staff Travel	56035 · Community Mobilizers/DEMAND CREATION	Demand Creation	2018-05-08	Year 1	2018-05-01	Fares for Mobilisation		Rongo	51190		2775322
	5600 · Domestic Travel	5603 · Field Staff Travel	56035 · Community Mobilizers/DEMAND CREATION	Demand Creation	2018-06-23	Year 1	2018-06-01	Mobilisers FARES		Rongo	29150		2804472
	5600 · Domestic Travel	5603 · Field Staff Travel	56035 · Community Mobilizers/DEMAND CREATION	Demand Creation	2018-06-23	Year 1	2018-06-01	Fares for Mobilisation		Rongo	40200		2844672
	5600 · Domestic Travel	5603 · Field Staff Travel	56035 · Community Mobilizers/DEMAND CREATION	Demand Creation	2018-06-06	Year 1	2018-06-01	mobilisation fares		Rongo	25000		2869672
	5600 · Domestic Travel	5603 · Field Staff Travel	56035 · Community Mobilizers/DEMAND CREATION	Demand Creation	2018-07-18	Year 1	2018-07-01	Supplementay for Mobilizers fares		Rongo	18000		2887672
	5600 · Domestic Travel	5603 · Field Staff Travel	56035 · Community Mobilizers/DEMAND CREATION	Demand Creation	2018-07-18	Year 1	2018-07-01	Client and field fares for mobilizers		Rongo	35400		2923072
	5600 · Domestic Travel	5603 · Field Staff Travel	56035 · Community Mobilizers/DEMAND CREATION	Demand Creation	2018-07-18	Year 1	2018-07-01	Field and client fares		Rongo	35350		2958422
	5600 · Domestic Travel	5603 · Field Staff Travel	56035 · Community Mobilizers/DEMAND CREATION	Demand Creation	2018-08-13	Year 1	2018-08-01	Mobilisers Fares		Rongo	14000		2972422
	5600 · Domestic Travel	5603 · Field Staff Travel	56035 · Community Mobilizers/DEMAND CREATION	Demand Creation	2018-08-11	Year 1	2018-08-01	Mobilizers Fares		Rongo	35000		3007422
	5600 · Domestic Travel	5603 · Field Staff Travel	56035 · Community Mobilizers/DEMAND CREATION	Demand Creation	2018-08-13	Year 1	2018-08-01	Mobilisers Fares		Rongo	34000		3041422
	5600 · Domestic Travel	5603 · Field Staff Travel	56035 · Community Mobilizers/DEMAND CREATION	Demand Creation	2018-08-13	Year 1	2018-08-01	Mobilisers Fares		Rongo	58000		3099422
	5600 · Domestic Travel	5603 · Field Staff Travel	56035 · Community Mobilizers/DEMAND CREATION	Demand Creation	2018-09-15	Year 1	2018-09-01	Fares for mobilization		Rongo	46338		3145760
	5600 · Domestic Travel	5603 · Field Staff Travel	56035 · Community Mobilizers/DEMAND CREATION	Demand Creation	2018-09-12	Year 1	2018-09-01	Mobilization fares		Rongo	85200		3230960
	5600 · Domestic Travel	5603 · Field Staff Travel	56035 · Community Mobilizers/DEMAND CREATION	Demand Creation	2018-09-12	Year 1	2018-09-01	Client Fares		Rongo	83100		3314060
	5600 · Domestic Travel	5603 · Field Staff Travel	56035 · Community Mobilizers/DEMAND CREATION	Demand Creation	2018-09-27	Year 1	2018-09-01	Field fares		Rongo	6000		3320060
	5600 · Domestic Travel	5603 · Field Staff Travel	56035 · Community Mobilizers/DEMAND CREATION	Demand Creation	2018-11-30	Year 2	2018-11-01	Mobilization Fares		Rongo	35000		3355060
	5600 · Domestic Travel	5603 · Field Staff Travel	56035 · Community Mobilizers/DEMAND CREATION	Demand Creation	2018-11-30	Year 2	2018-11-01	Mobilization Fares		Rongo	38000		3393060
	5600 · Domestic Travel	5603 · Field Staff Travel	Total 56035 · Community Mobilizers								3393060	0	3393060
	5600 · Domestic Travel	5603 · Field Staff Travel	56036 · Transport Officers-ADMIN
	5600 · Domestic Travel	5603 · Field Staff Travel	56036 · Transport Officers-ADMIN	Transport and Travel	2017-12-22	Year 1	2017-12-01	Transport from Kisumu to Migori		HQ	750		750
	5600 · Domestic Travel	5603 · Field Staff Travel	56036 · Transport Officers-ADMIN	Transport and Travel	2017-12-14	Year 1	2017-12-01	Half perdiem for the repair of KBR 627 K		HQ	750		1500
	5600 · Domestic Travel	5603 · Field Staff Travel	56036 · Transport Officers-ADMIN	Transport and Travel	2018-01-16	Year 1	2018-01-01	Travel & perdiem by Transport Manager		HQ	3000		4500
	5600 · Domestic Travel	5603 · Field Staff Travel	56036 · Transport Officers-ADMIN	Transport and Travel	2018-02-07	Year 1	2018-02-01	Driver perdiem and transport		HQ	9000		13500
	5600 · Domestic Travel	5603 · Field Staff Travel	56036 · Transport Officers-ADMIN	Transport and Travel	2018-02-23	Year 1	2018-02-01	Perdiem for 2 drivers for releaving colleagues		HQ	18000		31500
	5600 · Domestic Travel	5603 · Field Staff Travel	56036 · Transport Officers-ADMIN	Transport and Travel	2018-02-27	Year 1	2018-02-01	Drivers travel and perdiem		HQ	1500		33000
	5600 · Domestic Travel	5603 · Field Staff Travel	56036 · Transport Officers-ADMIN	Transport and Travel	2018-03-07	Year 1	2018-03-01	Transport for the driver		HQ	1500		34500
	5600 · Domestic Travel	5603 · Field Staff Travel	56036 · Transport Officers-ADMIN	Transport and Travel	2018-05-03	Year 1	2018-05-01	Payment for Accomodation and Travel- Driver		HQ	1422		35922
	5600 · Domestic Travel	5603 · Field Staff Travel	56036 · Transport Officers-ADMIN	Transport and Travel	2018-05-03	Year 1	2018-05-01	Payment for Accomodation and Travel		HQ	78		36000
	5600 · Domestic Travel	5603 · Field Staff Travel	56036 · Transport Officers-ADMIN	Transport and Travel	2018-05-01	Year 1	2018-05-01	Reversal of twice postings in Feb 2018		HQ		1500	34500
	5600 · Domestic Travel	5603 · Field Staff Travel	56036 · Transport Officers-ADMIN	Transport and Travel	2018-07-02	Year 1	2018-07-01	Accomodation for 6 days for Driver		HQ	10241		44741
	5600 · Domestic Travel	5603 · Field Staff Travel	56036 · Transport Officers-ADMIN	Transport and Travel	2018-07-02	Year 1	2018-07-01	Accomodation for 6 days		HQ	559		45300
	5600 · Domestic Travel	5603 · Field Staff Travel	56036 · Transport Officers-ADMIN	Transport and Travel	2018-08-22	Year 1	2018-08-01	Perdiem Driver		HQ	4650		49950
	5600 · Domestic Travel	5603 · Field Staff Travel	56036 · Transport Officers-ADMIN	Transport and Travel	2018-05-15	Year 1	2018-05-01	Fares and Perdiems for Driver		Migori	2200		52150
	5600 · Domestic Travel	5603 · Field Staff Travel	56036 · Transport Officers-ADMIN	Transport and Travel	2018-07-04	Year 1	2018-07-01	Drivers Accomodation		Migori	1422		53572
	5600 · Domestic Travel	5603 · Field Staff Travel	56036 · Transport Officers-ADMIN	Transport and Travel	2018-07-04	Year 1	2018-07-01	Drivers Accomodation		Migori	78		53650
	5600 · Domestic Travel	5603 · Field Staff Travel	56036 · Transport Officers-ADMIN	Transport and Travel	2018-04-19	Year 1	2018-04-01	Fares for the driver		Nyatike	3500		57150
	5600 · Domestic Travel	5603 · Field Staff Travel	56036 · Transport Officers-ADMIN	Transport and Travel	2018-05-31	Year 1	2018-05-01	Perdiem and transport for the driver		Nyatike	2250		59400
	5600 · Domestic Travel	5603 · Field Staff Travel	56036 · Transport Officers-ADMIN	Transport and Travel	2018-08-22	Year 1	2018-08-01	perdiem drivers		Nyatike	750		60150
	5600 · Domestic Travel	5603 · Field Staff Travel	Total 56036 · Transport Officers								61650	1500	60150
	5600 · Domestic Travel	5603 · Field Staff Travel	5603 · Field Staff Travel - Other
	5600 · Domestic Travel	5603 · Field Staff Travel	5603 · Field Staff Travel - Other	Transport and Travel	2018-08-13	Year 1	2018-08-01	Fares for support supervision		Migori	23250		23250
	5600 · Domestic Travel	5603 · Field Staff Travel	Total 5603 · Field Staff Travel - Other								23250	0	23250
	5600 · Domestic Travel	Total 5603 · Field Staff Travel									6021451	45484	5975967
	5600 · Domestic Travel	5604 · Programm Travel
	5600 · Domestic Travel	5604 · Programm Travel	56042 · Technical Advisors	Transport and Travel
	5600 · Domestic Travel	5604 · Programm Travel	56042 · Technical Advisors	Transport and Travel	2018-02-04	Year 1	2018-02-01	AirTicket fro VMMC TWG Meeting in NRB		HQ	26050		26050
	5600 · Domestic Travel	5604 · Programm Travel	56042 · Technical Advisors	Transport and Travel	2018-02-26	Year 1	2018-02-01	Transport supplementary during EIMC Training		HQ	4000		30050
	5600 · Domestic Travel	5604 · Programm Travel	56042 · Technical Advisors	Transport and Travel	2018-09-24	Year 1	2018-09-01	Accomodation and Breakfast-Technical Advisor		HQ	7112		37162
	5600 · Domestic Travel	5604 · Programm Travel	56042 · Technical Advisors	Transport and Travel	2018-09-24	Year 1	2018-09-01	Accomodation and Breakfast-Technical Advisor		HQ	388		37550
	5600 · Domestic Travel	5604 · Programm Travel	56042 · Technical Advisors	Transport and Travel	2018-12-24	Year 2	2018-12-01	Technical Advisors Perdiems		HQ	13500		51050
	5600 · Domestic Travel	5604 · Programm Travel	56042 · Technical Advisors	Transport and Travel	2018-12-27	Year 2	2018-12-01	Technical Advisor Staff Accomodation		HQ	9482		60532
	5600 · Domestic Travel	5604 · Programm Travel	56042 · Technical Advisors	Transport and Travel	2018-12-27	Year 2	2018-12-01	Technical Advisor Staff Accomodation-WHT VAT		HQ	518		61050
	5600 · Domestic Travel	5604 · Programm Travel	56042 · Technical Advisors	Transport and Travel	2018-12-27	Year 2	2018-12-01	Admin Staff Accomodation		HQ	4741		65791
	5600 · Domestic Travel	5604 · Programm Travel	56042 · Technical Advisors	Transport and Travel	2018-12-27	Year 2	2018-12-01	Admin Staff Accomodation-WHT VAT		HQ	259		66050
	5600 · Domestic Travel	5604 · Programm Travel	56042 · Technical Advisors	Transport and Travel	2018-06-04	Year 1	2018-06-01	Fares and perdiem support supervision		Migori	7000		73050
	5600 · Domestic Travel	5604 · Programm Travel	56042 · Technical Advisors	Transport and Travel	2017-12-06	Year 1	2017-12-01	Fares for Technical Advisor-Olala Stephen		Nyatike	4000		77050
	5600 · Domestic Travel	5604 · Programm Travel	56042 · Technical Advisors	Transport and Travel	2017-12-06	Year 1	2017-12-01	Fares for Technical Advisor-Olala Stephen		Nyatike	4000		81050
	5600 · Domestic Travel	5604 · Programm Travel	56042 · Technical Advisors	Transport and Travel	2017-12-06	Year 1	2017-12-01	Fares for Technical Advisor-Olala Stephen		Nyatike	4000		85050
	5600 · Domestic Travel	5604 · Programm Travel	Total 56042 · Technical Advisors								85050	0	85050
	5600 · Domestic Travel	5604 · Programm Travel	56043 · Clinical services
	5600 · Domestic Travel	5604 · Programm Travel	56043 · Clinical services	Transport and Travel	2018-01-12	Year 1	2018-01-01	Clinician fares for follow up		Migori	6000		6000
	5600 · Domestic Travel	5604 · Programm Travel	56043 · Clinical services	Transport and Travel	2018-01-12	Year 1	2018-01-01	Clinician fares for follow up		Migori	6000		12000
	5600 · Domestic Travel	5604 · Programm Travel	56043 · Clinical services	Transport and Travel	2018-05-15	Year 1	2018-05-01	Fares for Clinicians EIMC Surgeons		Migori	13000		25000
	5600 · Domestic Travel	5604 · Programm Travel	56043 · Clinical services	Transport and Travel	2018-05-15	Year 1	2018-05-01	Fares and perdiem for Clinicians		Migori	20400		45400
	5600 · Domestic Travel	5604 · Programm Travel	56043 · Clinical services	Transport and Travel	2018-05-15	Year 1	2018-05-01	Fares and perdiem for Clinicians		Migori	27600		73000
	5600 · Domestic Travel	5604 · Programm Travel	56043 · Clinical services	Transport and Travel	2018-08-13	Year 1	2018-08-01	erdiem for additional clinicians		Migori	12000		85000
	5600 · Domestic Travel	5604 · Programm Travel	56043 · Clinical services	Transport and Travel	2018-08-12	Year 1	2018-08-01	Fare for clinician		Migori	3000		88000
	5600 · Domestic Travel	5604 · Programm Travel	56043 · Clinical services	Transport and Travel	2018-10-31	Year 2	2018-10-01	Review Fares		Migori	3200		91200
	5600 · Domestic Travel	5604 · Programm Travel	56043 · Clinical services	Transport and Travel	2018-10-31	Year 2	2018-10-01	Review Clinician Fares		Migori	3000		94200
	5600 · Domestic Travel	5604 · Programm Travel	56043 · Clinical services	Transport and Travel	2018-10-31	Year 2	2018-10-01	Review Fares		Migori	5500		99700
	5600 · Domestic Travel	5604 · Programm Travel	56043 · Clinical services	Transport and Travel	2018-11-30	Year 2	2018-11-01	Review Clinician Fares		Migori	3000		102700
	5600 · Domestic Travel	5604 · Programm Travel	56043 · Clinical services	Transport and Travel	2018-11-30	Year 2	2018-11-01	Review Clinician Fare		Migori	6000		108700
	5600 · Domestic Travel	5604 · Programm Travel	56043 · Clinical services	Transport and Travel	2018-12-12	Year 2	2018-12-01	Review clinician Fares		Migori	6000		114700
	5600 · Domestic Travel	5604 · Programm Travel	56043 · Clinical services	Transport and Travel	2018-12-12	Year 2	2018-12-01	Review clinician Fares		Migori	6000		120700
	5600 · Domestic Travel	5604 · Programm Travel	56043 · Clinical services	Transport and Travel	2018-12-12	Year 2	2018-12-01	Review clinician Fares		Migori	6000		126700
	5600 · Domestic Travel	5604 · Programm Travel	56043 · Clinical services	Transport and Travel	2018-12-24	Year 2	2018-12-01	Review clinician Fares		Migori	6000		132700
	5600 · Domestic Travel	5604 · Programm Travel	56043 · Clinical services	Transport and Travel	2018-12-24	Year 2	2018-12-01	Review clinician Fares		Migori	6000		138700
	5600 · Domestic Travel	5604 · Programm Travel	56043 · Clinical services	Transport and Travel	2018-12-24	Year 2	2018-12-01	Review clinician Fares		Migori	6000		144700
	5600 · Domestic Travel	5604 · Programm Travel	56043 · Clinical services	Transport and Travel	2018-12-24	Year 2	2018-12-01	Review clinician Fares		Migori	6000		150700
	5600 · Domestic Travel	5604 · Programm Travel	56043 · Clinical services	Transport and Travel	2018-12-24	Year 2	2018-12-01	Review clinician Fares		Migori	6000		156700
	5600 · Domestic Travel	5604 · Programm Travel	56043 · Clinical services	Transport and Travel	2018-12-31	Year 2	2018-12-01	Review clinician Fares		Migori	3000		159700
	5600 · Domestic Travel	5604 · Programm Travel	56043 · Clinical services	Transport and Travel	2018-12-31	Year 2	2018-12-01	Review clinician Fares		Migori	3000		162700
	5600 · Domestic Travel	5604 · Programm Travel	56043 · Clinical services	Transport and Travel	2018-12-31	Year 2	2018-12-01	Review clinician Fares		Migori	6000		168700
	5600 · Domestic Travel	5604 · Programm Travel	56043 · Clinical services	Transport and Travel	2018-12-31	Year 2	2018-12-01	Review clinician Fares		Migori	6000		174700
	5600 · Domestic Travel	5604 · Programm Travel	56043 · Clinical services	Transport and Travel	2018-06-07	Year 1	2018-06-01	Accomodation for Clinician relieving in Nyatike		Nyatike	1769		176469
	5600 · Domestic Travel	5604 · Programm Travel	56043 · Clinical services	Transport and Travel	2018-06-07	Year 1	2018-06-01	Accomodation for Clinician relieving in Nyatike 9-28 April 2018		Nyatike	32431		208900
	5600 · Domestic Travel	5604 · Programm Travel	56043 · Clinical services	Transport and Travel	2018-06-22	Year 1	2018-06-01	Perdiem for refresher tarining for 5 officers		Nyatike	11250		220150
	5600 · Domestic Travel	5604 · Programm Travel	56043 · Clinical services	Transport and Travel	2018-06-06	Year 1	2018-06-01	Perdiem for relieving duty		Nyatike	30200		250350
	5600 · Domestic Travel	5604 · Programm Travel	56043 · Clinical services	Transport and Travel	2018-09-25	Year 1	2018-09-01	Fares for clinicians review		Nyatike	40000		290350
	5600 · Domestic Travel	5604 · Programm Travel	56043 · Clinical services	Transport and Travel	2018-10-31	Year 2	2018-10-01	Reviews Fares		Nyatike	3000		293350
	5600 · Domestic Travel	5604 · Programm Travel	56043 · Clinical services	Transport and Travel	2018-10-31	Year 2	2018-10-01	Reviews Fares		Nyatike	9000		302350
	5600 · Domestic Travel	5604 · Programm Travel	56043 · Clinical services	Transport and Travel	2018-11-30	Year 2	2018-11-01	Review Fares		Nyatike	9000		311350
	5600 · Domestic Travel	5604 · Programm Travel	56043 · Clinical services	Transport and Travel	2018-11-30	Year 2	2018-11-01	Review Fares		Nyatike	9000		320350
	5600 · Domestic Travel	5604 · Programm Travel	56043 · Clinical services	Transport and Travel	2018-11-30	Year 2	2018-11-01	Review Fares		Nyatike	9000		329350
	5600 · Domestic Travel	5604 · Programm Travel	56043 · Clinical services	Transport and Travel	2018-12-24	Year 2	2018-12-01	Review Fares		Nyatike	9000		338350
	5600 · Domestic Travel	5604 · Programm Travel	56043 · Clinical services	Transport and Travel	2018-12-31	Year 2	2018-12-01	Review Fares		Nyatike	9000		347350
	5600 · Domestic Travel	5604 · Programm Travel	56043 · Clinical services	Transport and Travel	2018-12-31	Year 2	2018-12-01	Review Fares		Nyatike	9000		356350
	5600 · Domestic Travel	5604 · Programm Travel	56043 · Clinical services	Transport and Travel	2018-12-31	Year 2	2018-12-01	Review Fares		Nyatike	9000		365350
	5600 · Domestic Travel	5604 · Programm Travel	56043 · Clinical services	Transport and Travel	2018-10-31	Year 2	2018-10-01	Reviews Fares		Rongo	12000		377350
	5600 · Domestic Travel	5604 · Programm Travel	56043 · Clinical services	Transport and Travel	2018-10-31	Year 2	2018-10-01	Review Fares		Rongo	13000		390350
	5600 · Domestic Travel	5604 · Programm Travel	56043 · Clinical services	Transport and Travel	2018-10-31	Year 2	2018-10-01	Review Fares		Rongo	7000		397350
	5600 · Domestic Travel	5604 · Programm Travel	56043 · Clinical services	Transport and Travel	2018-10-31	Year 2	2018-10-01	Reviews Fares		Rongo	12000		409350
	5600 · Domestic Travel	5604 · Programm Travel	56043 · Clinical services	Transport and Travel	2018-11-30	Year 2	2018-11-01	Consenting Fares		Rongo	6000		415350
	5600 · Domestic Travel	5604 · Programm Travel	Total 56043 · Clinical services								415350	0	415350
	5600 · Domestic Travel	5604 · Programm Travel	56044 · QA/QC
	5600 · Domestic Travel	5604 · Programm Travel	56044 · QA/QC	Transport and Travel	2018-12-24	Year 2	2018-12-01	Staff Perdiem during SIM Preparation		HQ	15000		15000
	5600 · Domestic Travel	5604 · Programm Travel	56044 · QA/QC	Transport and Travel	2018-12-24	Year 2	2018-12-01	QA Suport Supervision		HQ	6000		21000
	5600 · Domestic Travel	5604 · Programm Travel	56044 · QA/QC	Transport and Travel	2018-12-31	Year 2	2018-12-01	QA Suport Supervision Perdiem		HQ	3000		24000
	5600 · Domestic Travel	5604 · Programm Travel	56044 · QA/QC	Transport and Travel	2018-12-27	Year 2	2018-12-01	QA Staff Accomodation		HQ	18965		42965
	5600 · Domestic Travel	5604 · Programm Travel	56044 · QA/QC	Transport and Travel	2018-12-27	Year 2	2018-12-01	QA Staff Accomodation-WHT VAT		HQ	1035		44000
	5600 · Domestic Travel	5604 · Programm Travel	Total 56044 · QA/QC								44000	0	44000
	5600 · Domestic Travel	5604 · Programm Travel	56045 · Community Entry
	5600 · Domestic Travel	5604 · Programm Travel	56045 · Community Entry	Transport and Travel	2018-05-15	Year 1	2018-05-01	Fares allowances for CHMT Support staff		Migori	2400		2400
	5600 · Domestic Travel	5604 · Programm Travel	Total 56045 · Community Entry								2400	0	2400
	5600 · Domestic Travel	5604 · Programm Travel	56046 · ALO Fares and Perdiems
	5600 · Domestic Travel	5604 · Programm Travel	56046 · ALO Fares and Perdiems	Transport and Travel	2018-10-31	Year 2	2018-10-01	ALO Perdiems during Orientation		HQ	13500		13500
	5600 · Domestic Travel	5604 · Programm Travel	56046 · ALO Fares and Perdiems	Transport and Travel	2018-10-31	Year 2	2018-10-01	ALO Fares and Perdiems		Migori	10500		24000
	5600 · Domestic Travel	5604 · Programm Travel	56046 · ALO Fares and Perdiems	Transport and Travel	2018-12-12	Year 2	2018-12-01	ALO Fares and Perdiems		Migori	15850		39850
	5600 · Domestic Travel	5604 · Programm Travel	56046 · ALO Fares and Perdiems	Transport and Travel	2018-12-12	Year 2	2018-12-01	ALO Fares and Perdiem		Migori	5750		45600
	5600 · Domestic Travel	5604 · Programm Travel	56046 · ALO Fares and Perdiems	Transport and Travel	2018-12-31	Year 2	2018-12-01	ALO Fares and Perdiems		Migori	13500		59100
	5600 · Domestic Travel	5604 · Programm Travel	56046 · ALO Fares and Perdiems	Transport and Travel	2018-10-31	Year 2	2018-10-01	ALO Fares and Perdiems		Nyatike	21650		80750
	5600 · Domestic Travel	5604 · Programm Travel	56046 · ALO Fares and Perdiems	Transport and Travel	2018-11-30	Year 2	2018-11-01	ALO Fares and Perdiems		Nyatike	14900		95650
	5600 · Domestic Travel	5604 · Programm Travel	56046 · ALO Fares and Perdiems	Transport and Travel	2018-11-30	Year 2	2018-11-01	ALO Fares and Perdiems		Nyatike	7450		103100
	5600 · Domestic Travel	5604 · Programm Travel	56046 · ALO Fares and Perdiems	Transport and Travel	2018-11-30	Year 2	2018-11-01	ALO Fares and Perdiems		Nyatike	7450		110550
	5600 · Domestic Travel	5604 · Programm Travel	56046 · ALO Fares and Perdiems	Transport and Travel	2018-11-30	Year 2	2018-11-01	ALO Fares and Perdiems		Nyatike	7450		118000
	5600 · Domestic Travel	5604 · Programm Travel	56046 · ALO Fares and Perdiems	Transport and Travel	2018-12-24	Year 2	2018-12-01	ALO Fares and Perdiems		Nyatike	8850		126850
	5600 · Domestic Travel	5604 · Programm Travel	56046 · ALO Fares and Perdiems	Transport and Travel	2018-12-31	Year 2	2018-12-01	ALO Fares and Perdiems		Nyatike	8850		135700
	5600 · Domestic Travel	5604 · Programm Travel	56046 · ALO Fares and Perdiems	Transport and Travel	2018-12-31	Year 2	2018-12-01	ALO Fares and Perdiems		Nyatike	9650		145350
	5600 · Domestic Travel	5604 · Programm Travel	56046 · ALO Fares and Perdiems	Transport and Travel	2018-09-24	Year 1	2018-09-01	Accomodation -ALO		Rongo	1422		146772
	5600 · Domestic Travel	5604 · Programm Travel	56046 · ALO Fares and Perdiems	Transport and Travel	2018-09-24	Year 1	2018-09-01	Accomodation -ALO		Rongo	78		146850
	5600 · Domestic Travel	5604 · Programm Travel	56046 · ALO Fares and Perdiems	Transport and Travel	2018-09-24	Year 1	2018-09-01	Accomodation-ALO		Rongo	1422		148272
	5600 · Domestic Travel	5604 · Programm Travel	56046 · ALO Fares and Perdiems	Transport and Travel	2018-09-24	Year 1	2018-09-01	Accomodation-ALO		Rongo	78		148350
	5600 · Domestic Travel	5604 · Programm Travel	56046 · ALO Fares and Perdiems	Transport and Travel	2018-10-31	Year 2	2018-10-01	ALOS Fares and Perdiems		Rongo	6000		154350
	5600 · Domestic Travel	5604 · Programm Travel	56046 · ALO Fares and Perdiems	Transport and Travel	2018-10-31	Year 2	2018-10-01	ALOS Fares and Perdiems		Rongo	6950		161300
	5600 · Domestic Travel	5604 · Programm Travel	56046 · ALO Fares and Perdiems	Transport and Travel	2018-10-31	Year 2	2018-10-01	ALOS Fares and Perdiems		Rongo	8350		169650
	5600 · Domestic Travel	5604 · Programm Travel	56046 · ALO Fares and Perdiems	Transport and Travel	2018-10-31	Year 2	2018-10-01	ALOS Fares and Perdiems		Rongo	7150		176800
	5600 · Domestic Travel	5604 · Programm Travel	56046 · ALO Fares and Perdiems	Transport and Travel	2018-11-13	Year 2	2018-11-01	ALOS Fares and Perdiems		Rongo	10600		187400
	5600 · Domestic Travel	5604 · Programm Travel	56046 · ALO Fares and Perdiems	Transport and Travel	2018-11-01	Year 2	2018-11-01	Staff Accomodation-ALO.		Rongo	1422		188822
	5600 · Domestic Travel	5604 · Programm Travel	56046 · ALO Fares and Perdiems	Transport and Travel	2018-11-01	Year 2	2018-11-01	Staff Accomodation-ALO.		Rongo	78		188900
	5600 · Domestic Travel	5604 · Programm Travel	56046 · ALO Fares and Perdiems	Transport and Travel	2018-11-24	Year 2	2018-11-01	ALO Fares and Perdiem		Rongo	9900		198800
	5600 · Domestic Travel	5604 · Programm Travel	56046 · ALO Fares and Perdiems	Transport and Travel	2018-12-14	Year 2	2018-12-01	ALO Fares and Perdiem		Rongo	21000		219800
	5600 · Domestic Travel	5604 · Programm Travel	56046 · ALO Fares and Perdiems	Transport and Travel	2018-12-31	Year 2	2018-12-01	ALO Fares and Perdiem		Rongo	26700		246500
	5600 · Domestic Travel	5604 · Programm Travel	56046 · ALO Fares and Perdiems	Transport and Travel	2018-12-31	Year 2	2018-12-01	ALO Fares and Perdiems		Rongo	10650		257150
	5600 · Domestic Travel	5604 · Programm Travel	56046 · ALO Fares and Perdiems	Transport and Travel	2018-12-31	Year 2	2018-12-01	ALO Fares and Perdiems		Rongo	3700		260850
	5600 · Domestic Travel	5604 · Programm Travel	56046 · ALO Fares and Perdiems	Transport and Travel	2018-12-31	Year 2	2018-12-01	ALO Fares and Perdiems		Rongo	7000		267850
	5600 · Domestic Travel	5604 · Programm Travel	Total 56046 · ALO Fares and Perdiems	Transport and Travel							267850	0	267850
	5600 · Domestic Travel	5604 · Programm Travel	56047 · Monitoring and Evaluation	Transport and Travel
	5600 · Domestic Travel	5604 · Programm Travel	56047 · Monitoring and Evaluation	Transport and Travel	2018-04-09	Year 1	2018-04-01	Conduct Data quality Audit		HQ	9150		9150
	5600 · Domestic Travel	5604 · Programm Travel	56047 · Monitoring and Evaluation	Transport and Travel	2018-07-14	Year 1	2018-07-01	Travel and perdiem M & E		HQ	9150		18300
	5600 · Domestic Travel	5604 · Programm Travel	56047 · Monitoring and Evaluation	Transport and Travel	2018-08-20	Year 1	2018-08-01	Accomodation for Monitoring and Evaluation		HQ	54525		72825
	5600 · Domestic Travel	5604 · Programm Travel	56047 · Monitoring and Evaluation	Transport and Travel	2018-08-20	Year 1	2018-08-01	Accomodation for Monitoring and Evaluation		HQ	2975		75800
	5600 · Domestic Travel	5604 · Programm Travel	56047 · Monitoring and Evaluation	Transport and Travel	2018-08-22	Year 1	2018-08-01	Monitoring Field Activities		HQ	6800		82600
	5600 · Domestic Travel	5604 · Programm Travel	56047 · Monitoring and Evaluation	Transport and Travel	2018-08-22	Year 1	2018-08-01	monitoring and evaluation		HQ	8550		91150
	5600 · Domestic Travel	5604 · Programm Travel	56047 · Monitoring and Evaluation	Transport and Travel	2018-09-01	Year 1	2018-09-01	Fares and perdiem M&E		HQ	18450		109600
	5600 · Domestic Travel	5604 · Programm Travel	56047 · Monitoring and Evaluation	Transport and Travel	2018-09-27	Year 1	2018-09-01	Monitoring and Evaluation		HQ	18600		128200
	5600 · Domestic Travel	5604 · Programm Travel	56047 · Monitoring and Evaluation	Transport and Travel	2018-09-27	Year 1	2018-09-01	PMT Activities Migori		HQ	45050		173250
	5600 · Domestic Travel	5604 · Programm Travel	56047 · Monitoring and Evaluation	Transport and Travel	2018-12-24	Year 2	2018-12-01	Staff Perdiem and fares During Monitoring and Evaluation		HQ	7500		180750
	5600 · Domestic Travel	5604 · Programm Travel	56047 · Monitoring and Evaluation	Transport and Travel	2018-12-27	Year 2	2018-12-01	Monitoring Staff Accomodation		HQ	7112		187862
	5600 · Domestic Travel	5604 · Programm Travel	56047 · Monitoring and Evaluation	Transport and Travel	2018-12-27	Year 2	2018-12-01	Monitoring Staff Accomodation		HQ	388		188250
	5600 · Domestic Travel	5604 · Programm Travel	56047 · Monitoring and Evaluation	Transport and Travel	2018-12-27	Year 2	2018-12-01	Technical Advisor Staff Accomodation		HQ	9482		197732
	5600 · Domestic Travel	5604 · Programm Travel	56047 · Monitoring and Evaluation	Transport and Travel	2018-12-27	Year 2	2018-12-01	Technical Advisor Staff Accomodation-WHT VAT		HQ	518		198250
	5600 · Domestic Travel	5604 · Programm Travel	56047 · Monitoring and Evaluation	Transport and Travel	2018-12-31	Year 2	2018-12-01	Monitoring Staff Perdiems and Fares		HQ	10200		208450
	5600 · Domestic Travel	5604 · Programm Travel	56047 · Monitoring and Evaluation	Transport and Travel	2018-04-15	Year 1	2018-04-01	Accomodation and Travel for M& E		Migori	776		209226
	5600 · Domestic Travel	5604 · Programm Travel	56047 · Monitoring and Evaluation	Transport and Travel	2018-04-15	Year 1	2018-04-01	Accomodation and Travel for M& E		Migori	14224		223450
	5600 · Domestic Travel	5604 · Programm Travel	56047 · Monitoring and Evaluation	Transport and Travel	2018-07-10	Year 1	2018-07-01	Fares and perdiem for M&E		Migori	4450		227900
	5600 · Domestic Travel	5604 · Programm Travel	Total 56047 · Monitoring and Evaluation								227900	0	227900
	5600 · Domestic Travel	5604 · Programm Travel	56048 · Field Officers & Assistants
	5600 · Domestic Travel	5604 · Programm Travel	56048 · Field Officers & Assistants	Transport and Travel	2018-12-31	Year 2	2018-12-01	Back up Perdiem,Fares and Accomodation		HQ	95500		95500
	5600 · Domestic Travel	5604 · Programm Travel	56048 · Field Officers & Assistants	Transport and Travel	2018-11-30	Year 2	2018-11-01	MC Incharge Fares		Migori	6000		101500
	5600 · Domestic Travel	5604 · Programm Travel	56048 · Field Officers & Assistants	Transport and Travel	2018-12-24	Year 2	2018-12-01	Field Officers Fares		Migori	6000		107500
	5600 · Domestic Travel	5604 · Programm Travel	56048 · Field Officers & Assistants	Transport and Travel	2018-12-31	Year 2	2018-12-01	Staff Fares		Migori	3000		110500
	5600 · Domestic Travel	5604 · Programm Travel	56048 · Field Officers & Assistants	Transport and Travel	2018-12-31	Year 2	2018-12-01	Field Officers Fares		Migori	4000		114500
	5600 · Domestic Travel	5604 · Programm Travel	56048 · Field Officers & Assistants	Transport and Travel	2018-11-30	Year 2	2018-11-01	MC in charge Fares		Nyatike	3000		117500
	5600 · Domestic Travel	5604 · Programm Travel	56048 · Field Officers & Assistants	Transport and Travel	2018-11-30	Year 2	2018-11-01	Staff Perdiem		Nyatike	1500		119000
	5600 · Domestic Travel	5604 · Programm Travel	56048 · Field Officers & Assistants	Transport and Travel	2018-12-31	Year 2	2018-12-01	MC and FCDRR Fares		Nyatike	6000		125000
	5600 · Domestic Travel	5604 · Programm Travel	56048 · Field Officers & Assistants	Transport and Travel	2018-12-31	Year 2	2018-12-01	Staff fares and Perdiem		Nyatike	2250		127250
	5600 · Domestic Travel	5604 · Programm Travel	56048 · Field Officers & Assistants	Transport and Travel	2018-12-14	Year 2	2018-12-01	Field Fares and Perdiem		Rongo	35000		162250
	5600 · Domestic Travel	5604 · Programm Travel	56048 · Field Officers & Assistants	Transport and Travel	2018-12-14	Year 2	2018-12-01	Field Fares and Perdiem		Rongo	35000		197250
	5600 · Domestic Travel	5604 · Programm Travel	56048 · Field Officers & Assistants	Transport and Travel	2018-12-31	Year 2	2018-12-01	Field Fares and Perdiem		Rongo	32000		229250
	5600 · Domestic Travel	5604 · Programm Travel	56048 · Field Officers & Assistants	Transport and Travel	2018-12-31	Year 2	2018-12-01	Field Fares and Perdiem		Rongo	35000		264250
	5600 · Domestic Travel	5604 · Programm Travel	56048 · Field Officers & Assistants	Transport and Travel	2018-12-31	Year 2	2018-12-01	Field Fares and Perdiem		Rongo	23000		287250
	5600 · Domestic Travel	5604 · Programm Travel	Total 56048 · Field Officers & Assistants								287250	0	287250
	5600 · Domestic Travel	5604 · Programm Travel	56049 · HMIS
	5600 · Domestic Travel	5604 · Programm Travel	56049 · HMIS	Transport and Travel	2018-06-11	Year 1	2018-06-01	Fares for HMIS		HQ	5682		5682
	5600 · Domestic Travel	5604 · Programm Travel	56049 · HMIS	Transport and Travel	2018-09-24	Year 1	2018-09-01	Accomodation and Breakfast-HMIS		HQ	7586		13268
	5600 · Domestic Travel	5604 · Programm Travel	56049 · HMIS	Transport and Travel	2018-09-24	Year 1	2018-09-01	Accomodation and Breakfast-HMIS		HQ	414		13682
	5600 · Domestic Travel	5604 · Programm Travel	56049 · HMIS	Transport and Travel	2018-11-30	Year 2	2018-11-01	HMIS Staff Perdiem		HQ	9000		22682
	5600 · Domestic Travel	5604 · Programm Travel	56049 · HMIS	Transport and Travel	2018-12-27	Year 2	2018-12-01	HMIS Staff Accomodation		HQ	9482		32164
	5600 · Domestic Travel	5604 · Programm Travel	56049 · HMIS	Transport and Travel	2018-12-27	Year 2	2018-12-01	HMIS Staff Accomodation-WHT VAT		HQ	518		32682
	5600 · Domestic Travel	5604 · Programm Travel	56049 · HMIS	Transport and Travel	2018-08-13	Year 1	2018-08-01	Fares for HMIS		Migori	8500		41182
	5600 · Domestic Travel	5604 · Programm Travel	56049 · HMIS	Transport and Travel	2018-04-19	Year 1	2018-04-01	Fares for HMIS Officer		Nyatike	14400		55582
	5600 · Domestic Travel	5604 · Programm Travel	56049 · HMIS	Transport and Travel	2018-06-06	Year 1	2018-06-01	Fares for Data Entry		Nyatike	28800		84382
	5600 · Domestic Travel	5604 · Programm Travel	56049 · HMIS	Transport and Travel	2018-12-31	Year 2	2018-12-01	HMIS Fares		Nyatike	37950		122332
	5600 · Domestic Travel	5604 · Programm Travel	56049 · HMIS	Transport and Travel	2018-12-31	Year 2	2018-12-01	HMIS Fares		Nyatike	10800		133132
	5600 · Domestic Travel	5604 · Programm Travel	56049 · HMIS	Transport and Travel	2018-02-08	Year 1	2018-02-01	Fares for HMIS for Data Entry		Rongo	15450		148582
	5600 · Domestic Travel	5604 · Programm Travel	56049 · HMIS	Transport and Travel	2018-06-06	Year 1	2018-06-01	fares for HMIS		Rongo	8000		156582
	5600 · Domestic Travel	5604 · Programm Travel	56049 · HMIS	Transport and Travel	2018-06-06	Year 1	2018-06-01	Data Entry fares		Rongo	9800		166382
	5600 · Domestic Travel	5604 · Programm Travel	Total 56049 · HMIS								166382	0	166382
	5600 · Domestic Travel	5604 · Programm Travel	56050 · Programs Office
	5600 · Domestic Travel	5604 · Programm Travel	56050 · Programs Office	Transport and Travel	2018-05-17	Year 1	2018-05-01	Fares and Perdiem for the MOH Staff		Migori	7000		7000
	5600 · Domestic Travel	5604 · Programm Travel	Total 56050 · Programs Office								7000	0	7000
	5600 · Domestic Travel	5604 · Programm Travel	56051 · Admin Staff
	5600 · Domestic Travel	5604 · Programm Travel	56051 · Admin Staff	Transport and Travel	2018-07-14	Year 1	2018-07-01	Perdiem for Stock Taking Excercise		HQ	1500		1500
	5600 · Domestic Travel	5604 · Programm Travel	56051 · Admin Staff	Transport and Travel	2018-07-14	Year 1	2018-07-01	Perdiem and travels for IT Staff to service comp		HQ	8100		9600
	5600 · Domestic Travel	5604 · Programm Travel	56051 · Admin Staff	Transport and Travel	2018-07-14	Year 1	2018-07-01	Fares and Perdiem for Pact Timiza Accountant		HQ	1950		11550
	5600 · Domestic Travel	5604 · Programm Travel	56051 · Admin Staff	Transport and Travel	2018-07-14	Year 1	2018-07-01	Fares and Perdiem for Pact Timiza Accountant		HQ	750		12300
	5600 · Domestic Travel	5604 · Programm Travel	56051 · Admin Staff	Transport and Travel	2018-08-20	Year 1	2018-08-01	Accomodation for 2 Pple		HQ	4741		17041
	5600 · Domestic Travel	5604 · Programm Travel	56051 · Admin Staff	Transport and Travel	2018-08-20	Year 1	2018-08-01	Asset Verification		HQ	259		17300
	5600 · Domestic Travel	5604 · Programm Travel	56051 · Admin Staff	Transport and Travel	2018-08-22	Year 1	2018-08-01	Fares for comm officer field Talk shows		HQ	2000		19300
	5600 · Domestic Travel	5604 · Programm Travel	56051 · Admin Staff	Transport and Travel	2018-08-22	Year 1	2018-08-01	Fares for UPS and Back Up		HQ	8100		27400
	5600 · Domestic Travel	5604 · Programm Travel	56051 · Admin Staff	Transport and Travel	2018-08-22	Year 1	2018-08-01	Audit Asset Verification Migori		HQ	20000		47400
	5600 · Domestic Travel	5604 · Programm Travel	56051 · Admin Staff	Transport and Travel	2018-08-22	Year 1	2018-08-01	PMT Activities in Migori		HQ	20250		67650
	5600 · Domestic Travel	5604 · Programm Travel	56051 · Admin Staff	Transport and Travel	2018-08-22	Year 1	2018-08-01	Back up of Data Migor		HQ	8100		75750
	5600 · Domestic Travel	5604 · Programm Travel	56051 · Admin Staff	Transport and Travel	2018-09-27	Year 1	2018-09-01	Fares and perdiem store training		HQ	9600		85350
	5600 · Domestic Travel	5604 · Programm Travel	56051 · Admin Staff	Transport and Travel	2018-09-27	Year 1	2018-09-01	DM interviews		HQ	12000		97350
	5600 · Domestic Travel	5604 · Programm Travel	56051 · Admin Staff	Transport and Travel	2018-09-28	Year 1	2018-09-01	Fares and perdiem Asset Verification		HQ	2700		100050
	5600 · Domestic Travel	5604 · Programm Travel	56051 · Admin Staff	Transport and Travel	2018-09-28	Year 1	2018-09-01	Fares and perdiem user support		HQ	2700		102750
	5600 · Domestic Travel	5604 · Programm Travel	56051 · Admin Staff	Transport and Travel	2018-09-24	Year 1	2018-09-01	Accomodation and Conference Facility-Admin		HQ	0		102750
	5600 · Domestic Travel	5604 · Programm Travel	56051 · Admin Staff	Transport and Travel	2018-09-24	Year 1	2018-09-01	Accomodation and Conference Facility-Admin		HQ	0		102750
	5600 · Domestic Travel	5604 · Programm Travel	56051 · Admin Staff	Transport and Travel	2018-11-29	Year 2	2018-11-01	Being staff fares from HQ to various places.		HQ	1550		104300
	5600 · Domestic Travel	5604 · Programm Travel	56051 · Admin Staff	Transport and Travel	2018-11-30	Year 2	2018-11-01	Staff Perdiem to conduct Interviews in Migori		HQ	4500		108800
	5600 · Domestic Travel	5604 · Programm Travel	56051 · Admin Staff	Transport and Travel	2018-10-05	Year 2	2018-10-01	Staff Perdiem		HQ	4750		113550
	5600 · Domestic Travel	5604 · Programm Travel	56051 · Admin Staff	Transport and Travel	2018-10-05	Year 2	2018-10-01	Staff fares andPerdiems		HQ	4950		118500
	5600 · Domestic Travel	5604 · Programm Travel	56051 · Admin Staff	Transport and Travel	2018-10-05	Year 2	2018-10-01	Staff Perdiemand Accomodation		HQ	8750		127250
	5600 · Domestic Travel	5604 · Programm Travel	56051 · Admin Staff	Transport and Travel	2018-12-24	Year 2	2018-12-01	Staff Perdiem and Accomodation-Internal Audit		HQ	7000		134250
	5600 · Domestic Travel	5604 · Programm Travel	56051 · Admin Staff	Transport and Travel	2018-12-24	Year 2	2018-12-01	Staff Perdiem		HQ	750		135000
	5600 · Domestic Travel	5604 · Programm Travel	56051 · Admin Staff	Transport and Travel	2018-12-24	Year 2	2018-12-01	Staff Perdiem and Fares		HQ	3100		138100
	5600 · Domestic Travel	5604 · Programm Travel	56051 · Admin Staff	Transport and Travel	2018-12-24	Year 2	2018-12-01	Staff Perdiem		HQ	12000		150100
	5600 · Domestic Travel	5604 · Programm Travel	56051 · Admin Staff	Transport and Travel	2018-12-31	Year 2	2018-12-01	PMT staff Perdiem		HQ	7500		157600
	5600 · Domestic Travel	5604 · Programm Travel	56051 · Admin Staff	Transport and Travel	2018-12-27	Year 2	2018-12-01	Internal Audit Staff Accomodation		HQ	4741		162341
	5600 · Domestic Travel	5604 · Programm Travel	56051 · Admin Staff	Transport and Travel	2018-12-27	Year 2	2018-12-01	Internal Audit Staff Accomodation-WHT VAT		HQ	259		162600
	5600 · Domestic Travel	5604 · Programm Travel	56051 · Admin Staff	Transport and Travel	2018-12-31	Year 2	2018-12-01	Staff Perdiem		HQ	2250		164850
	5600 · Domestic Travel	5604 · Programm Travel	56051 · Admin Staff	Transport and Travel	2018-12-14	Year 2	2018-12-01	Admin Staff Accomodation		HQ	2263		167113
	5600 · Domestic Travel	5604 · Programm Travel	56051 · Admin Staff	Transport and Travel	2018-08-30	Year 1	2018-08-01	Accomodation during Pre RRI Activities		Migori	59741		226854
	5600 · Domestic Travel	5604 · Programm Travel	56051 · Admin Staff	Transport and Travel	2018-08-30	Year 1	2018-08-01	Accomodation during Pre RRI Activities		Migori	3259		230113
	5600 · Domestic Travel	5604 · Programm Travel	Total 56051 · Admin Staff								230113	0	230113
	5600 · Domestic Travel	Total 5604 · Programm Travel									1733295	0	1733295
	Total 5600 · Domestic Travel										7754746	45484	7709262
	5700 · Programme Other Direct Costs
	5700 · Programme Other Direct Costs	5701 · Events and Participant Costs
	5700 · Programme Other Direct Costs	5701 · Events and Participant Costs	57011 · Training social mob. Accom/Perd	Training
	5700 · Programme Other Direct Costs	5701 · Events and Participant Costs	57011 · Training social mob. Accom/Perd	Training	2018-09-13	Year 1	2018-09-01	Conference package and Accomodation		HQ	54051		54051
	5700 · Programme Other Direct Costs	5701 · Events and Participant Costs	57011 · Training social mob. Accom/Perd	Training	2018-09-13	Year 1	2018-09-01	Conference package and Accomodation		HQ	2949		57000
	5700 · Programme Other Direct Costs	5701 · Events and Participant Costs	57011 · Training social mob. Accom/Perd	Training	2018-09-12	Year 1	2018-09-01	Perdiems		Nyatike	30000		87000
	5700 · Programme Other Direct Costs	5701 · Events and Participant Costs	Total 57011 · Training social mob. Accom/Perd								87000	0	87000
	5700 · Programme Other Direct Costs	5701 · Events and Participant Costs	57012 · Trainings social Mob Fares
	5700 · Programme Other Direct Costs	5701 · Events and Participant Costs	57012 · Trainings social Mob Fares	Training	2018-03-23	Year 1	2018-03-01	Training on social mobilisation fares		HQ	35500		35500
	5700 · Programme Other Direct Costs	5701 · Events and Participant Costs	57012 · Trainings social Mob Fares	Training	2018-01-03	Year 1	2018-01-01	Consenting fares mobilization		Nyatike	6000		41500
	5700 · Programme Other Direct Costs	5701 · Events and Participant Costs	57012 · Trainings social Mob Fares	Training	2018-01-03	Year 1	2018-01-01	Mobilisation fares		Nyatike	4000		45500
	5700 · Programme Other Direct Costs	5701 · Events and Participant Costs	57012 · Trainings social Mob Fares	Training	2018-01-03	Year 1	2018-01-01	Mobilisation fares		Nyatike	5000		50500
	5700 · Programme Other Direct Costs	5701 · Events and Participant Costs	57012 · Trainings social Mob Fares	Training	2018-01-03	Year 1	2018-01-01	Mobilisation fares		Nyatike	5000		55500
	5700 · Programme Other Direct Costs	5701 · Events and Participant Costs	57012 · Trainings social Mob Fares	Training	2018-01-03	Year 1	2018-01-01	Mobilisation fares		Nyatike	5000		60500
	5700 · Programme Other Direct Costs	5701 · Events and Participant Costs	57012 · Trainings social Mob Fares	Training	2018-01-03	Year 1	2018-01-01	Mobilisation fares		Nyatike	5000		65500
	5700 · Programme Other Direct Costs	5701 · Events and Participant Costs	57012 · Trainings social Mob Fares	Training	2018-01-10	Year 1	2018-01-01	Mobilisation fares		Nyatike	4000		69500
	5700 · Programme Other Direct Costs	5701 · Events and Participant Costs	57012 · Trainings social Mob Fares	Training	2018-02-27	Year 1	2018-02-01	Meeting -120 Associate mobilizers fares		Nyatike	116000		185500
	5700 · Programme Other Direct Costs	5701 · Events and Participant Costs	Total 57012 · Trainings social Mob Fares								185500	0	185500
	5700 · Programme Other Direct Costs	5701 · Events and Participant Costs	57013 · Training on social mob. conf. p
	5700 · Programme Other Direct Costs	5701 · Events and Participant Costs	57013 · Training on social mob. conf. p	Training	2018-04-15	Year 1	2018-04-01	Conference package		Migori	497		497
	5700 · Programme Other Direct Costs	5701 · Events and Participant Costs	57013 · Training on social mob. conf. p	Training	2018-04-15	Year 1	2018-04-01	Half Day Conference for mobilisers		Migori	9103		9600
	5700 · Programme Other Direct Costs	5701 · Events and Participant Costs	57013 · Training on social mob. conf. p	Training	2018-07-05	Year 1	2018-07-01	Conference package and Accomodation -Training and supervision		Migori	536155		545755
	5700 · Programme Other Direct Costs	5701 · Events and Participant Costs	57013 · Training on social mob. conf. p	Training	2018-07-05	Year 1	2018-07-01	Conference package and Accomodation -Training and supervision		Migori	29245		575000
	5700 · Programme Other Direct Costs	5701 · Events and Participant Costs	Total 57013 · Training on social mob. conf. p								575000	0	575000
	5700 · Programme Other Direct Costs	5701 · Events and Participant Costs	57014 · Training DS theory fares
	5700 · Programme Other Direct Costs	5701 · Events and Participant Costs	57014 · Training DS theory fares	Training	2018-03-07	Year 1	2018-03-01	Fares and perdiem for Dorsal Slit Refresher Training		HQ	13850		13850
	5700 · Programme Other Direct Costs	5701 · Events and Participant Costs	57014 · Training DS theory fares	Training	2017-12-07	Year 1	2017-12-01	Dorsal Slit Refresher Training		Migori	54000		67850
	5700 · Programme Other Direct Costs	5701 · Events and Participant Costs	Total 57014 · Training DS theory fares								67850	0	67850
	5700 · Programme Other Direct Costs	5701 · Events and Participant Costs	57015 · Training DS Theory Accm & Perd
	5700 · Programme Other Direct Costs	5701 · Events and Participant Costs	57015 · Training DS Theory Accm & Perd	Training	2017-12-06	Year 1	2017-12-01	Dorsal Slit Refresher training		HQ	9250		9250
	5700 · Programme Other Direct Costs	5701 · Events and Participant Costs	57015 · Training DS Theory Accm & Perd	Training	2017-12-06	Year 1	2017-12-01	Dorsal slit /Sustainability Training		HQ	9500		18750
	5700 · Programme Other Direct Costs	5701 · Events and Participant Costs	57015 · Training DS Theory Accm & Perd	Training	2017-12-18	Year 1	2017-12-01	Dorsal Slit refresher Training		HQ	12500		31250
	5700 · Programme Other Direct Costs	5701 · Events and Participant Costs	57015 · Training DS Theory Accm & Perd	Training	2018-03-14	Year 1	2018-03-01	Dorsal slit Refresher Training		HQ	36000		67250
	5700 · Programme Other Direct Costs	5701 · Events and Participant Costs	57015 · Training DS Theory Accm & Perd	Training	2018-03-14	Year 1	2018-03-01	Dorsal Slit Refresher Training		HQ	23500		90750
	5700 · Programme Other Direct Costs	5701 · Events and Participant Costs	57015 · Training DS Theory Accm & Perd	Training	2018-09-27	Year 1	2018-09-01	SIMS Preparation Migori		HQ	21500		112250
	5700 · Programme Other Direct Costs	5701 · Events and Participant Costs	57015 · Training DS Theory Accm & Perd	Training	2018-07-02	Year 1	2018-07-01	Conference package and Accomodation Training		Migori	363284		475534
	5700 · Programme Other Direct Costs	5701 · Events and Participant Costs	57015 · Training DS Theory Accm & Perd	Training	2018-07-02	Year 1	2018-07-01	Conference package and Accomodation Training		Migori	19816		495350
	5700 · Programme Other Direct Costs	5701 · Events and Participant Costs	57015 · Training DS Theory Accm & Perd	Training	2018-08-01	Year 1	2018-08-01	VMMC Service Training in Migori		Migori	310465		805815
	5700 · Programme Other Direct Costs	5701 · Events and Participant Costs	57015 · Training DS Theory Accm & Perd	Training	2018-08-01	Year 1	2018-08-01	VMMC Service Training in Migori		Migori	16935		822750
	5700 · Programme Other Direct Costs	5701 · Events and Participant Costs	57015 · Training DS Theory Accm & Perd	Training	2018-09-27	Year 1	2018-09-01	Perdiem Dorsal Slit Training		Migori	12000		834750
	5700 · Programme Other Direct Costs	5701 · Events and Participant Costs	57015 · Training DS Theory Accm & Perd	Training	2018-09-12	Year 1	2018-09-01	Accomodation		Nyatike	22500		857250
	5700 · Programme Other Direct Costs	5701 · Events and Participant Costs	Total 57015 · Training DS Theory Accm & Perd								857250	0	857250
	5700 · Programme Other Direct Costs	5701 · Events and Participant Costs	57016 · Training EIMC Accm/ Perdiem
	5700 · Programme Other Direct Costs	5701 · Events and Participant Costs	57016 · Training EIMC Accm/ Perdiem	Training	2017-12-06	Year 1	2017-12-01	Community Training		HQ	5500		5500
	5700 · Programme Other Direct Costs	5701 · Events and Participant Costs	57016 · Training EIMC Accm/ Perdiem	Training	2018-02-07	Year 1	2018-02-01	EIMC Accomodation and perdiem TWG Meeting		HQ	42000		47500
	5700 · Programme Other Direct Costs	5701 · Events and Participant Costs	57016 · Training EIMC Accm/ Perdiem	Training	2018-02-04	Year 1	2018-02-01	Accomodation and perdiem TWG VMMC Meeting		HQ	30500		78000
	5700 · Programme Other Direct Costs	5701 · Events and Participant Costs	57016 · Training EIMC Accm/ Perdiem	Training	2018-02-26	Year 1	2018-02-01	EIMC Training Accomodation and perdiem		HQ	23423		101423
	5700 · Programme Other Direct Costs	5701 · Events and Participant Costs	57016 · Training EIMC Accm/ Perdiem	Training	2018-03-19	Year 1	2018-03-01	EIMC Training in Migori-Practicum		HQ	23500		124923
	5700 · Programme Other Direct Costs	5701 · Events and Participant Costs	57016 · Training EIMC Accm/ Perdiem	Training	2018-05-17	Year 1	2018-05-01	VMMC Training in Migori		HQ	80000		204923
	5700 · Programme Other Direct Costs	5701 · Events and Participant Costs	57016 · Training EIMC Accm/ Perdiem	Training	2018-07-07	Year 1	2018-07-01	EIMC Practicum perdiem		HQ	12000		216923
	5700 · Programme Other Direct Costs	5701 · Events and Participant Costs	57016 · Training EIMC Accm/ Perdiem	Training	2018-08-22	Year 1	2018-08-01	VMMC Training		HQ	30000		246923
	5700 · Programme Other Direct Costs	5701 · Events and Participant Costs	57016 · Training EIMC Accm/ Perdiem	Training	2018-08-22	Year 1	2018-08-01	EIMC Training		HQ	29500		276423
	5700 · Programme Other Direct Costs	5701 · Events and Participant Costs	57016 · Training EIMC Accm/ Perdiem	Training	2018-08-22	Year 1	2018-08-01	Eimc practicum		HQ	36000		312423
	5700 · Programme Other Direct Costs	5701 · Events and Participant Costs	57016 · Training EIMC Accm/ Perdiem	Training	2018-04-16	Year 1	2018-04-01	Training on VMMC Service provision		Migori	291594		604017
	5700 · Programme Other Direct Costs	5701 · Events and Participant Costs	57016 · Training EIMC Accm/ Perdiem	Training	2018-04-16	Year 1	2018-04-01	Training on VMMC Service provision		Migori	15906		619923
	5700 · Programme Other Direct Costs	5701 · Events and Participant Costs	57016 · Training EIMC Accm/ Perdiem	Training	2018-05-11	Year 1	2018-05-01	Accomodation and conference package		Migori	14654		634577
	5700 · Programme Other Direct Costs	5701 · Events and Participant Costs	57016 · Training EIMC Accm/ Perdiem	Training	2018-05-11	Year 1	2018-05-01	Accomodation and conference package		Migori	268646		903223
	5700 · Programme Other Direct Costs	5701 · Events and Participant Costs	57016 · Training EIMC Accm/ Perdiem	Training	2018-07-02	Year 1	2018-07-01	Conference package and Accomodation		Migori	49784		953007
	5700 · Programme Other Direct Costs	5701 · Events and Participant Costs	57016 · Training EIMC Accm/ Perdiem	Training	2018-07-02	Year 1	2018-07-01	Conference package and Accomodation		Migori	2716		955723
	5700 · Programme Other Direct Costs	5701 · Events and Participant Costs	57016 · Training EIMC Accm/ Perdiem	Training	2018-09-12	Year 1	2018-09-01	EIMC aCCOMODATION /Perdiem		Migori	66600		1022323
	5700 · Programme Other Direct Costs	5701 · Events and Participant Costs	57016 · Training EIMC Accm/ Perdiem	Training	2018-09-27	Year 1	2018-09-01	Perdiem Training		Migori	33000		1055323
	5700 · Programme Other Direct Costs	5701 · Events and Participant Costs	57016 · Training EIMC Accm/ Perdiem	Training	2018-09-03	Year 1	2018-09-01	Reversal of Refresher Training		Migori		268646	786677
	5700 · Programme Other Direct Costs	5701 · Events and Participant Costs	57016 · Training EIMC Accm/ Perdiem	Training	2018-03-14	Year 1	2018-03-01	EIMC Training Rongo		Rongo	23500		810177
	5700 · Programme Other Direct Costs	5701 · Events and Participant Costs	57016 · Training EIMC Accm/ Perdiem	Training	2018-09-15	Year 1	2018-09-01	Perdiem EIMC Training		Rongo	5000		815177
	5700 · Programme Other Direct Costs	5701 · Events and Participant Costs	Total 57016 · Training EIMC Accm/ Perdiem								1083823	268646	815177
	5700 · Programme Other Direct Costs	5701 · Events and Participant Costs	57017 · Mobilization costs/Demand Creation
	5700 · Programme Other Direct Costs	5701 · Events and Participant Costs	57017 · Mobilization costs/Demand Creation	Demand Creation	2018-09-27	Year 1	2018-09-01	perdiem for client attendance		HQ	8000		8000
	5700 · Programme Other Direct Costs	5701 · Events and Participant Costs	57017 · Mobilization costs/Demand Creation	Demand Creation	2017-12-11	Year 1	2017-12-01	Mobilisation costs		Migori	17000		25000
	5700 · Programme Other Direct Costs	5701 · Events and Participant Costs	57017 · Mobilization costs/Demand Creation	Demand Creation	2017-12-11	Year 1	2017-12-01	Mobilisation costs		Migori	20048		45048
	5700 · Programme Other Direct Costs	5701 · Events and Participant Costs	57017 · Mobilization costs/Demand Creation	Demand Creation	2017-12-14	Year 1	2017-12-01	Mobilization fees for mobilisers		Migori	19553		64601
	5700 · Programme Other Direct Costs	5701 · Events and Participant Costs	57017 · Mobilization costs/Demand Creation	Demand Creation	2017-12-18	Year 1	2017-12-01	Mobilization costs		Migori	22602		87203
	5700 · Programme Other Direct Costs	5701 · Events and Participant Costs	57017 · Mobilization costs/Demand Creation	Demand Creation	2018-01-12	Year 1	2018-01-01	Mobilization fee and client transport		Migori	65044		152247
	5700 · Programme Other Direct Costs	5701 · Events and Participant Costs	57017 · Mobilization costs/Demand Creation	Demand Creation	2018-01-12	Year 1	2018-01-01	Mobilization costs for clients		Migori	43844		196091
	5700 · Programme Other Direct Costs	5701 · Events and Participant Costs	57017 · Mobilization costs/Demand Creation	Demand Creation	2018-01-20	Year 1	2018-01-01	Client Mobilisation		Migori	12200		208291
	5700 · Programme Other Direct Costs	5701 · Events and Participant Costs	57017 · Mobilization costs/Demand Creation	Demand Creation	2018-01-20	Year 1	2018-01-01	Client mobilisation		Migori	15113		223404
	5700 · Programme Other Direct Costs	5701 · Events and Participant Costs	57017 · Mobilization costs/Demand Creation	Demand Creation	2018-02-15	Year 1	2018-02-01	Mobilization,water and fares		Migori	31800		255204
	5700 · Programme Other Direct Costs	5701 · Events and Participant Costs	57017 · Mobilization costs/Demand Creation	Demand Creation	2018-02-27	Year 1	2018-02-01	Mobilisation and client fares		Migori	26400		281604
	5700 · Programme Other Direct Costs	5701 · Events and Participant Costs	57017 · Mobilization costs/Demand Creation	Demand Creation	2018-03-27	Year 1	2018-03-01	Mobilization costs		Migori	11700		293304
	5700 · Programme Other Direct Costs	5701 · Events and Participant Costs	57017 · Mobilization costs/Demand Creation	Demand Creation	2018-03-27	Year 1	2018-03-01	Mobilization costs		Migori	85400		378704
	5700 · Programme Other Direct Costs	5701 · Events and Participant Costs	57017 · Mobilization costs/Demand Creation	Demand Creation	2018-05-08	Year 1	2018-05-01	Mobilisation Costs		Migori	142800		521504
	5700 · Programme Other Direct Costs	5701 · Events and Participant Costs	57017 · Mobilization costs/Demand Creation	Demand Creation	2018-05-19	Year 1	2018-05-01	Mobilisation costs		Migori	43700		565204
	5700 · Programme Other Direct Costs	5701 · Events and Participant Costs	57017 · Mobilization costs/Demand Creation	Demand Creation	2018-05-18	Year 1	2018-05-01	Mobilisation Costs		Migori	73000		638204
	5700 · Programme Other Direct Costs	5701 · Events and Participant Costs	57017 · Mobilization costs/Demand Creation	Demand Creation	2018-07-19	Year 1	2018-07-01	Mobilisation costs		Migori	38900		677104
	5700 · Programme Other Direct Costs	5701 · Events and Participant Costs	57017 · Mobilization costs/Demand Creation	Demand Creation	2018-07-19	Year 1	2018-07-01	Mobilisation costs		Migori	56000		733104
	5700 · Programme Other Direct Costs	5701 · Events and Participant Costs	57017 · Mobilization costs/Demand Creation	Demand Creation	2018-07-19	Year 1	2018-07-01	Mobilization using PA System		Migori	18200		751304
	5700 · Programme Other Direct Costs	5701 · Events and Participant Costs	57017 · Mobilization costs/Demand Creation	Demand Creation	2018-07-19	Year 1	2018-07-01	Mobilisation costs		Migori	52600		803904
	5700 · Programme Other Direct Costs	5701 · Events and Participant Costs	57017 · Mobilization costs/Demand Creation	Demand Creation	2018-07-19	Year 1	2018-07-01	Mobilisation costs		Migori	66300		870204
	5700 · Programme Other Direct Costs	5701 · Events and Participant Costs	57017 · Mobilization costs/Demand Creation	Demand Creation	2018-07-19	Year 1	2018-07-01	Mobilisation costs		Migori	20100		890304
	5700 · Programme Other Direct Costs	5701 · Events and Participant Costs	57017 · Mobilization costs/Demand Creation	Demand Creation	2018-07-19	Year 1	2018-07-01	Mobilisation costs		Migori	24200		914504
	5700 · Programme Other Direct Costs	5701 · Events and Participant Costs	57017 · Mobilization costs/Demand Creation	Demand Creation	2018-08-12	Year 1	2018-08-01	Mobilization costs		Migori	44600		959104
	5700 · Programme Other Direct Costs	5701 · Events and Participant Costs	57017 · Mobilization costs/Demand Creation	Demand Creation	2018-08-13	Year 1	2018-08-01	Mobilisation costs		Migori	61400		1020504
	5700 · Programme Other Direct Costs	5701 · Events and Participant Costs	57017 · Mobilization costs/Demand Creation	Demand Creation	2018-08-13	Year 1	2018-08-01	Mobilisation costs		Migori	61500		1082004
	5700 · Programme Other Direct Costs	5701 · Events and Participant Costs	57017 · Mobilization costs/Demand Creation	Demand Creation	2018-08-13	Year 1	2018-08-01	Mobilisation costs		Migori	42900		1124904
	5700 · Programme Other Direct Costs	5701 · Events and Participant Costs	57017 · Mobilization costs/Demand Creation	Demand Creation	2018-08-13	Year 1	2018-08-01	Mobilisation costs		Migori	34700		1159604
	5700 · Programme Other Direct Costs	5701 · Events and Participant Costs	57017 · Mobilization costs/Demand Creation	Demand Creation	2018-09-21	Year 1	2018-09-01	Mobilisation Fee		Migori	72000		1231604
	5700 · Programme Other Direct Costs	5701 · Events and Participant Costs	57017 · Mobilization costs/Demand Creation	Demand Creation	2018-09-12	Year 1	2018-09-01	Mobilization costs		Migori	56800		1288404
	5700 · Programme Other Direct Costs	5701 · Events and Participant Costs	57017 · Mobilization costs/Demand Creation	Demand Creation	2018-09-12	Year 1	2018-09-01	Mobilisation		Migori	85400		1373804
	5700 · Programme Other Direct Costs	5701 · Events and Participant Costs	57017 · Mobilization costs/Demand Creation	Demand Creation	2018-09-12	Year 1	2018-09-01	Mobilization costs		Migori	129900		1503704
	5700 · Programme Other Direct Costs	5701 · Events and Participant Costs	57017 · Mobilization costs/Demand Creation	Demand Creation	2018-09-12	Year 1	2018-09-01	Mobilisation costs		Migori	101900		1605604
	5700 · Programme Other Direct Costs	5701 · Events and Participant Costs	57017 · Mobilization costs/Demand Creation	Demand Creation	2018-09-26	Year 1	2018-09-01	Mobilizatio costs		Migori	71200		1676804
	5700 · Programme Other Direct Costs	5701 · Events and Participant Costs	57017 · Mobilization costs/Demand Creation	Demand Creation	2018-09-25	Year 1	2018-09-01	Mobilization Costs		Migori	13000		1689804
	5700 · Programme Other Direct Costs	5701 · Events and Participant Costs	57017 · Mobilization costs/Demand Creation	Demand Creation	2018-09-27	Year 1	2018-09-01	Mobilisation fares		Migori	30000		1719804
	5700 · Programme Other Direct Costs	5701 · Events and Participant Costs	57017 · Mobilization costs/Demand Creation	Demand Creation	2018-10-31	Year 2	2018-10-01	-MULTIPLE-		Migori	50000		1769804
	5700 · Programme Other Direct Costs	5701 · Events and Participant Costs	57017 · Mobilization costs/Demand Creation	Demand Creation	2018-10-31	Year 2	2018-10-01	-MULTIPLE-		Migori	24200		1794004
	5700 · Programme Other Direct Costs	5701 · Events and Participant Costs	57017 · Mobilization costs/Demand Creation	Demand Creation	2018-10-31	Year 2	2018-10-01	-MULTIPLE-		Migori	9200		1803204
	5700 · Programme Other Direct Costs	5701 · Events and Participant Costs	57017 · Mobilization costs/Demand Creation	Demand Creation	2018-10-31	Year 2	2018-10-01	-MULTIPLE-		Migori	24400		1827604
	5700 · Programme Other Direct Costs	5701 · Events and Participant Costs	57017 · Mobilization costs/Demand Creation	Demand Creation	2018-10-31	Year 2	2018-10-01	-MULTIPLE-		Migori	43800		1871404
	5700 · Programme Other Direct Costs	5701 · Events and Participant Costs	57017 · Mobilization costs/Demand Creation	Demand Creation	2018-10-31	Year 2	2018-10-01	-MULTIPLE-		Migori	20200		1891604
	5700 · Programme Other Direct Costs	5701 · Events and Participant Costs	57017 · Mobilization costs/Demand Creation	Demand Creation	2018-10-31	Year 2	2018-10-01	Client Fares		Migori	5500		1897104
	5700 · Programme Other Direct Costs	5701 · Events and Participant Costs	57017 · Mobilization costs/Demand Creation	Demand Creation	2018-11-30	Year 2	2018-11-01	Mobilization and client Fares		Migori	56800		1953904
	5700 · Programme Other Direct Costs	5701 · Events and Participant Costs	57017 · Mobilization costs/Demand Creation	Demand Creation	2018-11-30	Year 2	2018-11-01	Mobilization and Client Fares		Migori	92200		2046104
	5700 · Programme Other Direct Costs	5701 · Events and Participant Costs	57017 · Mobilization costs/Demand Creation	Demand Creation	2018-11-30	Year 2	2018-11-01	Mobilization		Migori	11300		2057404
	5700 · Programme Other Direct Costs	5701 · Events and Participant Costs	57017 · Mobilization costs/Demand Creation	Demand Creation	2018-12-12	Year 2	2018-12-01	-MULTIPLE-		Migori	49600		2107004
	5700 · Programme Other Direct Costs	5701 · Events and Participant Costs	57017 · Mobilization costs/Demand Creation	Demand Creation	2018-12-12	Year 2	2018-12-01	Mobilization Cost		Migori	29000		2136004
	5700 · Programme Other Direct Costs	5701 · Events and Participant Costs	57017 · Mobilization costs/Demand Creation	Demand Creation	2018-12-12	Year 2	2018-12-01	Mobilization costs		Migori	29000		2165004
	5700 · Programme Other Direct Costs	5701 · Events and Participant Costs	57017 · Mobilization costs/Demand Creation	Demand Creation	2018-12-12	Year 2	2018-12-01	-MULTIPLE-		Migori	54000		2219004
	5700 · Programme Other Direct Costs	5701 · Events and Participant Costs	57017 · Mobilization costs/Demand Creation	Demand Creation	2018-12-12	Year 2	2018-12-01	-MULTIPLE-		Migori	52800		2271804
	5700 · Programme Other Direct Costs	5701 · Events and Participant Costs	57017 · Mobilization costs/Demand Creation	Demand Creation	2018-12-12	Year 2	2018-12-01	Mobilization costs		Migori	29000		2300804
	5700 · Programme Other Direct Costs	5701 · Events and Participant Costs	57017 · Mobilization costs/Demand Creation	Demand Creation	2018-12-12	Year 2	2018-12-01	Mobilization costs		Migori	15000		2315804
	5700 · Programme Other Direct Costs	5701 · Events and Participant Costs	57017 · Mobilization costs/Demand Creation	Demand Creation	2018-12-24	Year 2	2018-12-01	Mobilization costs		Migori	29000		2344804
	5700 · Programme Other Direct Costs	5701 · Events and Participant Costs	57017 · Mobilization costs/Demand Creation	Demand Creation	2018-12-24	Year 2	2018-12-01	-MULTIPLE-		Migori	24800		2369604
	5700 · Programme Other Direct Costs	5701 · Events and Participant Costs	57017 · Mobilization costs/Demand Creation	Demand Creation	2018-12-24	Year 2	2018-12-01	-MULTIPLE-		Migori	49600		2419204
	5700 · Programme Other Direct Costs	5701 · Events and Participant Costs	57017 · Mobilization costs/Demand Creation	Demand Creation	2018-12-24	Year 2	2018-12-01	-MULTIPLE-		Migori	62000		2481204
	5700 · Programme Other Direct Costs	5701 · Events and Participant Costs	57017 · Mobilization costs/Demand Creation	Demand Creation	2018-12-24	Year 2	2018-12-01	-MULTIPLE-		Migori	87200		2568404
	5700 · Programme Other Direct Costs	5701 · Events and Participant Costs	57017 · Mobilization costs/Demand Creation	Demand Creation	2018-12-24	Year 2	2018-12-01	-MULTIPLE-		Migori	93000		2661404
	5700 · Programme Other Direct Costs	5701 · Events and Participant Costs	57017 · Mobilization costs/Demand Creation	Demand Creation	2018-12-31	Year 2	2018-12-01	-MULTIPLE-		Migori	52800		2714204
	5700 · Programme Other Direct Costs	5701 · Events and Participant Costs	57017 · Mobilization costs/Demand Creation	Demand Creation	2018-12-31	Year 2	2018-12-01	-MULTIPLE-		Migori	8000		2722204
	5700 · Programme Other Direct Costs	5701 · Events and Participant Costs	57017 · Mobilization costs/Demand Creation	Demand Creation	2018-12-31	Year 2	2018-12-01	Mobilization Cost		Migori	29000		2751204
	5700 · Programme Other Direct Costs	5701 · Events and Participant Costs	57017 · Mobilization costs/Demand Creation	Demand Creation	2018-12-31	Year 2	2018-12-01	Mobilization Cost		Migori	29000		2780204
	5700 · Programme Other Direct Costs	5701 · Events and Participant Costs	57017 · Mobilization costs/Demand Creation	Demand Creation	2018-12-31	Year 2	2018-12-01	-MULTIPLE-		Migori	73600		2853804
	5700 · Programme Other Direct Costs	5701 · Events and Participant Costs	57017 · Mobilization costs/Demand Creation	Demand Creation	2018-12-31	Year 2	2018-12-01	-MULTIPLE-		Migori	34600		2888404
	5700 · Programme Other Direct Costs	5701 · Events and Participant Costs	57017 · Mobilization costs/Demand Creation	Demand Creation	2017-12-06	Year 1	2017-12-01	Mobilisation fees		Nyatike	19553		2907957
	5700 · Programme Other Direct Costs	5701 · Events and Participant Costs	57017 · Mobilization costs/Demand Creation	Demand Creation	2017-12-18	Year 1	2017-12-01	Mobilisation fares		Nyatike	500		2908457
	5700 · Programme Other Direct Costs	5701 · Events and Participant Costs	57017 · Mobilization costs/Demand Creation	Demand Creation	2017-12-21	Year 1	2017-12-01	Mobilisation costs		Nyatike	22622		2931079
	5700 · Programme Other Direct Costs	5701 · Events and Participant Costs	57017 · Mobilization costs/Demand Creation	Demand Creation	2017-12-21	Year 1	2017-12-01	Mobilisation costs		Nyatike	18548		2949627
	5700 · Programme Other Direct Costs	5701 · Events and Participant Costs	57017 · Mobilization costs/Demand Creation	Demand Creation	2018-01-10	Year 1	2018-01-01	Mobilisation costs		Nyatike	9000		2958627
	5700 · Programme Other Direct Costs	5701 · Events and Participant Costs	57017 · Mobilization costs/Demand Creation	Demand Creation	2018-01-10	Year 1	2018-01-01	Water supply and mobilisation		Nyatike	17200		2975827
	5700 · Programme Other Direct Costs	5701 · Events and Participant Costs	57017 · Mobilization costs/Demand Creation	Demand Creation	2018-01-10	Year 1	2018-01-01	Water supply and mobilisation		Nyatike	4175		2980002
	5700 · Programme Other Direct Costs	5701 · Events and Participant Costs	57017 · Mobilization costs/Demand Creation	Demand Creation	2018-01-10	Year 1	2018-01-01	Water supply and mobilisation		Nyatike	21053		3001055
	5700 · Programme Other Direct Costs	5701 · Events and Participant Costs	57017 · Mobilization costs/Demand Creation	Demand Creation	2018-01-10	Year 1	2018-01-01	Water supply and mobilisation		Nyatike	19400		3020455
	5700 · Programme Other Direct Costs	5701 · Events and Participant Costs	57017 · Mobilization costs/Demand Creation	Demand Creation	2018-01-10	Year 1	2018-01-01	Mobilisation costs and water		Nyatike	25484		3045939
	5700 · Programme Other Direct Costs	5701 · Events and Participant Costs	57017 · Mobilization costs/Demand Creation	Demand Creation	2018-01-10	Year 1	2018-01-01	Mobilisation costs and water		Nyatike	39400		3085339
	5700 · Programme Other Direct Costs	5701 · Events and Participant Costs	57017 · Mobilization costs/Demand Creation	Demand Creation	2018-01-10	Year 1	2018-01-01	Mobilisation costs and water		Nyatike	39400		3124739
	5700 · Programme Other Direct Costs	5701 · Events and Participant Costs	57017 · Mobilization costs/Demand Creation	Demand Creation	2018-01-10	Year 1	2018-01-01	Mobilisation costs and water		Nyatike	35000		3159739
	5700 · Programme Other Direct Costs	5701 · Events and Participant Costs	57017 · Mobilization costs/Demand Creation	Demand Creation	2018-01-10	Year 1	2018-01-01	water for theatre use and mobilisation fee		Nyatike	31275		3191014
	5700 · Programme Other Direct Costs	5701 · Events and Participant Costs	57017 · Mobilization costs/Demand Creation	Demand Creation	2018-01-04	Year 1	2018-01-01	Mobilization fees		Nyatike	24100		3215114
	5700 · Programme Other Direct Costs	5701 · Events and Participant Costs	57017 · Mobilization costs/Demand Creation	Demand Creation	2018-01-04	Year 1	2018-01-01	Mobilization fees		Nyatike	21122		3236236
	5700 · Programme Other Direct Costs	5701 · Events and Participant Costs	57017 · Mobilization costs/Demand Creation	Demand Creation	2018-01-15	Year 1	2018-01-01	Mobilisation fares and water for use		Nyatike	22000		3258236
	5700 · Programme Other Direct Costs	5701 · Events and Participant Costs	57017 · Mobilization costs/Demand Creation	Demand Creation	2018-02-05	Year 1	2018-02-01	Room preparation for clients		Nyatike	800		3259036
	5700 · Programme Other Direct Costs	5701 · Events and Participant Costs	57017 · Mobilization costs/Demand Creation	Demand Creation	2018-02-03	Year 1	2018-02-01	Mobilisation, water for use and client fares		Nyatike	57200		3316236
	5700 · Programme Other Direct Costs	5701 · Events and Participant Costs	57017 · Mobilization costs/Demand Creation	Demand Creation	2018-02-09	Year 1	2018-02-01	Mobilisation cost & water for theatre use		Nyatike	63200		3379436
	5700 · Programme Other Direct Costs	5701 · Events and Participant Costs	57017 · Mobilization costs/Demand Creation	Demand Creation	2018-02-19	Year 1	2018-02-01	Mobilisation costs and water for theatre use		Nyatike	46039		3425475
	5700 · Programme Other Direct Costs	5701 · Events and Participant Costs	57017 · Mobilization costs/Demand Creation	Demand Creation	2018-02-26	Year 1	2018-02-01	Mobilisation costs and water for use		Nyatike	42960		3468435
	5700 · Programme Other Direct Costs	5701 · Events and Participant Costs	57017 · Mobilization costs/Demand Creation	Demand Creation	2018-02-27	Year 1	2018-02-01	Mbilisation costs and wate for clients		Nyatike	65700		3534135
	5700 · Programme Other Direct Costs	5701 · Events and Participant Costs	57017 · Mobilization costs/Demand Creation	Demand Creation	2018-03-19	Year 1	2018-03-01	Mobilisation costs and water for theatre		Nyatike	59619		3593754
	5700 · Programme Other Direct Costs	5701 · Events and Participant Costs	57017 · Mobilization costs/Demand Creation	Demand Creation	2018-03-15	Year 1	2018-03-01	mobilisation costs		Nyatike	57150		3650904
	5700 · Programme Other Direct Costs	5701 · Events and Participant Costs	57017 · Mobilization costs/Demand Creation	Demand Creation	2018-03-21	Year 1	2018-03-01	Mobilisation costs,perdiem ,water and Hall hire		Nyatike	49700		3700604
	5700 · Programme Other Direct Costs	5701 · Events and Participant Costs	57017 · Mobilization costs/Demand Creation	Demand Creation	2018-03-27	Year 1	2018-03-01	Mobilisation costs		Nyatike	48340		3748944
	5700 · Programme Other Direct Costs	5701 · Events and Participant Costs	57017 · Mobilization costs/Demand Creation	Demand Creation	2018-03-27	Year 1	2018-03-01	Mobilisation costs and client fares		Nyatike	47000		3795944
	5700 · Programme Other Direct Costs	5701 · Events and Participant Costs	57017 · Mobilization costs/Demand Creation	Demand Creation	2018-04-19	Year 1	2018-04-01	Mobilisation costs,fares and water		Nyatike	15000		3810944
	5700 · Programme Other Direct Costs	5701 · Events and Participant Costs	57017 · Mobilization costs/Demand Creation	Demand Creation	2018-04-19	Year 1	2018-04-01	Mobilisation fee		Nyatike	28200		3839144
	5700 · Programme Other Direct Costs	5701 · Events and Participant Costs	57017 · Mobilization costs/Demand Creation	Demand Creation	2018-05-29	Year 1	2018-05-01	Adjustment Expense PV 54114		Nyatike		22500	3816644
	5700 · Programme Other Direct Costs	5701 · Events and Participant Costs	57017 · Mobilization costs/Demand Creation	Demand Creation	2018-05-31	Year 1	2018-05-01	Mobilisation costs		Nyatike	77400		3894044
	5700 · Programme Other Direct Costs	5701 · Events and Participant Costs	57017 · Mobilization costs/Demand Creation	Demand Creation	2018-05-31	Year 1	2018-05-01	Mobilisation costs		Nyatike	104200		3998244
	5700 · Programme Other Direct Costs	5701 · Events and Participant Costs	57017 · Mobilization costs/Demand Creation	Demand Creation	2018-05-31	Year 1	2018-05-01	Mobilisation costs		Nyatike	92400		4090644
	5700 · Programme Other Direct Costs	5701 · Events and Participant Costs	57017 · Mobilization costs/Demand Creation	Demand Creation	2018-05-31	Year 1	2018-05-01	Mobilisation costs		Nyatike	98200		4188844
	5700 · Programme Other Direct Costs	5701 · Events and Participant Costs	57017 · Mobilization costs/Demand Creation	Demand Creation	2018-06-22	Year 1	2018-06-01	VMMC Service provision		Nyatike	7600		4196444
	5700 · Programme Other Direct Costs	5701 · Events and Participant Costs	57017 · Mobilization costs/Demand Creation	Demand Creation	2018-06-22	Year 1	2018-06-01	VMMC service provision		Nyatike	7800		4204244
	5700 · Programme Other Direct Costs	5701 · Events and Participant Costs	57017 · Mobilization costs/Demand Creation	Demand Creation	2018-06-23	Year 1	2018-06-01	Mobilisation costs		Nyatike	6000		4210244
	5700 · Programme Other Direct Costs	5701 · Events and Participant Costs	57017 · Mobilization costs/Demand Creation	Demand Creation	2018-06-14	Year 1	2018-06-01	mobilisation costs		Nyatike	42700		4252944
	5700 · Programme Other Direct Costs	5701 · Events and Participant Costs	57017 · Mobilization costs/Demand Creation	Demand Creation	2018-08-13	Year 1	2018-08-01	Mobilisation costs		Nyatike	54200		4307144
	5700 · Programme Other Direct Costs	5701 · Events and Participant Costs	57017 · Mobilization costs/Demand Creation	Demand Creation	2018-08-13	Year 1	2018-08-01	Mobilisation costs		Nyatike	33200		4340344
	5700 · Programme Other Direct Costs	5701 · Events and Participant Costs	57017 · Mobilization costs/Demand Creation	Demand Creation	2018-08-23	Year 1	2018-08-01	Mobilization costs		Nyatike	22600		4362944
	5700 · Programme Other Direct Costs	5701 · Events and Participant Costs	57017 · Mobilization costs/Demand Creation	Demand Creation	2018-08-23	Year 1	2018-08-01	Mobilisation costs		Nyatike	49600		4412544
	5700 · Programme Other Direct Costs	5701 · Events and Participant Costs	57017 · Mobilization costs/Demand Creation	Demand Creation	2018-08-23	Year 1	2018-08-01	Mobilisation costs		Nyatike	39800		4452344
	5700 · Programme Other Direct Costs	5701 · Events and Participant Costs	57017 · Mobilization costs/Demand Creation	Demand Creation	2018-08-23	Year 1	2018-08-01	Mobilisation costs		Nyatike	12000		4464344
	5700 · Programme Other Direct Costs	5701 · Events and Participant Costs	57017 · Mobilization costs/Demand Creation	Demand Creation	2018-08-30	Year 1	2018-08-01	Tophies Mobilisation R		Nyatike	4000		4468344
	5700 · Programme Other Direct Costs	5701 · Events and Participant Costs	57017 · Mobilization costs/Demand Creation	Demand Creation	2018-09-12	Year 1	2018-09-01	Mobilization costs		Nyatike	43800		4512144
	5700 · Programme Other Direct Costs	5701 · Events and Participant Costs	57017 · Mobilization costs/Demand Creation	Demand Creation	2018-09-12	Year 1	2018-09-01	Mobilization costs		Nyatike	80800		4592944
	5700 · Programme Other Direct Costs	5701 · Events and Participant Costs	57017 · Mobilization costs/Demand Creation	Demand Creation	2018-09-25	Year 1	2018-09-01	Mobilization costs		Nyatike	139400		4732344
	5700 · Programme Other Direct Costs	5701 · Events and Participant Costs	57017 · Mobilization costs/Demand Creation	Demand Creation	2018-09-25	Year 1	2018-09-01	Mobilization		Nyatike	140800		4873144
	5700 · Programme Other Direct Costs	5701 · Events and Participant Costs	57017 · Mobilization costs/Demand Creation	Demand Creation	2018-09-25	Year 1	2018-09-01	Mobilisation costs		Nyatike	117000		4990144
	5700 · Programme Other Direct Costs	5701 · Events and Participant Costs	57017 · Mobilization costs/Demand Creation	Demand Creation	2018-09-26	Year 1	2018-09-01	Mobilization costs		Nyatike	94200		5084344
	5700 · Programme Other Direct Costs	5701 · Events and Participant Costs	57017 · Mobilization costs/Demand Creation	Demand Creation	2018-10-31	Year 2	2018-10-01	-MULTIPLE-		Nyatike	87800		5172144
	5700 · Programme Other Direct Costs	5701 · Events and Participant Costs	57017 · Mobilization costs/Demand Creation	Demand Creation	2018-10-31	Year 2	2018-10-01	-MULTIPLE-		Nyatike	134650		5306794
	5700 · Programme Other Direct Costs	5701 · Events and Participant Costs	57017 · Mobilization costs/Demand Creation	Demand Creation	2018-11-30	Year 2	2018-11-01	Mobilization and client Fares		Nyatike	168600		5475394
	5700 · Programme Other Direct Costs	5701 · Events and Participant Costs	57017 · Mobilization costs/Demand Creation	Demand Creation	2018-11-30	Year 2	2018-11-01	Mobilization and client Fares		Nyatike	205800		5681194
	5700 · Programme Other Direct Costs	5701 · Events and Participant Costs	57017 · Mobilization costs/Demand Creation	Demand Creation	2018-11-30	Year 2	2018-11-01	Mobilization and client Fares		Nyatike	168000		5849194
	5700 · Programme Other Direct Costs	5701 · Events and Participant Costs	57017 · Mobilization costs/Demand Creation	Demand Creation	2018-12-24	Year 2	2018-12-01	-MULTIPLE-		Nyatike	165890		6015084
	5700 · Programme Other Direct Costs	5701 · Events and Participant Costs	57017 · Mobilization costs/Demand Creation	Demand Creation	2018-12-31	Year 2	2018-12-01	-MULTIPLE-		Nyatike	164050		6179134
	5700 · Programme Other Direct Costs	5701 · Events and Participant Costs	57017 · Mobilization costs/Demand Creation	Demand Creation	2018-12-31	Year 2	2018-12-01	-MULTIPLE-		Nyatike	62800		6241934
	5700 · Programme Other Direct Costs	5701 · Events and Participant Costs	57017 · Mobilization costs/Demand Creation	Demand Creation	2018-12-31	Year 2	2018-12-01	-MULTIPLE-		Nyatike	132500		6374434
	5700 · Programme Other Direct Costs	5701 · Events and Participant Costs	57017 · Mobilization costs/Demand Creation	Demand Creation	2017-12-14	Year 1	2017-12-01	Mobilization per client		Rongo	17000		6391434
	5700 · Programme Other Direct Costs	5701 · Events and Participant Costs	57017 · Mobilization costs/Demand Creation	Demand Creation	2017-12-14	Year 1	2017-12-01	Mobilization per client		Rongo	17000		6408434
	5700 · Programme Other Direct Costs	5701 · Events and Participant Costs	57017 · Mobilization costs/Demand Creation	Demand Creation	2017-12-14	Year 1	2017-12-01	VMMC Mobilization		Rongo	3000		6411434
	5700 · Programme Other Direct Costs	5701 · Events and Participant Costs	57017 · Mobilization costs/Demand Creation	Demand Creation	2017-12-14	Year 1	2017-12-01	VMMC Mobilization		Rongo	3000		6414434
	5700 · Programme Other Direct Costs	5701 · Events and Participant Costs	57017 · Mobilization costs/Demand Creation	Demand Creation	2017-12-06	Year 1	2017-12-01	Mobilisation costs for Rongo		Rongo	20800		6435234
	5700 · Programme Other Direct Costs	5701 · Events and Participant Costs	57017 · Mobilization costs/Demand Creation	Demand Creation	2017-12-11	Year 1	2017-12-01	Mobilisation costs		Rongo	21053		6456287
	5700 · Programme Other Direct Costs	5701 · Events and Participant Costs	57017 · Mobilization costs/Demand Creation	Demand Creation	2018-01-06	Year 1	2018-01-01	Mobilization costs and supply of water		Rongo	45000		6501287
	5700 · Programme Other Direct Costs	5701 · Events and Participant Costs	57017 · Mobilization costs/Demand Creation	Demand Creation	2018-01-06	Year 1	2018-01-01	Mobilization costs and supply of water		Rongo	19800		6521087
	5700 · Programme Other Direct Costs	5701 · Events and Participant Costs	57017 · Mobilization costs/Demand Creation	Demand Creation	2018-01-06	Year 1	2018-01-01	Mobilization water and client fares		Rongo	20748		6541835
	5700 · Programme Other Direct Costs	5701 · Events and Participant Costs	57017 · Mobilization costs/Demand Creation	Demand Creation	2018-01-06	Year 1	2018-01-01	Mobilization water and client fares		Rongo	45158		6586993
	5700 · Programme Other Direct Costs	5701 · Events and Participant Costs	57017 · Mobilization costs/Demand Creation	Demand Creation	2018-01-06	Year 1	2018-01-01	Mobilization water and client fares		Rongo	24102		6611095
	5700 · Programme Other Direct Costs	5701 · Events and Participant Costs	57017 · Mobilization costs/Demand Creation	Demand Creation	2018-01-06	Year 1	2018-01-01	Mobilization water and client fares		Rongo	18053		6629148
	5700 · Programme Other Direct Costs	5701 · Events and Participant Costs	57017 · Mobilization costs/Demand Creation	Demand Creation	2018-01-06	Year 1	2018-01-01	Mobilisation costs		Rongo	21053		6650201
	5700 · Programme Other Direct Costs	5701 · Events and Participant Costs	57017 · Mobilization costs/Demand Creation	Demand Creation	2018-01-15	Year 1	2018-01-01	Mobilisation fee		Rongo	17200		6667401
	5700 · Programme Other Direct Costs	5701 · Events and Participant Costs	57017 · Mobilization costs/Demand Creation	Demand Creation	2018-01-15	Year 1	2018-01-01	Mobilisation fee,client fares		Rongo	40200		6707601
	5700 · Programme Other Direct Costs	5701 · Events and Participant Costs	57017 · Mobilization costs/Demand Creation	Demand Creation	2018-01-15	Year 1	2018-01-01	Mobilisation fee,client fares and water for use		Rongo	36600		6744201
	5700 · Programme Other Direct Costs	5701 · Events and Participant Costs	57017 · Mobilization costs/Demand Creation	Demand Creation	2018-02-08	Year 1	2018-02-01	water for theatre and mobilization costs		Rongo	42970		6787171
	5700 · Programme Other Direct Costs	5701 · Events and Participant Costs	57017 · Mobilization costs/Demand Creation	Demand Creation	2018-02-16	Year 1	2018-02-01	Mobilization costs client fares and water for use		Rongo	18000		6805171
	5700 · Programme Other Direct Costs	5701 · Events and Participant Costs	57017 · Mobilization costs/Demand Creation	Demand Creation	2018-02-28	Year 1	2018-02-01	Mobilisation fee,field fares and client fares		Rongo	21340		6826511
	5700 · Programme Other Direct Costs	5701 · Events and Participant Costs	57017 · Mobilization costs/Demand Creation	Demand Creation	2018-03-14	Year 1	2018-03-01	Mobilization and field fares		Rongo	59970		6886481
	5700 · Programme Other Direct Costs	5701 · Events and Participant Costs	57017 · Mobilization costs/Demand Creation	Demand Creation	2018-03-24	Year 1	2018-03-01	Mobilisation costs for VMMC Clients		Rongo	42580		6929061
	5700 · Programme Other Direct Costs	5701 · Events and Participant Costs	57017 · Mobilization costs/Demand Creation	Demand Creation	2018-04-18	Year 1	2018-04-01	Mobilisation and client fares		Rongo	102540		7031601
	5700 · Programme Other Direct Costs	5701 · Events and Participant Costs	57017 · Mobilization costs/Demand Creation	Demand Creation	2018-04-04	Year 1	2018-04-01	Mobilisers fares		Rongo	15600		7047201
	5700 · Programme Other Direct Costs	5701 · Events and Participant Costs	57017 · Mobilization costs/Demand Creation	Demand Creation	2018-04-28	Year 1	2018-04-01	Mobilisation costs,water supply and fares		Rongo	104933		7152134
	5700 · Programme Other Direct Costs	5701 · Events and Participant Costs	57017 · Mobilization costs/Demand Creation	Demand Creation	2018-05-08	Year 1	2018-05-01	VMMC Service provision and mobilisation		Rongo	58000		7210134
	5700 · Programme Other Direct Costs	5701 · Events and Participant Costs	57017 · Mobilization costs/Demand Creation	Demand Creation	2018-05-08	Year 1	2018-05-01	Mobilisation Costs		Rongo	33800		7243934
	5700 · Programme Other Direct Costs	5701 · Events and Participant Costs	57017 · Mobilization costs/Demand Creation	Demand Creation	2018-05-01	Year 1	2018-05-01	Reversal of posting error		Rongo		21053	7222881
	5700 · Programme Other Direct Costs	5701 · Events and Participant Costs	57017 · Mobilization costs/Demand Creation	Demand Creation	2018-06-23	Year 1	2018-06-01	Mobilisation costs		Rongo	21000		7243881
	5700 · Programme Other Direct Costs	5701 · Events and Participant Costs	57017 · Mobilization costs/Demand Creation	Demand Creation	2018-06-23	Year 1	2018-06-01	Mobilisation costs		Rongo	20800		7264681
	5700 · Programme Other Direct Costs	5701 · Events and Participant Costs	57017 · Mobilization costs/Demand Creation	Demand Creation	2018-06-06	Year 1	2018-06-01	Mobilisation costs		Rongo	17600		7282281
	5700 · Programme Other Direct Costs	5701 · Events and Participant Costs	57017 · Mobilization costs/Demand Creation	Demand Creation	2018-06-06	Year 1	2018-06-01	-MULTIPLE-		Rongo	53500		7335781
	5700 · Programme Other Direct Costs	5701 · Events and Participant Costs	57017 · Mobilization costs/Demand Creation	Demand Creation	2018-06-06	Year 1	2018-06-01	Mobilisation costs		Rongo	31500		7367281
	5700 · Programme Other Direct Costs	5701 · Events and Participant Costs	57017 · Mobilization costs/Demand Creation	Demand Creation	2018-07-18	Year 1	2018-07-01	Mobilization fee		Rongo	21000		7388281
	5700 · Programme Other Direct Costs	5701 · Events and Participant Costs	57017 · Mobilization costs/Demand Creation	Demand Creation	2018-07-18	Year 1	2018-07-01	Mobilization costs		Rongo	20200		7408481
	5700 · Programme Other Direct Costs	5701 · Events and Participant Costs	57017 · Mobilization costs/Demand Creation	Demand Creation	2018-08-13	Year 1	2018-08-01	Mobilisation costs		Rongo	48700		7457181
	5700 · Programme Other Direct Costs	5701 · Events and Participant Costs	57017 · Mobilization costs/Demand Creation	Demand Creation	2018-08-11	Year 1	2018-08-01	Mobilization costs		Rongo	46700		7503881
	5700 · Programme Other Direct Costs	5701 · Events and Participant Costs	57017 · Mobilization costs/Demand Creation	Demand Creation	2018-08-13	Year 1	2018-08-01	Mobilization		Rongo	11200		7515081
	5700 · Programme Other Direct Costs	5701 · Events and Participant Costs	57017 · Mobilization costs/Demand Creation	Demand Creation	2018-08-13	Year 1	2018-08-01	Mobilisation costs		Rongo	49000		7564081
	5700 · Programme Other Direct Costs	5701 · Events and Participant Costs	57017 · Mobilization costs/Demand Creation	Demand Creation	2018-09-15	Year 1	2018-09-01	Mobilisation costs		Rongo	49800		7613881
	5700 · Programme Other Direct Costs	5701 · Events and Participant Costs	57017 · Mobilization costs/Demand Creation	Demand Creation	2018-09-12	Year 1	2018-09-01	Mobilization costs		Rongo	77000		7690881
	5700 · Programme Other Direct Costs	5701 · Events and Participant Costs	57017 · Mobilization costs/Demand Creation	Demand Creation	2018-09-12	Year 1	2018-09-01	Mobilization costs		Rongo	69600		7760481
	5700 · Programme Other Direct Costs	5701 · Events and Participant Costs	57017 · Mobilization costs/Demand Creation	Demand Creation	2018-09-12	Year 1	2018-09-01	Client fares and Mobilization		Rongo	0		7760481
	5700 · Programme Other Direct Costs	5701 · Events and Participant Costs	57017 · Mobilization costs/Demand Creation	Demand Creation	2018-10-31	Year 2	2018-10-01	-MULTIPLE-		Rongo	39800		7800281
	5700 · Programme Other Direct Costs	5701 · Events and Participant Costs	57017 · Mobilization costs/Demand Creation	Demand Creation	2018-10-31	Year 2	2018-10-01	-MULTIPLE-		Rongo	40000		7840281
	5700 · Programme Other Direct Costs	5701 · Events and Participant Costs	57017 · Mobilization costs/Demand Creation	Demand Creation	2018-11-30	Year 2	2018-11-01	Mobilization and cleint Fares		Rongo	98000		7938281
	5700 · Programme Other Direct Costs	5701 · Events and Participant Costs	57017 · Mobilization costs/Demand Creation	Demand Creation	2018-11-30	Year 2	2018-11-01	Mobilization and cleint Fares		Rongo	109600		8047881
	5700 · Programme Other Direct Costs	5701 · Events and Participant Costs	57017 · Mobilization costs/Demand Creation	Demand Creation	2018-12-14	Year 2	2018-12-01	-MULTIPLE-		Rongo	100800		8148681
	5700 · Programme Other Direct Costs	5701 · Events and Participant Costs	57017 · Mobilization costs/Demand Creation	Demand Creation	2018-12-14	Year 2	2018-12-01	-MULTIPLE-		Rongo	110000		8258681
	5700 · Programme Other Direct Costs	5701 · Events and Participant Costs	57017 · Mobilization costs/Demand Creation	Demand Creation	2018-12-31	Year 2	2018-12-01	-MULTIPLE-		Rongo	47600		8306281
	5700 · Programme Other Direct Costs	5701 · Events and Participant Costs	57017 · Mobilization costs/Demand Creation	Demand Creation	2018-12-31	Year 2	2018-12-01	-MULTIPLE-		Rongo	86800		8393081
	5700 · Programme Other Direct Costs	5701 · Events and Participant Costs	57017 · Mobilization costs/Demand Creation	Demand Creation	2018-12-31	Year 2	2018-12-01	-MULTIPLE-		Rongo	39000		8432081
	5700 · Programme Other Direct Costs	5701 · Events and Participant Costs	Total 57017 · Mobilization costs								8475634	43553	8432081
	5700 · Programme Other Direct Costs	5701 · Events and Participant Costs	57018 · Water for Theatre-DIRECT COST	Other Operating Costs
	5700 · Programme Other Direct Costs	5701 · Events and Participant Costs	57018 · Water for Theatre-DIRECT COST	Other Operating Costs	2017-12-06	Year 1	2017-12-01	Water for Theatre use		Migori	1500		1500
	5700 · Programme Other Direct Costs	5701 · Events and Participant Costs	57018 · Water for Theatre-DIRECT COST	Other Operating Costs	2017-12-06	Year 1	2017-12-01	Water for Theatre use		Migori	1500		3000
	5700 · Programme Other Direct Costs	5701 · Events and Participant Costs	57018 · Water for Theatre-DIRECT COST	Other Operating Costs	2017-12-14	Year 1	2017-12-01	Water for Theatre use		Migori	1500		4500
	5700 · Programme Other Direct Costs	5701 · Events and Participant Costs	57018 · Water for Theatre-DIRECT COST	Other Operating Costs	2017-12-18	Year 1	2017-12-01	Water for Theatre Use		Migori	1500		6000
	5700 · Programme Other Direct Costs	5701 · Events and Participant Costs	57018 · Water for Theatre-DIRECT COST	Other Operating Costs	2018-01-12	Year 1	2018-01-01	Water for Theatre use		Migori	3000		9000
	5700 · Programme Other Direct Costs	5701 · Events and Participant Costs	57018 · Water for Theatre-DIRECT COST	Other Operating Costs	2018-01-12	Year 1	2018-01-01	Water for Theatre use		Migori	1500		10500
	5700 · Programme Other Direct Costs	5701 · Events and Participant Costs	57018 · Water for Theatre-DIRECT COST	Other Operating Costs	2018-01-12	Year 1	2018-01-01	Water for Theatre use		Migori	1500		12000
	5700 · Programme Other Direct Costs	5701 · Events and Participant Costs	57018 · Water for Theatre-DIRECT COST	Other Operating Costs	2018-01-20	Year 1	2018-01-01	water for Theatre use		Migori	4500		16500
	5700 · Programme Other Direct Costs	5701 · Events and Participant Costs	57018 · Water for Theatre-DIRECT COST	Other Operating Costs	2018-01-20	Year 1	2018-01-01	Water for theatre and mobilisation		Migori	1500		18000
	5700 · Programme Other Direct Costs	5701 · Events and Participant Costs	57018 · Water for Theatre-DIRECT COST	Other Operating Costs	2018-02-15	Year 1	2018-02-01	Mobilization,water and fares		Migori	6000		24000
	5700 · Programme Other Direct Costs	5701 · Events and Participant Costs	57018 · Water for Theatre-DIRECT COST	Other Operating Costs	2018-02-15	Year 1	2018-02-01	Hall Hire Transport refreshment neema and water for use		Migori	6000		30000
	5700 · Programme Other Direct Costs	5701 · Events and Participant Costs	57018 · Water for Theatre-DIRECT COST	Other Operating Costs	2018-02-27	Year 1	2018-02-01	water for theatre use		Migori	3000		33000
	5700 · Programme Other Direct Costs	5701 · Events and Participant Costs	57018 · Water for Theatre-DIRECT COST	Other Operating Costs	2018-03-27	Year 1	2018-03-01	water for theatre		Migori	6000		39000
	5700 · Programme Other Direct Costs	5701 · Events and Participant Costs	57018 · Water for Theatre-DIRECT COST	Other Operating Costs	2018-03-27	Year 1	2018-03-01	water for clients		Migori	9000		48000
	5700 · Programme Other Direct Costs	5701 · Events and Participant Costs	57018 · Water for Theatre-DIRECT COST	Other Operating Costs	2018-05-08	Year 1	2018-05-01	water for Theatre		Migori	12000		60000
	5700 · Programme Other Direct Costs	5701 · Events and Participant Costs	57018 · Water for Theatre-DIRECT COST	Other Operating Costs	2018-05-19	Year 1	2018-05-01	Water for Theatre		Migori	6000		66000
	5700 · Programme Other Direct Costs	5701 · Events and Participant Costs	57018 · Water for Theatre-DIRECT COST	Other Operating Costs	2018-05-18	Year 1	2018-05-01	Water for Theatre Use		Migori	6000		72000
	5700 · Programme Other Direct Costs	5701 · Events and Participant Costs	57018 · Water for Theatre-DIRECT COST	Other Operating Costs	2018-07-19	Year 1	2018-07-01	Water for theatre use		Migori	4500		76500
	5700 · Programme Other Direct Costs	5701 · Events and Participant Costs	57018 · Water for Theatre-DIRECT COST	Other Operating Costs	2018-07-19	Year 1	2018-07-01	Water for theatre use		Migori	4500		81000
	5700 · Programme Other Direct Costs	5701 · Events and Participant Costs	57018 · Water for Theatre-DIRECT COST	Other Operating Costs	2018-07-19	Year 1	2018-07-01	water for theatre use		Migori	4500		85500
	5700 · Programme Other Direct Costs	5701 · Events and Participant Costs	57018 · Water for Theatre-DIRECT COST	Other Operating Costs	2018-07-19	Year 1	2018-07-01	Water for use		Migori	4500		90000
	5700 · Programme Other Direct Costs	5701 · Events and Participant Costs	57018 · Water for Theatre-DIRECT COST	Other Operating Costs	2018-07-19	Year 1	2018-07-01	Water for use		Migori	3000		93000
	5700 · Programme Other Direct Costs	5701 · Events and Participant Costs	57018 · Water for Theatre-DIRECT COST	Other Operating Costs	2018-07-19	Year 1	2018-07-01	Water for use		Migori	3000		96000
	5700 · Programme Other Direct Costs	5701 · Events and Participant Costs	57018 · Water for Theatre-DIRECT COST	Other Operating Costs	2018-08-12	Year 1	2018-08-01	Water for theatre use		Migori	3000		99000
	5700 · Programme Other Direct Costs	5701 · Events and Participant Costs	57018 · Water for Theatre-DIRECT COST	Other Operating Costs	2018-08-13	Year 1	2018-08-01	Water for theatre		Migori	3000		102000
	5700 · Programme Other Direct Costs	5701 · Events and Participant Costs	57018 · Water for Theatre-DIRECT COST	Other Operating Costs	2018-08-13	Year 1	2018-08-01	water for use		Migori	3000		105000
	5700 · Programme Other Direct Costs	5701 · Events and Participant Costs	57018 · Water for Theatre-DIRECT COST	Other Operating Costs	2018-08-13	Year 1	2018-08-01	Water for theatre		Migori	3000		108000
	5700 · Programme Other Direct Costs	5701 · Events and Participant Costs	57018 · Water for Theatre-DIRECT COST	Other Operating Costs	2018-08-13	Year 1	2018-08-01	water for use		Migori	3000		111000
	5700 · Programme Other Direct Costs	5701 · Events and Participant Costs	57018 · Water for Theatre-DIRECT COST	Other Operating Costs	2018-09-12	Year 1	2018-09-01	Water for use		Migori	6000		117000
	5700 · Programme Other Direct Costs	5701 · Events and Participant Costs	57018 · Water for Theatre-DIRECT COST	Other Operating Costs	2018-09-12	Year 1	2018-09-01	Water for use		Migori	3000		120000
	5700 · Programme Other Direct Costs	5701 · Events and Participant Costs	57018 · Water for Theatre-DIRECT COST	Other Operating Costs	2018-09-12	Year 1	2018-09-01	Water for use		Migori	6000		126000
	5700 · Programme Other Direct Costs	5701 · Events and Participant Costs	57018 · Water for Theatre-DIRECT COST	Other Operating Costs	2018-09-12	Year 1	2018-09-01	Water for Theatre		Migori	6000		132000
	5700 · Programme Other Direct Costs	5701 · Events and Participant Costs	57018 · Water for Theatre-DIRECT COST	Other Operating Costs	2018-09-26	Year 1	2018-09-01	Water for Theatre		Migori	6000		138000
	5700 · Programme Other Direct Costs	5701 · Events and Participant Costs	57018 · Water for Theatre-DIRECT COST	Other Operating Costs	2018-09-25	Year 1	2018-09-01	Water for use		Migori	3000		141000
	5700 · Programme Other Direct Costs	5701 · Events and Participant Costs	57018 · Water for Theatre-DIRECT COST	Other Operating Costs	2018-10-31	Year 2	2018-10-01	Water for Theatre Use		Migori	2000		143000
	5700 · Programme Other Direct Costs	5701 · Events and Participant Costs	57018 · Water for Theatre-DIRECT COST	Other Operating Costs	2018-10-31	Year 2	2018-10-01	Water for Theatre Use		Migori	2400		145400
	5700 · Programme Other Direct Costs	5701 · Events and Participant Costs	57018 · Water for Theatre-DIRECT COST	Other Operating Costs	2018-10-31	Year 2	2018-10-01	Water for Theatre Use		Migori	2800		148200
	5700 · Programme Other Direct Costs	5701 · Events and Participant Costs	57018 · Water for Theatre-DIRECT COST	Other Operating Costs	2018-10-31	Year 2	2018-10-01	Water for Theatre use		Migori	2000		150200
	5700 · Programme Other Direct Costs	5701 · Events and Participant Costs	57018 · Water for Theatre-DIRECT COST	Other Operating Costs	2018-10-31	Year 2	2018-10-01	Water for Theatre Use		Migori	2400		152600
	5700 · Programme Other Direct Costs	5701 · Events and Participant Costs	57018 · Water for Theatre-DIRECT COST	Other Operating Costs	2018-10-31	Year 2	2018-10-01	Water for Theatre Use		Migori	2000		154600
	5700 · Programme Other Direct Costs	5701 · Events and Participant Costs	57018 · Water for Theatre-DIRECT COST	Other Operating Costs	2018-10-31	Year 2	2018-10-01	Water For Theatre Use		Migori	1000		155600
	5700 · Programme Other Direct Costs	5701 · Events and Participant Costs	57018 · Water for Theatre-DIRECT COST	Other Operating Costs	2018-11-30	Year 2	2018-11-01	Water for Theatre Use		Migori	4900		160500
	5700 · Programme Other Direct Costs	5701 · Events and Participant Costs	57018 · Water for Theatre-DIRECT COST	Other Operating Costs	2018-11-30	Year 2	2018-11-01	Water For Theatre Use		Migori	4600		165100
	5700 · Programme Other Direct Costs	5701 · Events and Participant Costs	57018 · Water for Theatre-DIRECT COST	Other Operating Costs	2018-12-12	Year 2	2018-12-01	Water for Theatre Use		Migori	3400		168500
	5700 · Programme Other Direct Costs	5701 · Events and Participant Costs	57018 · Water for Theatre-DIRECT COST	Other Operating Costs	2018-12-12	Year 2	2018-12-01	Water for Theatre Use		Migori	3600		172100
	5700 · Programme Other Direct Costs	5701 · Events and Participant Costs	57018 · Water for Theatre-DIRECT COST	Other Operating Costs	2018-12-12	Year 2	2018-12-01	Water for Theatre Use		Migori	3600		175700
	5700 · Programme Other Direct Costs	5701 · Events and Participant Costs	57018 · Water for Theatre-DIRECT COST	Other Operating Costs	2018-12-24	Year 2	2018-12-01	Water for Theatre Use		Migori	1000		176700
	5700 · Programme Other Direct Costs	5701 · Events and Participant Costs	57018 · Water for Theatre-DIRECT COST	Other Operating Costs	2018-12-24	Year 2	2018-12-01	Water for Theatre Use		Migori	2200		178900
	5700 · Programme Other Direct Costs	5701 · Events and Participant Costs	57018 · Water for Theatre-DIRECT COST	Other Operating Costs	2018-12-24	Year 2	2018-12-01	Water for Theatre Use		Migori	6000		184900
	5700 · Programme Other Direct Costs	5701 · Events and Participant Costs	57018 · Water for Theatre-DIRECT COST	Other Operating Costs	2018-12-24	Year 2	2018-12-01	Water for Theatre Use		Migori	6000		190900
	5700 · Programme Other Direct Costs	5701 · Events and Participant Costs	57018 · Water for Theatre-DIRECT COST	Other Operating Costs	2018-12-24	Year 2	2018-12-01	Water for Theatre Use		Migori	6000		196900
	5700 · Programme Other Direct Costs	5701 · Events and Participant Costs	57018 · Water for Theatre-DIRECT COST	Other Operating Costs	2018-12-31	Year 2	2018-12-01	Water for Theatre Use		Migori	2400		199300
	5700 · Programme Other Direct Costs	5701 · Events and Participant Costs	57018 · Water for Theatre-DIRECT COST	Other Operating Costs	2018-12-31	Year 2	2018-12-01	Water for Theatre Use		Migori	1000		200300
	5700 · Programme Other Direct Costs	5701 · Events and Participant Costs	57018 · Water for Theatre-DIRECT COST	Other Operating Costs	2018-12-31	Year 2	2018-12-01	Water for Theatre Use		Migori	2400		202700
	5700 · Programme Other Direct Costs	5701 · Events and Participant Costs	57018 · Water for Theatre-DIRECT COST	Other Operating Costs	2018-12-31	Year 2	2018-12-01	Water for Theatre Use		Migori	5800		208500
	5700 · Programme Other Direct Costs	5701 · Events and Participant Costs	57018 · Water for Theatre-DIRECT COST	Other Operating Costs	2017-12-06	Year 1	2017-12-01	Water for theartre use		Nyatike	1500		210000
	5700 · Programme Other Direct Costs	5701 · Events and Participant Costs	57018 · Water for Theatre-DIRECT COST	Other Operating Costs	2017-12-18	Year 1	2017-12-01	water for theatre use		Nyatike	1500		211500
	5700 · Programme Other Direct Costs	5701 · Events and Participant Costs	57018 · Water for Theatre-DIRECT COST	Other Operating Costs	2017-12-21	Year 1	2017-12-01	Water for Theatre use		Nyatike	1500		213000
	5700 · Programme Other Direct Costs	5701 · Events and Participant Costs	57018 · Water for Theatre-DIRECT COST	Other Operating Costs	2017-12-21	Year 1	2017-12-01	water for theatre use		Nyatike	1500		214500
	5700 · Programme Other Direct Costs	5701 · Events and Participant Costs	57018 · Water for Theatre-DIRECT COST	Other Operating Costs	2018-01-10	Year 1	2018-01-01	Water supply and mobilisation		Nyatike	9000		223500
	5700 · Programme Other Direct Costs	5701 · Events and Participant Costs	57018 · Water for Theatre-DIRECT COST	Other Operating Costs	2018-01-10	Year 1	2018-01-01	Water supply and mobilisation		Nyatike	1500		225000
	5700 · Programme Other Direct Costs	5701 · Events and Participant Costs	57018 · Water for Theatre-DIRECT COST	Other Operating Costs	2018-01-10	Year 1	2018-01-01	Mobilisation costs and water		Nyatike	1500		226500
	5700 · Programme Other Direct Costs	5701 · Events and Participant Costs	57018 · Water for Theatre-DIRECT COST	Other Operating Costs	2018-01-10	Year 1	2018-01-01	Mobilisation costs and water		Nyatike	7500		234000
	5700 · Programme Other Direct Costs	5701 · Events and Participant Costs	57018 · Water for Theatre-DIRECT COST	Other Operating Costs	2018-01-10	Year 1	2018-01-01	Mobilisation costs and water		Nyatike	3000		237000
	5700 · Programme Other Direct Costs	5701 · Events and Participant Costs	57018 · Water for Theatre-DIRECT COST	Other Operating Costs	2018-01-10	Year 1	2018-01-01	water for theatre use and mobilisation fee		Nyatike	4500		241500
	5700 · Programme Other Direct Costs	5701 · Events and Participant Costs	57018 · Water for Theatre-DIRECT COST	Other Operating Costs	2018-01-04	Year 1	2018-01-01	Water for Theatre use		Nyatike	3000		244500
	5700 · Programme Other Direct Costs	5701 · Events and Participant Costs	57018 · Water for Theatre-DIRECT COST	Other Operating Costs	2018-02-03	Year 1	2018-02-01	Mobilisation, water for use and client fares		Nyatike	7000		251500
	5700 · Programme Other Direct Costs	5701 · Events and Participant Costs	57018 · Water for Theatre-DIRECT COST	Other Operating Costs	2018-02-09	Year 1	2018-02-01	Mobilisation cost & water for theatre use		Nyatike	4500		256000
	5700 · Programme Other Direct Costs	5701 · Events and Participant Costs	57018 · Water for Theatre-DIRECT COST	Other Operating Costs	2018-02-19	Year 1	2018-02-01	Mobilisation costs and water for theatre use		Nyatike	4000		260000
	5700 · Programme Other Direct Costs	5701 · Events and Participant Costs	57018 · Water for Theatre-DIRECT COST	Other Operating Costs	2018-02-26	Year 1	2018-02-01	water for use		Nyatike	3000		263000
	5700 · Programme Other Direct Costs	5701 · Events and Participant Costs	57018 · Water for Theatre-DIRECT COST	Other Operating Costs	2018-02-27	Year 1	2018-02-01	Mbilisation costs and wate for clients		Nyatike	1500		264500
	5700 · Programme Other Direct Costs	5701 · Events and Participant Costs	57018 · Water for Theatre-DIRECT COST	Other Operating Costs	2018-03-19	Year 1	2018-03-01	Mobilisation costs and water for theatre		Nyatike	4500		269000
	5700 · Programme Other Direct Costs	5701 · Events and Participant Costs	57018 · Water for Theatre-DIRECT COST	Other Operating Costs	2018-03-15	Year 1	2018-03-01	Water for theatre use		Nyatike	1500		270500
	5700 · Programme Other Direct Costs	5701 · Events and Participant Costs	57018 · Water for Theatre-DIRECT COST	Other Operating Costs	2018-03-21	Year 1	2018-03-01	Mobilisation costs,perdiem ,water and Hall hire		Nyatike	1500		272000
	5700 · Programme Other Direct Costs	5701 · Events and Participant Costs	57018 · Water for Theatre-DIRECT COST	Other Operating Costs	2018-03-27	Year 1	2018-03-01	water for theatre		Nyatike	3000		275000
	5700 · Programme Other Direct Costs	5701 · Events and Participant Costs	57018 · Water for Theatre-DIRECT COST	Other Operating Costs	2018-03-27	Year 1	2018-03-01	water for use		Nyatike	4500		279500
	5700 · Programme Other Direct Costs	5701 · Events and Participant Costs	57018 · Water for Theatre-DIRECT COST	Other Operating Costs	2018-04-19	Year 1	2018-04-01	Water for use		Nyatike	5000		284500
	5700 · Programme Other Direct Costs	5701 · Events and Participant Costs	57018 · Water for Theatre-DIRECT COST	Other Operating Costs	2018-04-19	Year 1	2018-04-01	water for use		Nyatike	5000		289500
	5700 · Programme Other Direct Costs	5701 · Events and Participant Costs	57018 · Water for Theatre-DIRECT COST	Other Operating Costs	2018-05-31	Year 1	2018-05-01	Water for theatre use		Nyatike	9500		299000
	5700 · Programme Other Direct Costs	5701 · Events and Participant Costs	57018 · Water for Theatre-DIRECT COST	Other Operating Costs	2018-05-31	Year 1	2018-05-01	Water for Theatre		Nyatike	9500		308500
	5700 · Programme Other Direct Costs	5701 · Events and Participant Costs	57018 · Water for Theatre-DIRECT COST	Other Operating Costs	2018-05-31	Year 1	2018-05-01	Water for theatre use		Nyatike	9500		318000
	5700 · Programme Other Direct Costs	5701 · Events and Participant Costs	57018 · Water for Theatre-DIRECT COST	Other Operating Costs	2018-05-31	Year 1	2018-05-01	Water for theatre use		Nyatike	9500		327500
	5700 · Programme Other Direct Costs	5701 · Events and Participant Costs	57018 · Water for Theatre-DIRECT COST	Other Operating Costs	2018-06-22	Year 1	2018-06-01	VMMC Service provision		Nyatike	5000		332500
	5700 · Programme Other Direct Costs	5701 · Events and Participant Costs	57018 · Water for Theatre-DIRECT COST	Other Operating Costs	2018-06-22	Year 1	2018-06-01	VMMC service provision		Nyatike	5000		337500
	5700 · Programme Other Direct Costs	5701 · Events and Participant Costs	57018 · Water for Theatre-DIRECT COST	Other Operating Costs	2018-06-23	Year 1	2018-06-01	Water for use		Nyatike	5000		342500
	5700 · Programme Other Direct Costs	5701 · Events and Participant Costs	57018 · Water for Theatre-DIRECT COST	Other Operating Costs	2018-06-14	Year 1	2018-06-01	water for theatre		Nyatike	3500		346000
	5700 · Programme Other Direct Costs	5701 · Events and Participant Costs	57018 · Water for Theatre-DIRECT COST	Other Operating Costs	2018-08-13	Year 1	2018-08-01	Water for theatre use		Nyatike	10000		356000
	5700 · Programme Other Direct Costs	5701 · Events and Participant Costs	57018 · Water for Theatre-DIRECT COST	Other Operating Costs	2018-08-13	Year 1	2018-08-01	Water for use		Nyatike	6500		362500
	5700 · Programme Other Direct Costs	5701 · Events and Participant Costs	57018 · Water for Theatre-DIRECT COST	Other Operating Costs	2018-08-23	Year 1	2018-08-01	Water for use		Nyatike	6500		369000
	5700 · Programme Other Direct Costs	5701 · Events and Participant Costs	57018 · Water for Theatre-DIRECT COST	Other Operating Costs	2018-08-23	Year 1	2018-08-01	water for use		Nyatike	6500		375500
	5700 · Programme Other Direct Costs	5701 · Events and Participant Costs	57018 · Water for Theatre-DIRECT COST	Other Operating Costs	2018-08-23	Year 1	2018-08-01	Water for use		Nyatike	6500		382000
	5700 · Programme Other Direct Costs	5701 · Events and Participant Costs	57018 · Water for Theatre-DIRECT COST	Other Operating Costs	2018-08-23	Year 1	2018-08-01	water for use		Nyatike	3500		385500
	5700 · Programme Other Direct Costs	5701 · Events and Participant Costs	57018 · Water for Theatre-DIRECT COST	Other Operating Costs	2018-09-12	Year 1	2018-09-01	Water for use		Nyatike	2500		388000
	5700 · Programme Other Direct Costs	5701 · Events and Participant Costs	57018 · Water for Theatre-DIRECT COST	Other Operating Costs	2018-09-12	Year 1	2018-09-01	Water for use		Nyatike	5000		393000
	5700 · Programme Other Direct Costs	5701 · Events and Participant Costs	57018 · Water for Theatre-DIRECT COST	Other Operating Costs	2018-09-12	Year 1	2018-09-01	Water for use		Nyatike	9000		402000
	5700 · Programme Other Direct Costs	5701 · Events and Participant Costs	57018 · Water for Theatre-DIRECT COST	Other Operating Costs	2018-09-25	Year 1	2018-09-01	Water for use		Nyatike	13000		415000
	5700 · Programme Other Direct Costs	5701 · Events and Participant Costs	57018 · Water for Theatre-DIRECT COST	Other Operating Costs	2018-09-25	Year 1	2018-09-01	Water for use		Nyatike	13000		428000
	5700 · Programme Other Direct Costs	5701 · Events and Participant Costs	57018 · Water for Theatre-DIRECT COST	Other Operating Costs	2018-09-25	Year 1	2018-09-01	water for use		Nyatike	13000		441000
	5700 · Programme Other Direct Costs	5701 · Events and Participant Costs	57018 · Water for Theatre-DIRECT COST	Other Operating Costs	2018-10-31	Year 2	2018-10-01	Water For Theatre Use		Nyatike	9000		450000
	5700 · Programme Other Direct Costs	5701 · Events and Participant Costs	57018 · Water for Theatre-DIRECT COST	Other Operating Costs	2018-10-31	Year 2	2018-10-01	Water For Theatre Use		Nyatike	9000		459000
	5700 · Programme Other Direct Costs	5701 · Events and Participant Costs	57018 · Water for Theatre-DIRECT COST	Other Operating Costs	2018-11-30	Year 2	2018-11-01	Water for Theatre Use.		Nyatike	9000		468000
	5700 · Programme Other Direct Costs	5701 · Events and Participant Costs	57018 · Water for Theatre-DIRECT COST	Other Operating Costs	2018-11-30	Year 2	2018-11-01	Water for Theatre Use.		Nyatike	9000		477000
	5700 · Programme Other Direct Costs	5701 · Events and Participant Costs	57018 · Water for Theatre-DIRECT COST	Other Operating Costs	2018-11-30	Year 2	2018-11-01	Water for Theatre Use.		Nyatike	9000		486000
	5700 · Programme Other Direct Costs	5701 · Events and Participant Costs	57018 · Water for Theatre-DIRECT COST	Other Operating Costs	2018-12-24	Year 2	2018-12-01	Water for Theatre Use		Nyatike	7500		493500
	5700 · Programme Other Direct Costs	5701 · Events and Participant Costs	57018 · Water for Theatre-DIRECT COST	Other Operating Costs	2018-12-31	Year 2	2018-12-01	Water for Theatre Use		Nyatike	6000		499500
	5700 · Programme Other Direct Costs	5701 · Events and Participant Costs	57018 · Water for Theatre-DIRECT COST	Other Operating Costs	2018-12-31	Year 2	2018-12-01	Theatre Water		Nyatike	3600		503100
	5700 · Programme Other Direct Costs	5701 · Events and Participant Costs	57018 · Water for Theatre-DIRECT COST	Other Operating Costs	2018-12-31	Year 2	2018-12-01	Theatre Water		Nyatike	4800		507900
	5700 · Programme Other Direct Costs	5701 · Events and Participant Costs	57018 · Water for Theatre-DIRECT COST	Other Operating Costs	2018-01-06	Year 1	2018-01-01	Mobilization costs and supply of water		Rongo	3000		510900
	5700 · Programme Other Direct Costs	5701 · Events and Participant Costs	57018 · Water for Theatre-DIRECT COST	Other Operating Costs	2018-01-06	Year 1	2018-01-01	Mobilization water and client fares		Rongo	3000		513900
	5700 · Programme Other Direct Costs	5701 · Events and Participant Costs	57018 · Water for Theatre-DIRECT COST	Other Operating Costs	2018-01-06	Year 1	2018-01-01	Mobilization water and client fares		Rongo	3000		516900
	5700 · Programme Other Direct Costs	5701 · Events and Participant Costs	57018 · Water for Theatre-DIRECT COST	Other Operating Costs	2018-02-08	Year 1	2018-02-01	water for theatre and mobilization costs		Rongo	3500		520400
	5700 · Programme Other Direct Costs	5701 · Events and Participant Costs	57018 · Water for Theatre-DIRECT COST	Other Operating Costs	2018-02-16	Year 1	2018-02-01	water for use		Rongo	3000		523400
	5700 · Programme Other Direct Costs	5701 · Events and Participant Costs	57018 · Water for Theatre-DIRECT COST	Other Operating Costs	2018-02-28	Year 1	2018-02-01	water for use		Rongo	2000		525400
	5700 · Programme Other Direct Costs	5701 · Events and Participant Costs	57018 · Water for Theatre-DIRECT COST	Other Operating Costs	2018-02-28	Year 1	2018-02-01	Water for drinking and theatre use		Rongo	6000		531400
	5700 · Programme Other Direct Costs	5701 · Events and Participant Costs	57018 · Water for Theatre-DIRECT COST	Other Operating Costs	2018-03-14	Year 1	2018-03-01	water for use		Rongo	4000		535400
	5700 · Programme Other Direct Costs	5701 · Events and Participant Costs	57018 · Water for Theatre-DIRECT COST	Other Operating Costs	2018-03-24	Year 1	2018-03-01	water for use		Rongo	4000		539400
	5700 · Programme Other Direct Costs	5701 · Events and Participant Costs	57018 · Water for Theatre-DIRECT COST	Other Operating Costs	2018-04-18	Year 1	2018-04-01	Water for theatre use		Rongo	6000		545400
	5700 · Programme Other Direct Costs	5701 · Events and Participant Costs	57018 · Water for Theatre-DIRECT COST	Other Operating Costs	2018-04-04	Year 1	2018-04-01	Water for theatre		Rongo	4000		549400
	5700 · Programme Other Direct Costs	5701 · Events and Participant Costs	57018 · Water for Theatre-DIRECT COST	Other Operating Costs	2018-04-28	Year 1	2018-04-01	Mobilisation costs,water supply and fares		Rongo	6000		555400
	5700 · Programme Other Direct Costs	5701 · Events and Participant Costs	57018 · Water for Theatre-DIRECT COST	Other Operating Costs	2018-05-08	Year 1	2018-05-01	VMMC Service provision and mobilisation		Rongo	6000		561400
	5700 · Programme Other Direct Costs	5701 · Events and Participant Costs	57018 · Water for Theatre-DIRECT COST	Other Operating Costs	2018-05-08	Year 1	2018-05-01	Water for Theatre use		Rongo	6000		567400
	5700 · Programme Other Direct Costs	5701 · Events and Participant Costs	57018 · Water for Theatre-DIRECT COST	Other Operating Costs	2018-06-23	Year 1	2018-06-01	Water for Theatre		Rongo	3000		570400
	5700 · Programme Other Direct Costs	5701 · Events and Participant Costs	57018 · Water for Theatre-DIRECT COST	Other Operating Costs	2018-06-23	Year 1	2018-06-01	water for theatre use		Rongo	3000		573400
	5700 · Programme Other Direct Costs	5701 · Events and Participant Costs	57018 · Water for Theatre-DIRECT COST	Other Operating Costs	2018-06-06	Year 1	2018-06-01	waer for use		Rongo	3000		576400
	5700 · Programme Other Direct Costs	5701 · Events and Participant Costs	57018 · Water for Theatre-DIRECT COST	Other Operating Costs	2018-06-06	Year 1	2018-06-01	water for use		Rongo	3000		579400
	5700 · Programme Other Direct Costs	5701 · Events and Participant Costs	57018 · Water for Theatre-DIRECT COST	Other Operating Costs	2018-06-06	Year 1	2018-06-01	water for theatre		Rongo	1200		580600
	5700 · Programme Other Direct Costs	5701 · Events and Participant Costs	57018 · Water for Theatre-DIRECT COST	Other Operating Costs	2018-07-18	Year 1	2018-07-01	Water for Theatre		Rongo	3000		583600
	5700 · Programme Other Direct Costs	5701 · Events and Participant Costs	57018 · Water for Theatre-DIRECT COST	Other Operating Costs	2018-07-18	Year 1	2018-07-01	Water for Theatre use		Rongo	3000		586600
	5700 · Programme Other Direct Costs	5701 · Events and Participant Costs	57018 · Water for Theatre-DIRECT COST	Other Operating Costs	2018-08-13	Year 1	2018-08-01	Water For Theatre		Rongo	1500		588100
	5700 · Programme Other Direct Costs	5701 · Events and Participant Costs	57018 · Water for Theatre-DIRECT COST	Other Operating Costs	2018-08-11	Year 1	2018-08-01	Water for theatre		Rongo	9000		597100
	5700 · Programme Other Direct Costs	5701 · Events and Participant Costs	57018 · Water for Theatre-DIRECT COST	Other Operating Costs	2018-08-13	Year 1	2018-08-01	Water for theatre		Rongo	4000		601100
	5700 · Programme Other Direct Costs	5701 · Events and Participant Costs	57018 · Water for Theatre-DIRECT COST	Other Operating Costs	2018-08-13	Year 1	2018-08-01	Water for Theatre		Rongo	6000		607100
	5700 · Programme Other Direct Costs	5701 · Events and Participant Costs	57018 · Water for Theatre-DIRECT COST	Other Operating Costs	2018-09-15	Year 1	2018-09-01	Water for use		Rongo	4266		611366
	5700 · Programme Other Direct Costs	5701 · Events and Participant Costs	57018 · Water for Theatre-DIRECT COST	Other Operating Costs	2018-09-12	Year 1	2018-09-01	Water for Use		Rongo	5000		616366
	5700 · Programme Other Direct Costs	5701 · Events and Participant Costs	57018 · Water for Theatre-DIRECT COST	Other Operating Costs	2018-09-12	Year 1	2018-09-01	Water for use		Rongo	5000		621366
	5700 · Programme Other Direct Costs	5701 · Events and Participant Costs	57018 · Water for Theatre-DIRECT COST	Other Operating Costs	2018-10-31	Year 2	2018-10-01	Water for Theatre Use		Rongo	2000		623366
	5700 · Programme Other Direct Costs	5701 · Events and Participant Costs	57018 · Water for Theatre-DIRECT COST	Other Operating Costs	2018-10-31	Year 2	2018-10-01	Water for Theatre Use		Rongo	1000		624366
	5700 · Programme Other Direct Costs	5701 · Events and Participant Costs	57018 · Water for Theatre-DIRECT COST	Other Operating Costs	2018-10-31	Year 2	2018-10-01	Water for Theatre Use		Rongo	2000		626366
	5700 · Programme Other Direct Costs	5701 · Events and Participant Costs	57018 · Water for Theatre-DIRECT COST	Other Operating Costs	2018-10-31	Year 2	2018-10-01	Water for Theatre Use		Rongo	2000		628366
	5700 · Programme Other Direct Costs	5701 · Events and Participant Costs	57018 · Water for Theatre-DIRECT COST	Other Operating Costs	2018-11-30	Year 2	2018-11-01	Water for Theatre use		Rongo	5500		633866
	5700 · Programme Other Direct Costs	5701 · Events and Participant Costs	57018 · Water for Theatre-DIRECT COST	Other Operating Costs	2018-11-30	Year 2	2018-11-01	Water for Theatre use		Rongo	5500		639366
	5700 · Programme Other Direct Costs	5701 · Events and Participant Costs	57018 · Water for Theatre-DIRECT COST	Other Operating Costs	2018-12-14	Year 2	2018-12-01	Water for THeatre Use		Rongo	6000		645366
	5700 · Programme Other Direct Costs	5701 · Events and Participant Costs	57018 · Water for Theatre-DIRECT COST	Other Operating Costs	2018-12-14	Year 2	2018-12-01	Water for THeatre Use		Rongo	5500		650866
	5700 · Programme Other Direct Costs	5701 · Events and Participant Costs	57018 · Water for Theatre-DIRECT COST	Other Operating Costs	2018-12-31	Year 2	2018-12-01	Water for THeatre Use		Rongo	3000		653866
	5700 · Programme Other Direct Costs	5701 · Events and Participant Costs	57018 · Water for Theatre-DIRECT COST	Other Operating Costs	2018-12-31	Year 2	2018-12-01	Water for THeatre Use		Rongo	6000		659866
	5700 · Programme Other Direct Costs	5701 · Events and Participant Costs	57018 · Water for Theatre-DIRECT COST	Other Operating Costs	2018-12-31	Year 2	2018-12-01	Water for THeatre Use		Rongo	3000		662866
	5700 · Programme Other Direct Costs	5701 · Events and Participant Costs	Total 57018 · Water for Theatre								662866	0	662866
	5700 · Programme Other Direct Costs	5701 · Events and Participant Costs	57019 · Allowances-OTHER DIRECT COST INCENTIVE
	5700 · Programme Other Direct Costs	5701 · Events and Participant Costs	57019 · Allowances-OTHER DIRECT COST INCENTIVE	Personnel	2018-02-26	Year 1	2018-02-01	Allowances for EIMC Training		HQ	34500		34500
	5700 · Programme Other Direct Costs	5701 · Events and Participant Costs	57019 · Allowances-OTHER DIRECT COST INCENTIVE	Personnel	2018-02-26	Year 1	2018-02-01	Fares for EIMC Training		HQ	21800		56300
	5700 · Programme Other Direct Costs	5701 · Events and Participant Costs	57019 · Allowances-OTHER DIRECT COST INCENTIVE	Personnel	2018-03-19	Year 1	2018-03-01	Motivation Allowance for target achievement RRI		HQ	57500		113800
	5700 · Programme Other Direct Costs	5701 · Events and Participant Costs	57019 · Allowances-OTHER DIRECT COST INCENTIVE	Personnel	2018-03-23	Year 1	2018-03-01	Training on social mobilisation Allowance		HQ	73500		187300
	5700 · Programme Other Direct Costs	5701 · Events and Participant Costs	57019 · Allowances-OTHER DIRECT COST INCENTIVE	Personnel	2018-07-18	Year 1	2018-07-01	Motivation allowances for team 18A9 RRI		HQ	8500		195800
	5700 · Programme Other Direct Costs	5701 · Events and Participant Costs	57019 · Allowances-OTHER DIRECT COST INCENTIVE	Personnel	2018-08-25	Year 1	2018-08-01	Lunch allowances		HQ	103500		299300
	5700 · Programme Other Direct Costs	5701 · Events and Participant Costs	57019 · Allowances-OTHER DIRECT COST INCENTIVE	Personnel	2018-08-30	Year 1	2018-08-01	Motivation allowances		HQ	5000		304300
	5700 · Programme Other Direct Costs	5701 · Events and Participant Costs	57019 · Allowances-OTHER DIRECT COST INCENTIVE	Personnel	2018-08-30	Year 1	2018-08-01	Motivation allowances		HQ	12000		316300
	5700 · Programme Other Direct Costs	5701 · Events and Participant Costs	57019 · Allowances-OTHER DIRECT COST INCENTIVE	Personnel	2018-08-22	Year 1	2018-08-01	Supervision		HQ	750		317050
	5700 · Programme Other Direct Costs	5701 · Events and Participant Costs	57019 · Allowances-OTHER DIRECT COST INCENTIVE	Personnel	2018-08-22	Year 1	2018-08-01	Motivation Allowances		HQ	4600		321650
	5700 · Programme Other Direct Costs	5701 · Events and Participant Costs	57019 · Allowances-OTHER DIRECT COST INCENTIVE	Personnel	2018-08-22	Year 1	2018-08-01	Motivation Allowances		HQ	12000		333650
	5700 · Programme Other Direct Costs	5701 · Events and Participant Costs	57019 · Allowances-OTHER DIRECT COST INCENTIVE	Personnel	2018-08-22	Year 1	2018-08-01	Motivation Allowances		HQ	7000		340650
	5700 · Programme Other Direct Costs	5701 · Events and Participant Costs	57019 · Allowances-OTHER DIRECT COST INCENTIVE	Personnel	2018-09-12	Year 1	2018-09-01	Motivation allowance		HQ	114000		454650
	5700 · Programme Other Direct Costs	5701 · Events and Participant Costs	57019 · Allowances-OTHER DIRECT COST INCENTIVE	Personnel	2018-09-12	Year 1	2018-09-01	Motivation allowance		HQ	70750		525400
	5700 · Programme Other Direct Costs	5701 · Events and Participant Costs	57019 · Allowances-OTHER DIRECT COST INCENTIVE	Personnel	2018-09-12	Year 1	2018-09-01	Motivation allowance		HQ	30000		555400
	5700 · Programme Other Direct Costs	5701 · Events and Participant Costs	57019 · Allowances-OTHER DIRECT COST INCENTIVE	Personnel	2018-09-12	Year 1	2018-09-01	Motivation allowance		HQ	29000		584400
	5700 · Programme Other Direct Costs	5701 · Events and Participant Costs	57019 · Allowances-OTHER DIRECT COST INCENTIVE	Personnel	2018-09-12	Year 1	2018-09-01	Motivation allowance		HQ	44500		628900
	5700 · Programme Other Direct Costs	5701 · Events and Participant Costs	57019 · Allowances-OTHER DIRECT COST INCENTIVE	Personnel	2018-09-12	Year 1	2018-09-01	Motivation allowance		HQ	70000		698900
	5700 · Programme Other Direct Costs	5701 · Events and Participant Costs	57019 · Allowances-OTHER DIRECT COST INCENTIVE	Personnel	2018-09-12	Year 1	2018-09-01	Motivation Allowances		HQ	57000		755900
	5700 · Programme Other Direct Costs	5701 · Events and Participant Costs	57019 · Allowances-OTHER DIRECT COST INCENTIVE	Personnel	2018-09-25	Year 1	2018-09-01	Motivation Allowances		HQ	44000		799900
	5700 · Programme Other Direct Costs	5701 · Events and Participant Costs	57019 · Allowances-OTHER DIRECT COST INCENTIVE	Personnel	2018-09-25	Year 1	2018-09-01	Motivation Allowances		HQ	24000		823900
	5700 · Programme Other Direct Costs	5701 · Events and Participant Costs	57019 · Allowances-OTHER DIRECT COST INCENTIVE	Personnel	2018-09-25	Year 1	2018-09-01	Motivation Allowances		HQ	19000		842900
	5700 · Programme Other Direct Costs	5701 · Events and Participant Costs	57019 · Allowances-OTHER DIRECT COST INCENTIVE	Personnel	2018-09-25	Year 1	2018-09-01	Fares and perdiem		HQ	19000		861900
	5700 · Programme Other Direct Costs	5701 · Events and Participant Costs	57019 · Allowances-OTHER DIRECT COST INCENTIVE	Personnel	2018-09-25	Year 1	2018-09-01	Motivation Allowances		HQ	51000		912900
	5700 · Programme Other Direct Costs	5701 · Events and Participant Costs	57019 · Allowances-OTHER DIRECT COST INCENTIVE	Personnel	2018-09-25	Year 1	2018-09-01	Motivation Allowances		HQ	42500		955400
	5700 · Programme Other Direct Costs	5701 · Events and Participant Costs	57019 · Allowances-OTHER DIRECT COST INCENTIVE	Personnel	2018-09-25	Year 1	2018-09-01	Motivation Allowances		HQ	21000		976400
	5700 · Programme Other Direct Costs	5701 · Events and Participant Costs	57019 · Allowances-OTHER DIRECT COST INCENTIVE	Personnel	2018-09-25	Year 1	2018-09-01	Motivation Allowance		HQ	106000		1082400
	5700 · Programme Other Direct Costs	5701 · Events and Participant Costs	57019 · Allowances-OTHER DIRECT COST INCENTIVE	Personnel	2018-09-27	Year 1	2018-09-01	Camping allowances RR		HQ	60000		1142400
	5700 · Programme Other Direct Costs	5701 · Events and Participant Costs	57019 · Allowances-OTHER DIRECT COST INCENTIVE	Personnel	2018-09-27	Year 1	2018-09-01	Camping allowances		HQ	85500		1227900
	5700 · Programme Other Direct Costs	5701 · Events and Participant Costs	57019 · Allowances-OTHER DIRECT COST INCENTIVE	Personnel	2018-09-27	Year 1	2018-09-01	VMMC Camping allowances		HQ	204000		1431900
	5700 · Programme Other Direct Costs	5701 · Events and Participant Costs	57019 · Allowances-OTHER DIRECT COST INCENTIVE	Personnel	2018-09-12	Year 1	2018-09-01	Transfer Allowances		HQ	7000		1438900
	5700 · Programme Other Direct Costs	5701 · Events and Participant Costs	57019 · Allowances-OTHER DIRECT COST INCENTIVE	Personnel	2018-09-30	Year 1	2018-09-01	Motivation allowances		HQ	122572		1561472
	5700 · Programme Other Direct Costs	5701 · Events and Participant Costs	57019 · Allowances-OTHER DIRECT COST INCENTIVE	Personnel	2018-03-27	Year 1	2018-03-01	Allowances for CHW eg Transport refund		Migori	87340		1648812
	5700 · Programme Other Direct Costs	5701 · Events and Participant Costs	57019 · Allowances-OTHER DIRECT COST INCENTIVE	Personnel	2018-05-15	Year 1	2018-05-01	Fares allowances for CHMT Support staff		Migori	22000		1670812
	5700 · Programme Other Direct Costs	5701 · Events and Participant Costs	57019 · Allowances-OTHER DIRECT COST INCENTIVE	Personnel	2018-05-15	Year 1	2018-05-01	Allowances during VMMC Service Providers Training		Migori	179800		1850612
	5700 · Programme Other Direct Costs	5701 · Events and Participant Costs	57019 · Allowances-OTHER DIRECT COST INCENTIVE	Personnel	2018-09-12	Year 1	2018-09-01	Training Allowances		Migori	93860		1944472
	5700 · Programme Other Direct Costs	5701 · Events and Participant Costs	57019 · Allowances-OTHER DIRECT COST INCENTIVE	Personnel	2018-09-12	Year 1	2018-09-01	Training Allowances		Migori	121550		2066022
	5700 · Programme Other Direct Costs	5701 · Events and Participant Costs	57019 · Allowances-OTHER DIRECT COST INCENTIVE	Personnel	2018-09-12	Year 1	2018-09-01	Motivation Allowances		Migori	42000		2108022
	5700 · Programme Other Direct Costs	5701 · Events and Participant Costs	57019 · Allowances-OTHER DIRECT COST INCENTIVE	Personnel	2018-09-12	Year 1	2018-09-01	Motivation Allowances		Migori	56940		2164962
	5700 · Programme Other Direct Costs	5701 · Events and Participant Costs	57019 · Allowances-OTHER DIRECT COST INCENTIVE	Personnel	2018-09-27	Year 1	2018-09-01	VMMC Training allowances		Migori	213400		2378362
	5700 · Programme Other Direct Costs	5701 · Events and Participant Costs	57019 · Allowances-OTHER DIRECT COST INCENTIVE	Personnel	2018-09-27	Year 1	2018-09-01	Training Allowances		Migori	9000		2387362
	5700 · Programme Other Direct Costs	5701 · Events and Participant Costs	57019 · Allowances-OTHER DIRECT COST INCENTIVE	Personnel	2018-09-27	Year 1	2018-09-01	Refresher training Allowances		Migori	21400		2408762
	5700 · Programme Other Direct Costs	5701 · Events and Participant Costs	57019 · Allowances-OTHER DIRECT COST INCENTIVE	Personnel	2018-09-27	Year 1	2018-09-01	Allowances refresher Training		Migori	50100		2458862
	5700 · Programme Other Direct Costs	5701 · Events and Participant Costs	57019 · Allowances-OTHER DIRECT COST INCENTIVE	Personnel	2018-12-12	Year 2	2018-12-01	MOH Fares		Migori	1000		2459862
	5700 · Programme Other Direct Costs	5701 · Events and Participant Costs	57019 · Allowances-OTHER DIRECT COST INCENTIVE	Personnel	2018-08-30	Year 1	2018-08-01	Motivation Allowances		Nyatike	52000		2511862
	5700 · Programme Other Direct Costs	5701 · Events and Participant Costs	57019 · Allowances-OTHER DIRECT COST INCENTIVE	Personnel	2018-09-12	Year 1	2018-09-01	Motivation Allowances		Nyatike	63000		2574862
	5700 · Programme Other Direct Costs	5701 · Events and Participant Costs	57019 · Allowances-OTHER DIRECT COST INCENTIVE	Personnel	2018-12-31	Year 2	2018-12-01	Security Allowance		Nyatike	1000		2575862
	5700 · Programme Other Direct Costs	5701 · Events and Participant Costs	57019 · Allowances-OTHER DIRECT COST INCENTIVE	Personnel	2018-12-31	Year 2	2018-12-01	Security allowance		Nyatike	1000		2576862
	5700 · Programme Other Direct Costs	5701 · Events and Participant Costs	57019 · Allowances-OTHER DIRECT COST INCENTIVE	Personnel	2018-12-31	Year 2	2018-12-01	Security allowance		Nyatike	1000		2577862
	5700 · Programme Other Direct Costs	5701 · Events and Participant Costs	57019 · Allowances-OTHER DIRECT COST INCENTIVE	Personnel	2018-02-15	Year 1	2018-02-01	Lunch allowance for Target Achievement		Rongo	45000		2622862
	5700 · Programme Other Direct Costs	5701 · Events and Participant Costs	57019 · Allowances-OTHER DIRECT COST INCENTIVE	Personnel	2018-03-29	Year 1	2018-03-01	Relocation Allowance for Rongo Alo Bernard Oruko		Rongo	7082		2629944
	5700 · Programme Other Direct Costs	5701 · Events and Participant Costs	57019 · Allowances-OTHER DIRECT COST INCENTIVE	Personnel	2018-09-12	Year 1	2018-09-01	Motivation Allowance		Rongo	55910		2685854
	5700 · Programme Other Direct Costs	5701 · Events and Participant Costs	Total 57019 · Allowances								2685854	0	2685854
	5700 · Programme Other Direct Costs	5701 · Events and Participant Costs	57020 · Training DS Theory conf Package
	5700 · Programme Other Direct Costs	5701 · Events and Participant Costs	57020 · Training DS Theory conf Package	Training	2017-12-11	Year 1	2017-12-01	Conference package Dorsal Slit Training		Migori	138200		138200
	5700 · Programme Other Direct Costs	5701 · Events and Participant Costs	57020 · Training DS Theory conf Package	Training	2018-01-03	Year 1	2018-01-01	Full Day Conference 16 pax and Accomodation 10 pax Dorsal Slit Training		Migori	52200		190400
	5700 · Programme Other Direct Costs	5701 · Events and Participant Costs	57020 · Training DS Theory conf Package	Training	2018-07-02	Year 1	2018-07-01	Conference package and Accomodation Dorsal Slit Refresher Training		Migori	3445		193845
	5700 · Programme Other Direct Costs	5701 · Events and Participant Costs	57020 · Training DS Theory conf Package	Training	2018-07-02	Year 1	2018-07-01	Conference package and Accomodation Dorsal Slit Refresher Training		Migori	63155		257000
	5700 · Programme Other Direct Costs	5701 · Events and Participant Costs	57020 · Training DS Theory conf Package	Training	2018-09-13	Year 1	2018-09-01	Conference package and Accomodation		Migori	2287		259287
	5700 · Programme Other Direct Costs	5701 · Events and Participant Costs	57020 · Training DS Theory conf Package	Training	2018-09-13	Year 1	2018-09-01	Conference package and Accomodation		Migori	41913		301200
	5700 · Programme Other Direct Costs	5701 · Events and Participant Costs	57020 · Training DS Theory conf Package	Training	2018-09-13	Year 1	2018-09-01	Conference package and Accomodation		Migori	26077		327277
	5700 · Programme Other Direct Costs	5701 · Events and Participant Costs	57020 · Training DS Theory conf Package	Training	2018-09-13	Year 1	2018-09-01	Conference package and Accomodation		Migori	1423		328700
	5700 · Programme Other Direct Costs	5701 · Events and Participant Costs	Total 57020 · Training DS Theory conf Package								328700	0	328700
	5700 · Programme Other Direct Costs	5701 · Events and Participant Costs	57021 · Training EIMC Fares
	5700 · Programme Other Direct Costs	5701 · Events and Participant Costs	57021 · Training EIMC Fares	Training	2018-06-20	Year 1	2018-06-01	Transport refund for EIMC meeting		Migori	30000		30000
	5700 · Programme Other Direct Costs	5701 · Events and Participant Costs	Total 57021 · Training EIMC Fares								30000	0	30000
	5700 · Programme Other Direct Costs	5701 · Events and Participant Costs	57022 · Training EIMC Conf Package
	5700 · Programme Other Direct Costs	5701 · Events and Participant Costs	57022 · Training EIMC Conf Package	Training	2018-09-24	Year 1	2018-09-01	Accomodation and Conference Facility-EIMC Training		HQ	0		0
	5700 · Programme Other Direct Costs	5701 · Events and Participant Costs	57022 · Training EIMC Conf Package	Training	2018-09-24	Year 1	2018-09-01	Accomodation and Conference Facility-EIMC Training		HQ	0		0
	5700 · Programme Other Direct Costs	5701 · Events and Participant Costs	57022 · Training EIMC Conf Package	Training	2018-12-10	Year 2	2018-12-01	Conference Package		HQ	138637		138637
	5700 · Programme Other Direct Costs	5701 · Events and Participant Costs	57022 · Training EIMC Conf Package	Training	2018-12-10	Year 2	2018-12-01	Conference Package		HQ	7563		146200
	5700 · Programme Other Direct Costs	5701 · Events and Participant Costs	57022 · Training EIMC Conf Package	Training	2018-06-20	Year 1	2018-06-01	EIMC meeting related expenses		Migori	60000		206200
	5700 · Programme Other Direct Costs	5701 · Events and Participant Costs	57022 · Training EIMC Conf Package	Training	2018-07-02	Year 1	2018-07-01	Training EIMC Practicum		Migori	16594		222794
	5700 · Programme Other Direct Costs	5701 · Events and Participant Costs	57022 · Training EIMC Conf Package	Training	2018-07-02	Year 1	2018-07-01	Taining EIMC Practicum		Migori	906		223700
	5700 · Programme Other Direct Costs	5701 · Events and Participant Costs	57022 · Training EIMC Conf Package	Training	2018-07-02	Year 1	2018-07-01	Conference package EIMC Refresher Training		Migori	559		224259
	5700 · Programme Other Direct Costs	5701 · Events and Participant Costs	57022 · Training EIMC Conf Package	Training	2018-07-02	Year 1	2018-07-01	Conference package EIMC Refresher Training		Migori	10241		234500
	5700 · Programme Other Direct Costs	5701 · Events and Participant Costs	Total 57022 · Training EIMC Conf Package								234500	0	234500
	5700 · Programme Other Direct Costs	5701 · Events and Participant Costs	57023 · Training UMB Procedure-Conf Pac
	5700 · Programme Other Direct Costs	5701 · Events and Participant Costs	57023 · Training UMB Procedure-Conf Pac	Training	2017-12-01	Year 1	2017-12-01	Half Day Conference 4 People-Training UMB procedures		HQ	6800		6800
	5700 · Programme Other Direct Costs	5701 · Events and Participant Costs	Total 57023 · Training UMB Procedure-Conf Pac								6800	0	6800
	5700 · Programme Other Direct Costs	5701 · Events and Participant Costs	57024 · Support Supervision-MOH
	5700 · Programme Other Direct Costs	5701 · Events and Participant Costs	57024 · Support Supervision-MOH	Support Supervision	2018-02-20	Year 1	2018-02-01	Appraisal and supervision in Migori county		HQ	20000		20000
	5700 · Programme Other Direct Costs	5701 · Events and Participant Costs	57024 · Support Supervision-MOH	Support Supervision	2018-03-08	Year 1	2018-03-01	Support supervision immunization of staff against Hep B		HQ	9500		29500
	5700 · Programme Other Direct Costs	5701 · Events and Participant Costs	57024 · Support Supervision-MOH	Support Supervision	2018-07-10	Year 1	2018-07-01	Supervision in Rongo-HR		HQ	750		30250
	5700 · Programme Other Direct Costs	5701 · Events and Participant Costs	57024 · Support Supervision-MOH	Support Supervision	2018-07-14	Year 1	2018-07-01	SIMS Visitation		HQ	9000		39250
	5700 · Programme Other Direct Costs	5701 · Events and Participant Costs	57024 · Support Supervision-MOH	Support Supervision	2018-08-30	Year 1	2018-08-01	Support supervision		HQ	3000		42250
	5700 · Programme Other Direct Costs	5701 · Events and Participant Costs	57024 · Support Supervision-MOH	Support Supervision	2018-08-22	Year 1	2018-08-01	Program Supervision		HQ	3000		45250
	5700 · Programme Other Direct Costs	5701 · Events and Participant Costs	57024 · Support Supervision-MOH	Support Supervision	2018-08-22	Year 1	2018-08-01	QA Support supervision		HQ	16000		61250
	5700 · Programme Other Direct Costs	5701 · Events and Participant Costs	57024 · Support Supervision-MOH	Support Supervision	2018-08-22	Year 1	2018-08-01	support supervision		HQ	17250		78500
	5700 · Programme Other Direct Costs	5701 · Events and Participant Costs	57024 · Support Supervision-MOH	Support Supervision	2018-08-22	Year 1	2018-08-01	Support supervision		HQ	12000		90500
	5700 · Programme Other Direct Costs	5701 · Events and Participant Costs	57024 · Support Supervision-MOH	Support Supervision	2018-08-22	Year 1	2018-08-01	Support supervision		HQ	21000		111500
	5700 · Programme Other Direct Costs	5701 · Events and Participant Costs	57024 · Support Supervision-MOH	Support Supervision	2018-08-22	Year 1	2018-08-01	Support Supervision		HQ	12850		124350
	5700 · Programme Other Direct Costs	5701 · Events and Participant Costs	57024 · Support Supervision-MOH	Support Supervision	2018-08-22	Year 1	2018-08-01	Support Supervision		HQ	9000		133350
	5700 · Programme Other Direct Costs	5701 · Events and Participant Costs	57024 · Support Supervision-MOH	Support Supervision	2018-08-22	Year 1	2018-08-01	Support Supervision		HQ	6200		139550
	5700 · Programme Other Direct Costs	5701 · Events and Participant Costs	57024 · Support Supervision-MOH	Support Supervision	2018-09-25	Year 1	2018-09-01	National DQA		HQ	5250		144800
	5700 · Programme Other Direct Costs	5701 · Events and Participant Costs	57024 · Support Supervision-MOH	Support Supervision	2018-09-27	Year 1	2018-09-01	QA Support supervision		HQ	18000		162800
	5700 · Programme Other Direct Costs	5701 · Events and Participant Costs	57024 · Support Supervision-MOH	Support Supervision	2018-09-27	Year 1	2018-09-01	QA Support Supervision		HQ	60500		223300
	5700 · Programme Other Direct Costs	5701 · Events and Participant Costs	57024 · Support Supervision-MOH	Support Supervision	2018-09-27	Year 1	2018-09-01	QA Support supervision		HQ	43000		266300
	5700 · Programme Other Direct Costs	5701 · Events and Participant Costs	57024 · Support Supervision-MOH	Support Supervision	2018-09-27	Year 1	2018-09-01	Support supervision		HQ	9000		275300
	5700 · Programme Other Direct Costs	5701 · Events and Participant Costs	57024 · Support Supervision-MOH	Support Supervision	2018-09-27	Year 1	2018-09-01	QA Support supervision		HQ	55000		330300
	5700 · Programme Other Direct Costs	5701 · Events and Participant Costs	57024 · Support Supervision-MOH	Support Supervision	2018-09-25	Year 1	2018-09-01	Field supervision store DPT		HQ	8700		339000
	5700 · Programme Other Direct Costs	5701 · Events and Participant Costs	57024 · Support Supervision-MOH	Support Supervision	2018-09-27	Year 1	2018-09-01	Support supervision		HQ	44500		383500
	5700 · Programme Other Direct Costs	5701 · Events and Participant Costs	57024 · Support Supervision-MOH	Support Supervision	2018-11-16	Year 2	2018-11-01	Staff Perdiem		HQ	1500		385000
	5700 · Programme Other Direct Costs	5701 · Events and Participant Costs	57024 · Support Supervision-MOH	Support Supervision	2018-12-31	Year 2	2018-12-01	MOH Suport Supervision		HQ	16000		401000
	5700 · Programme Other Direct Costs	5701 · Events and Participant Costs	57024 · Support Supervision-MOH	Support Supervision	2018-01-03	Year 1	2018-01-01	Support supervision and mentorship		Migori	18750		419750
	5700 · Programme Other Direct Costs	5701 · Events and Participant Costs	57024 · Support Supervision-MOH	Support Supervision	2018-01-10	Year 1	2018-01-01	QA/QC Support supervision in Migori		Migori	12500		432250
	5700 · Programme Other Direct Costs	5701 · Events and Participant Costs	57024 · Support Supervision-MOH	Support Supervision	2018-02-27	Year 1	2018-02-01	Support supervision and mentorship		Migori	58000		490250
	5700 · Programme Other Direct Costs	5701 · Events and Participant Costs	57024 · Support Supervision-MOH	Support Supervision	2018-03-07	Year 1	2018-03-01	Accomodation and perdiem for Data Audit and support supervison		Migori	35000		525250
	5700 · Programme Other Direct Costs	5701 · Events and Participant Costs	57024 · Support Supervision-MOH	Support Supervision	2018-03-07	Year 1	2018-03-01	QA Support supervision in Migori		Migori	20000		545250
	5700 · Programme Other Direct Costs	5701 · Events and Participant Costs	57024 · Support Supervision-MOH	Support Supervision	2018-05-17	Year 1	2018-05-01	Support supervision in Migori		Migori	7000		552250
	5700 · Programme Other Direct Costs	5701 · Events and Participant Costs	57024 · Support Supervision-MOH	Support Supervision	2018-05-15	Year 1	2018-05-01	Mentorship and support supervision		Migori	14800		567050
	5700 · Programme Other Direct Costs	5701 · Events and Participant Costs	57024 · Support Supervision-MOH	Support Supervision	2018-05-15	Year 1	2018-05-01	Support Supervision		Migori	13250		580300
	5700 · Programme Other Direct Costs	5701 · Events and Participant Costs	57024 · Support Supervision-MOH	Support Supervision	2018-05-15	Year 1	2018-05-01	Support Supervision		Migori	7750		588050
	5700 · Programme Other Direct Costs	5701 · Events and Participant Costs	57024 · Support Supervision-MOH	Support Supervision	2018-07-09	Year 1	2018-07-01	Conference package and Acommodation Supervision in Migori County		Migori	6725		594775
	5700 · Programme Other Direct Costs	5701 · Events and Participant Costs	57024 · Support Supervision-MOH	Support Supervision	2018-07-09	Year 1	2018-07-01	Conference package and Acommodation Supervision in Migori County		Migori	123275		718050
	5700 · Programme Other Direct Costs	5701 · Events and Participant Costs	57024 · Support Supervision-MOH	Support Supervision	2018-07-20	Year 1	2018-07-01	Accomodation and conference package Appraisal		Migori	9482		727532
	5700 · Programme Other Direct Costs	5701 · Events and Participant Costs	57024 · Support Supervision-MOH	Support Supervision	2018-07-20	Year 1	2018-07-01	Accomodation and conference package Appraisal		Migori	518		728050
	5700 · Programme Other Direct Costs	5701 · Events and Participant Costs	57024 · Support Supervision-MOH	Support Supervision	2018-07-07	Year 1	2018-07-01	QA Support supervision		Migori	7500		735550
	5700 · Programme Other Direct Costs	5701 · Events and Participant Costs	57024 · Support Supervision-MOH	Support Supervision	2018-07-19	Year 1	2018-07-01	Support supervision		Migori	7000		742550
	5700 · Programme Other Direct Costs	5701 · Events and Participant Costs	57024 · Support Supervision-MOH	Support Supervision	2018-08-02	Year 1	2018-08-01	Accomodation and Breakfast-Field Supervision		Migori	5698		748248
	5700 · Programme Other Direct Costs	5701 · Events and Participant Costs	57024 · Support Supervision-MOH	Support Supervision	2018-08-02	Year 1	2018-08-01	Accomodation and Breakfast-Field Supervision		Migori	311		748559
	5700 · Programme Other Direct Costs	5701 · Events and Participant Costs	57024 · Support Supervision-MOH	Support Supervision	2018-08-30	Year 1	2018-08-01	QA Support supervision		Migori	28448		777007
	5700 · Programme Other Direct Costs	5701 · Events and Participant Costs	57024 · Support Supervision-MOH	Support Supervision	2018-08-30	Year 1	2018-08-01	QA Support supervision		Migori	1552		778559
	5700 · Programme Other Direct Costs	5701 · Events and Participant Costs	57024 · Support Supervision-MOH	Support Supervision	2018-08-22	Year 1	2018-08-01	QA Support supervision		Migori	16000		794559
	5700 · Programme Other Direct Costs	5701 · Events and Participant Costs	57024 · Support Supervision-MOH	Support Supervision	2018-09-12	Year 1	2018-09-01	Support supervision		Migori	20000		814559
[truncated: 1,584 more rows]

[truncated: 28 more sheets: PROGRAM EXP-IRDO (2), Pivot 1, Pivot Allocation, Mixed Migori, Static Migori, Mobile Migori, Sheet 1, Demand Creation, Communication, Commodities, Repair and Maintenance, Meetings, Training, Support Supervision, Admin Costs, Other direct costs, Travel and Transport, IRDO-Staff Costs, MOH-Utilities and Overheads, MoH Workings …]
