# Supplementary material for: Making voluntary medical male circumcision services sustainable: Findings from Kenya’s pilot models, baseline and year 1
Source: PLoS One. 2021 Jun 11;16(6):e0252725. doi: 10.1371/journal.pone.0252725 (PMC8195380; doi:10.1371/journal.pone.0252725)
Supplement: S1 Data — (ZIP) [file pone.0252725.s008.zip › data files/expenditure data UMB baseline.xls]

## Sheet: Introduction
	BACKGROUND INFORMATION
	Name of the Institution	University of Maryland
	Contact Person
	Designation/Position
	Adress
	Phone
	Email
	Type of Institution
	Indicate the CURRENCY that will be used to complete the questionnaire

## Sheet: Revisedpay roll
						SALARY EXCHANGE RAT E	MEDICAL	WIBA
	Date		Cadre	LOE allocated	USD costs year allocation	101.278	0.08	0.01	TOTAL KES
	2016-11-14	MIGORI - VMMC team	Driver		10182.4	1.03124e+06	82499.6	10312.4	1.12406e+06
	2016-12-01	MIGORI - VMMC team	VMMC Advisor		41917.5	4.2453e+06	339624	42453	4.62738e+06
	2016-12-01	MIGORI - VMMC team	QA/Training Officer		26547.8	2.68869e+06	215095	26886.9	2.93067e+06
	2016-12-01	MIGORI - VMMC team	QA/Training Officer		26547.8	2.68869e+06	215095	26886.9	2.93067e+06
	2016-12-01	MIGORI - VMMC team	EIMC Tech Leads/Trainers		26547.8	2.68869e+06	215095	26886.9	2.93067e+06
	2017-01-03	MIGORI - VMMC team	Driver		8889.96	900353	72028.2	9003.53	981384
	2017-02-01	MIGORI - VMMC team	NO/ VMMC Surgeon		10731.6	1.08687e+06			1.08687e+06
	2017-02-01	MIGORI - VMMC team	RCO/ VMMC Surgeon		8985.28	910007			910007
	2017-02-01	MIGORI - VMMC team	NO/ VMMC Surgeon		10684.8	1.08213e+06			1.08213e+06
	2017-02-01	MIGORI - VMMC team	NO/ VMMC Surgeon		10684.8	1.08213e+06			1.08213e+06
	2017-02-01	MIGORI - VMMC team	NO/ VMMC Surgeon		10731.6	1.08687e+06			1.08687e+06
	2017-02-01	MIGORI - VMMC team	RCO/ VMMC Surgeon		10731.6	1.08687e+06			1.08687e+06
	2017-02-07	MIGORI - VMMC team	Clinical Officer/ Surgeons		10731.6	1.08687e+06			1.08687e+06
	2017-02-07	MIGORI - VMMC team	Clinical Officer/ Surgeons		10731.6	1.08687e+06			1.08687e+06
	2017-02-07	MIGORI - VMMC team	Clinical Officer/ Surgeons		10731.6	1.08687e+06			1.08687e+06
	2017-02-07	MIGORI - VMMC team	Scrub Nurse/		1000	101278			101278
	2017-02-07	MIGORI - VMMC team	Scrub Nurse		10638	1.07739e+06			1.07739e+06
	2017-02-07	MIGORI - VMMC team	Scrub Nurse		10731.6	1.08687e+06			1.08687e+06
	2017-03-01	MIGORI - VMMC team	RCO/ VMMC Surgeon		8759.68	887158			887158
	2017-03-01	MIGORI - VMMC team	NO/ VMMC Surgeon		8759.68	887158			887158
	2017-03-01	MIGORI - VMMC team	driver		6647.95	673287	53863	6732.87	733883
	2017-03-28	MIGORI - VMMC team	Driver		6618.31	670286	53622.9	6702.86	730612
	2017-04-01	MIGORI - VMMC team	RCO/ VMMC Surgeon		8473.64	858189			858189
	2017-04-03	MIGORI - VMMC team	Driver		6312.08	639272	51141.8	6392.72	696806
	2017-04-03	MIGORI - VMMC team	Driver		6312.08	639272	51141.8	6392.72	696806
	2016-10-01	Other Admin staff	Program Director/ Co-PI	0.09	9654.6	977794	78223.5	9777.94	1.0658e+06
	2017-02-01	Other Admin staff	Strategic Information Advisor	0.09	2616.61	265004	21200.3	2650.04	288854
	2016-11-01	Other Admin staff	Senior Technical Advisor	0.09	6596.4	668067	53445.3	6680.67	728193
	2016-12-15	Other Admin staff	Program Manager	0.09	2793.16	282884	22630.7	2828.84	308344
	2016-10-01	Other Admin staff	Finance and Operations manager	0.09	7862.43	796287	63703	7962.87	867953
	2016-12-01	Other Admin staff	Finance Officer	0.09	2182.62	221050	17684	2210.5	240945
	2017-04-18	Other Admin staff	Admin Assistant	0.09	738.58	74801.5	5984.12	748.015	81533.7
	2016-12-01	Other Admin staff	Program Officer	0.09	1879.77	190378	15230.2	1903.78	207512
	2017-01-01	Other Admin staff	Data Officers - M & E	0.09	10234	1.03647e+06	82917.6	10364.7	1.12975e+06
	2016-12-01	Other Admin staff	HR officer	0.09	1096.53	111054	8884.32	1110.54	121049
	2016-12-01	Other Admin staff	Grants officer	0.09	1091.31	110525	8842	1105.25	120472
	2016-10-01	Other Admin staff	National office staff ratio	0.09	7983.56	808555	64684.4	8085.55	881325
							0
		SUB award - October & November			Fringe
			Clinical Officers	341461	128649	470110
			Registered Nurses	369427	139186	508613
			Hygiene Staff	65102	24527.9	89629.9
			Field Officers	64350	24244.6	88594.6
			Sub County Accounts & Logistic Officer	12833	4834.98	17668
			Consellors	235049	88557.4	323606
				1088222	410000	1498222

## Sheet: payroll cost s
Date	Staff	Cadre	LOE allocated	USD costs year allocation	101.278	0.08	0.01	TOTAL KES	2016-10-01	2016-11-01	2016-12-01	2017-01-01	2017-02-01	2017-03-01	2017-04-01	2017-05-01	2017-06-01	2017-07-01	2017-08-01	2017-09-01	2017-10-01	Nov	Total
2016-10-01	Other Admin staff	Program Director/ Co-PI	0.09	9654.6	977794	78223.5	9777.94	1.0658e+06	88816.3	88816.3	88816.3	88816.3	88816.3	88816.3	88816.3	88816.3	88816.3	88816.3	88816.3	88816.3	88816.3	88816.3	1.24343e+06
2016-10-01	Other Admin staff	Finance and Operations manager	0.09	7862.43	796287	63703	7962.87	867953	72329.4	72329.4	72329.4	72329.4	72329.4	72329.4	72329.4	72329.4	72329.4	72329.4	72329.4	72329.4	72329.4	72329.4	1.01261e+06
2016-10-01	Other Admin staff	National office staff ratio	0.09	7983.56	808555	64684.4	8085.55	881325	73443.8	73443.8	73443.8	73443.8	73443.8	73443.8	73443.8	73443.8	73443.8	73443.8	73443.8	73443.8	73443.8	73443.8	1.02821e+06
2016-11-01	Other Admin staff	Senior Technical Advisor	0.09	6596.4	668067	53445.3	6680.67	728193		60682.7	60682.7	60682.7	60682.7	60682.7	60682.7	60682.7	60682.7	60682.7	60682.7	60682.7	60682.7	60682.7	788875
2016-12-01	Other Admin staff	Finance Officer	0.09	2182.62	221050	17684	2210.5	240945			20078.7	20078.7	20078.7	20078.7	20078.7	20078.7	20078.7	20078.7	20078.7	20078.7	20078.7	20078.7	240945
2016-12-01	Other Admin staff	Program Officer	0.09	1879.77	190378	15230.2	1903.78	207512			17292.7	17292.7	17292.7	17292.7	17292.7	17292.7	17292.7	17292.7	17292.7	17292.7	17292.7	17292.7	207512
2016-12-01	Other Admin staff	HR officer	0.09	1096.53	111054	8884.32	1110.54	121049			10087.4	10087.4	10087.4	10087.4	10087.4	10087.4	10087.4	10087.4	10087.4	10087.4	10087.4	10087.4	121049
2016-12-01	Other Admin staff	Grants officer	0.09	1091.31	110525	8842	1105.25	120472			10039.4	10039.4	10039.4	10039.4	10039.4	10039.4	10039.4	10039.4	10039.4	10039.4	10039.4	10039.4	120472
2016-12-15	Other Admin staff	Program Manager	0.09	2793.16	282884	22630.7	2828.84	308344			25695.3	25695.3	25695.3	25695.3	25695.3	25695.3	25695.3	25695.3	25695.3	25695.3	25695.3	25695.3	308344
2017-01-01	Other Admin staff	Data Officers - M & E	0.09	10234	1.03647e+06	82917.6	10364.7	1.12975e+06				94146	94146	94146	94146	94146	94146	94146	94146	94146	94146	94146	1.03561e+06
2017-02-01	Other Admin staff	Strategic Information Advisor	0.09	2616.61	265004	21200.3	2650.04	288854					24071.2	24071.2	24071.2	24071.2	24071.2	24071.2	24071.2	24071.2	24071.2	24071.2	240712
2017-04-18	Other Admin staff	Admin Assistant	0.09	738.58	74801.5	5984.12	748.015	81533.7							6794.47	6794.47	6794.47	6794.47	6794.47	6794.47	6794.47	6794.47	54355.8
									234589	295272	378466	472612	496683	496683	503477	503477	503477	503477	503477	503477	503477	503477	6.40212e+06
2016-11-14	MIGORI - VMMC team	Driver	1	10182.4	1.03124e+06	82499.6	10312.4	1.12406e+06		93671.4	93671.4	93671.4	93671.4	93671.4	93671.4	93671.4	93671.4	93671.4	93671.4	93671.4	93671.4	93671.4	1.21773e+06
2016-12-01	MIGORI - VMMC team	VMMC Advisor	1	41917.5	4.2453e+06	339624	42453	4.62738e+06			88816.3	88816.3	88816.3	88816.3	88816.3	88816.3	88816.3	88816.3	88816.3	88816.3	385615	385615	1.65939e+06
2016-12-01	MIGORI - VMMC team	QA/Training Officer	1	26547.8	2.68869e+06	215095	26886.9	2.93067e+06			244223	244223	244223	244223	244223	244223	244223	244223	244223	244223	244223	244223	2.93067e+06
2016-12-01	MIGORI - VMMC team	QA/Training Officer	1	26547.8	2.68869e+06	215095	26886.9	2.93067e+06			244223	244223	244223	244223	244223	244223	244223	244223	244223	244223	244223	244223	2.93067e+06
2016-12-01	MIGORI - VMMC team	EIMC Tech Leads/Trainers	1	26547.8	2.68869e+06	215095	26886.9	2.93067e+06			244223	244223	244223	244223	244223	244223	244223	244223	244223	244223	244223	244223	2.93067e+06
2017-01-03	MIGORI - VMMC team	Driver	1	8889.96	900353	72028.2	9003.53	981384				81782	81782	81782	81782	81782	81782	81782	81782	81782	81782	81782	899602
2017-02-01	MIGORI - VMMC team	NO/ VMMC Surgeon	1	10731.6	1.08687e+06			1.08687e+06					90572.5	90572.5	90572.5	90572.5	90572.5	90572.5	90572.5	90572.5	90572.5	90572.5	905725
2017-02-01	MIGORI - VMMC team	RCO/ VMMC Surgeon	1	8985.28	910007			910007					75833.9	75833.9	75833.9	75833.9	75833.9	75833.9	75833.9	75833.9	75833.9	75833.9	758339
2017-02-01	MIGORI - VMMC team	NO/ VMMC Surgeon	1	10684.8	1.08213e+06			1.08213e+06					90177.3	90177.3	90177.3	90177.3	90177.3	90177.3	90177.3	90177.3	90177.3	90177.3	901773
2017-02-01	MIGORI - VMMC team	NO/ VMMC Surgeon	1	10684.8	1.08213e+06			1.08213e+06					90177.3	90177.3	90177.3	90177.3	90177.3	90177.3	90177.3	90177.3	90177.3	90177.3	901773
2017-02-01	MIGORI - VMMC team	NO/ VMMC Surgeon	1	10731.6	1.08687e+06			1.08687e+06					90572.5	90572.5	90572.5	90572.5	90572.5	90572.5	90572.5	90572.5	90572.5	90572.5	905725
2017-02-01	MIGORI - VMMC team	RCO/ VMMC Surgeon	1	10731.6	1.08687e+06			1.08687e+06					90572.5	90572.5	90572.5	90572.5	90572.5	90572.5	90572.5	90572.5	90572.5	90572.5	905725
2017-02-07	MIGORI - VMMC team	Clinical Officer/ Surgeons	1	10731.6	1.08687e+06			1.08687e+06					90572.5	90572.5	90572.5	90572.5	90572.5	90572.5	90572.5	90572.5	90572.5	90572.5	905725
2017-02-07	MIGORI - VMMC team	Clinical Officer/ Surgeons	1	10731.6	1.08687e+06			1.08687e+06					90572.5	90572.5	90572.5	90572.5	90572.5	90572.5	90572.5	90572.5	90572.5	90572.5	905725
2017-02-07	MIGORI - VMMC team	Clinical Officer/ Surgeons	1	10731.6	1.08687e+06			1.08687e+06					90572.5	90572.5	90572.5	90572.5	90572.5	90572.5	90572.5	90572.5	90572.5	90572.5	905725
2017-02-07	MIGORI - VMMC team	Scrub Nurse/	1	1000	101278			101278					8439.79	8439.79	8439.79	8439.79	8439.79	8439.79	8439.79	8439.79	8439.79	8439.79	84397.9
2017-02-07	MIGORI - VMMC team	Scrub Nurse	1	10638	1.07739e+06			1.07739e+06					89782.2	89782.2	89782.2	89782.2	89782.2	89782.2	89782.2	89782.2	89782.2	89782.2	897822
2017-02-07	MIGORI - VMMC team	Scrub Nurse	1	10731.6	1.08687e+06			1.08687e+06					90572.5	90572.5	90572.5	90572.5	90572.5	90572.5	90572.5	90572.5	90572.5	90572.5	905725
2017-03-01	MIGORI - VMMC team	RCO/ VMMC Surgeon	1	8759.68	887158			887158						73929.9	73929.9	73929.9	73929.9	73929.9	73929.9	73929.9	73929.9	73929.9	665369
2017-03-01	MIGORI - VMMC team	NO/ VMMC Surgeon	1	8759.68	887158			887158						73929.9	73929.9	73929.9	73929.9	73929.9	73929.9	73929.9	73929.9	73929.9	665369
2017-03-01	MIGORI - VMMC team	driver	1	6647.95	673287	53863	6732.87	733883						61156.9	61156.9	61156.9	61156.9	61156.9	61156.9	61156.9	61156.9	61156.9	550412
2017-03-28	MIGORI - VMMC team	Driver	1	6618.31	670286	53622.9	6702.86	730612						60884.3	60884.3	60884.3	60884.3	60884.3	60884.3	60884.3	60884.3	60884.3	547959
2017-04-01	MIGORI - VMMC team	RCO/ VMMC Surgeon	1	8473.64	858189			858189							71515.8	71515.8	71515.8	71515.8	71515.8	71515.8	71515.8	71515.8	572126
2017-04-03	MIGORI - VMMC team	Driver	1	6312.08	639272	51141.8	6392.72	696806							58067.2	58067.2	58067.2	58067.2	58067.2	58067.2	58067.2	58067.2	464538
2017-04-03	MIGORI - VMMC team	Driver	1	6312.08	639272	51141.8	6392.72	696806							58067.2	58067.2	58067.2	58067.2	58067.2	58067.2	58067.2	58067.2	464538
2017-11-01	Sub Award to IRDO	Clinical Officers	1		470110			470110													235055	235055	470110
2017-11-01	Sub Award to IRDO	Registered Nurses	1		508613			508613													254306	254306	508613
2017-11-01	Sub Award to IRDO	Hygiene Staff	1		89629.9			89629.9													44815	44815	89629.9
2017-11-01	Sub Award to IRDO	Field Officers	1		88594.6			88594.6													44297.3	44297.3	88594.6
2017-11-01	Sub Award to IRDO	Sub County Accounts & Logistic Officer	1		17668			17668													8833.99	8833.99	17668
2017-11-01	Sub Award to IRDO	Consellors	1		323606			323606													161803	161803	323606
																					0	0	0
																					0	0	0
																					0	0	0
																						0	0
						0	Total Pay roll		0	93671.4	915156	996938	1.98536e+06	2.25526e+06	2.44291e+06	2.44291e+06	2.44291e+06	2.44291e+06	2.44291e+06	2.44291e+06	2.73971e+06	2.73971e+06	2.63832e+07
							Total Sub Award		0	0	0	0	0	0	0	0	0	0	0	0	749111	749111	1498222
									2016-10-01	2016-11-01	2016-12-01	2017-01-01	2017-02-01	2017-03-01	2017-04-01	2017-05-01	2017-06-01	2017-07-01	2017-08-01	2017-09-01	2017-10-01		Total
							Indirect		234589	295272	378466	472612	496683	496683	503477	503477	503477	503477	503477	503477	503477	5.89865e+06
							Direct		0	93671.4	915156	996938	1.98536e+06	2.25526e+06	2.44291e+06	2.44291e+06	2.44291e+06	2.44291e+06	2.44291e+06	2.44291e+06	2.73971e+06	2.36435e+07
										Quarter 1	Quarter 2	Quarter 3	Quarter 4
									Direct staff Cost	2.00576e+06	6.68352e+06	7.32872e+06	7.62552e+06	2.36435e+07
									Indirect Staff Cost	1.14635e+06	1.49684e+06	1.51043e+06	1.51043e+06	5.66406e+06
									Sub award--staff cost				749111	749111
									Direct staff Cost	Quarter 1	2.00576e+06	Staff Cost
									Direct staff Cost	Quarter 2	6.68352e+06	Staff Cost
									Direct staff Cost	Quarter 3	7.32872e+06	Staff Cost
									Direct staff Cost	Quarter 4	7.62552e+06	Staff Cost
											2.36435e+07	Staff Cost
									Indirect Staff Cost	Quarter 1	1.14635e+06	Staff Cost
									Indirect Staff Cost	Quarter 2	1.49684e+06	Staff Cost
									Indirect Staff Cost	Quarter 3	1.51043e+06	Staff Cost
									Indirect Staff Cost	Quarter 4	1.51043e+06	Staff Cost
											5.66406e+06	Staff Cost
									Sub Awards	Quarter 1	0	Staff Cost (Sub Awards)
									Sub Awards	Quarter 2	0	Staff Cost (Sub Awards)
									Sub Awards	Quarter 3	0	Staff Cost (Sub Awards)
									Sub Awards	Quarter 4	749111	Staff Cost (Sub Awards)
											749111	Staff Cost (Sub Awards)

## Sheet: Staffing Cost
	Direct program Staff
	Cadre	Start dates	No per cadre	Mode of Engagement (Permanet/ Contract)	Total pay per year KES	Percentage of time in engaged in VMMC activities	Site of posting	Remarks
	VMMC Advisor	2016-12-01	1	permanent	3.84282e+06	1	Migori		This category include staff who are directly invoved In service provision
	QA/Training Officer	2016-12-01	2	permanent	4.86757e+06	1	Migori
	EIMC Tech Leads/Trainers	2016-12-01	1	permanent	2.43378e+06	1	Migori
	Clinical Officer - 9 months		7	Locums	5.9747e+06	1	Migori
	Scrub Nurse - 9months		8	Locums	5.37109e+06	1	Migori		Includes, Surgeon, assistant surgeons, Infection prevention officers, Lab Tech data Clerks among others
	Drivers		6	permanent	3.89716e+06	1	Migori
	County VMMC supported staff
	Sub county Mobilization officers	January - Sept. 2017			3.43047e+06	1	Migori
	Indirect Program Staff cost
	Position Title		Monthly Salary	LOE ( Percentage of time attributed to VMMC	Amount attributable to VMMC (=total period allocation	Remarks	Indirect program staff include all other staff who contribute to VMMC program implementation either at administrative or management level of the program
	Program Director/ Co-PI	2016-10-01		0.09	983811
	Strategic Information Advisor	2017-02-01		0.09	231083
	Senior Technical Advisor	2016-11-01		0.09	616163
	Program Manager	2016-12-15		0.09	254719		Thismay include program managers, Finance officer, ICT officers, Adminstartive assistants among others
	Finance and Operations manager	2016-10-01		0.09	801187
	Finance Officer	2016-12-01		0.09	200787
	Admin Assistant	2017-04-18		0.09	647121
	Program Officer	2016-12-01		0.09	172927
	Data Officers - M & E	2017-01-01		0.09	924343
	HR	2016-12-01		0.09	100874
	Grants Officer	2016-12-01		0.09	100394
	Country office total support for program - Ratio VMMC	2016-10-01		0.09	755422

## Sheet: Meetings and Trainings  (2)
Meeting and Trainings
Date	Quarter		Activity	Please provide a brief description of each activity	Please indicate the Target Group for each activity	Expenditure Items	Number of participants	Unit Cost	Total	Total	Comments
			Meetings
2017-09-07	4TH QT	Meeting	VMMC inter county TWG meeting	ICTWG provides guidance and coordination of VMMC implementation at a multiple county level	County directors of health, CASCOs,RH coordinators, Health promotion offices,HRIOs,Partner representatives,Directors of VMMC implementing partners,Co-opted members and NACC reginal coordinators	Full conference	45		72750	72750
Not Indicated	Not Indicated	Meeting	DSA_Inter- County Technical Working Group on VMMC	ICTWG provides guidance and coordination of VMMC implementation at a multiple county level	County directors of health, CASCOs,RH coordinators, Health promotion offices,HRIOs,Partner representatives,Directors of VMMC implementing partners,Co-opted members and NACC reginal coordinators	DSA	2	11200	22400	22400	Indicate Date, Describe DSA
17 - 21 July 2017	3RD QT	Meeting	Associate mobilizers client refferal and community leaders sensitization	They conduct communication/sensitization, mobilization and outreach activities that drives demand for VMMC targets achievements	Key influencers, such as male peers, community leaders, spiritual leaders, CHVs, celebrities, or others at the community, regional, and/or national levels, who can encourage males to consider VMMC	Reshreshment	90	50	4500	98000
						Hall Hire			3500
						Transport reimbursement	90	1000	90000
2016-03-15	EARLIER	Meeting	Rongo SC VMMC steering committee	ICTWG provides guidance , monthly support supervision and coordination of VMMC implementation at a sub county level	SCASCO, SCHRIO,SCMLT,Facilities incharges,SC RH coordinator, SCACC coordinator, Health promotion officer VMMC implementing partner representation	Transport reimbursement	7	777	5439	5439
2016-11-04	1ST QT	Meeting	VMMC TWG meeting in Kisumu - Migori CASCO and Deputy CASCO	• Advise the MoH on operationalization of VMMC strategies • Ensure continuous provision of safe and quality male circumcision • Ensure professional, technical, ethical and administrative excellence in MC • Regularly review MC guidelines to accommodate any new development • Ensure accurate production and dissemination of information on VMMC • Promote MC within the context of the overall improvemen…	• County Director of Health - Chairperson • CASCO – Secretary • Reproductive Health Coordinator • Health Promotion Officer • Health Records and Information Officer • Partner representation – M&E, Service delivery & Communication • Co-opted members (CECs, Consultant surgeon, Head of CoE, County Director of Education, KMTC principles, Deans of medicine) • NACC regional coordinator. • VMMC focal per…	DSA	2	5500	11000	11000
18 -22 September 2017	4TH QT	Training	VMMC training	This course is designed to prepare participants to acquire the knowledge, skills and attitudes needed to provide male circumcision and reproductive health counseling and services. The course is designed for 10 days but may be extended as needed to accommodate variations in client volume and participant learning needs.	This training course is designed for clinical service providers (physicians, nurses, nurse-midwives, clinical officers, HTS trained counselors and infection prevention officers ( Form IV school levers)	Full conference	30		240000	240000
15 - 19 May 2017	3RD QT	Training	VMMC training	This course is designed to prepare participants to acquire the knowledge, skills and attitudes needed to provide male circumcision and reproductive health counseling and services. The course is designed for 10 days but may be extended as needed to accommodate variations in client volume and participant learning needs.	This training course is designed for clinical service providers (physicians, nurses, nurse-midwives, clinical officers, HTS trained counselors and infection prevention officers ( Form IV school levers)	allowances	8		32000	99250
						transport reimbursements	23		64250
						facilitation	1		3000
2017-08-28	4TH QT	Meeting	VMMCtransition meeting	Meeting held to inform all VMMC staff regarding program sub award and timelines for effecting it.	All UMB/MOH staff and HRM	Full conference	36		19200	19200
08 and 09/02/2017	2ND QT	Meeting	VMMC orientation meeting	In line with UMB HR policy guidance, all newly recruited staff to undergo induction	All VMMC service delivery recruited staffs	Full conference	40		126000	126000
2017-07-17	3RD QT	Training	VMMC refresher training - Migori	Ensure compliance with the national guidance on the recommended circumcision method of males aged 10-14years	All UMB and MOH staff previously trained on VMMC	Full Conference	29		47950	47950
15 to 19/05/2017	3RD QT	Training	VMMC service provider training			Full Conference	29		232500	232500
2017-05-30	3RD QT	Meeting	Inter county DSA TWG meeting in Siaya county - suppor to county staff	ICTWG provides guidance and coordination of VMMC implementation at a multiple county level	County directors of health, CASCOs,RH coordinators, Health promotion offices,HRIOs,Partner representatives,Directors of VMMC implementing partners,Co-opted members and NACC reginal coordinators	DSA	2		44800	44800
2017-05-12	3RD QT	Meeting	VMMC review meeting	This meeting was review performance progress and discuss ways to improve perforamance	All VMMC staffs and operation team	Full conferencing		25	14500	14500
29 June 107	3RD QT	Meeting	VMMC performance review meeting	This meeting was review performance progress and discuss ways to improve perforamance	All VMMC staffs	Full conference	34		47500	47500
2017-07-25	3RD QT	Meeting	VMMC county TWG meeting	Planning for RRI and target setting,planning for support supervision and coordination	All VMMC implementing partners in Migori	Full conference	40		65000	65000
2017-09-20	4TH QT	Meeting	VMMC start up sustainability model meeting	To sensitize and provide orientation training on study operational manual and protocola	County, selected sub counties leadership, facilities incharges , UMB, Jhpiego and CDC representatives	Full conference	35		57250	57250
2017-06-28	3RD QT	Meeting	VMMC consultative meeting with CHMT			Full conference	30		37500	37500
								Total	1241039	1241039

## Sheet: Equipments
Please provide a list of all equipments purchased for VMMC program
Site of Placement	Date	Type of Equipment	Model of the Equipment	Year of Purchase	Useful Life span	No Purchased	Cost Per unit	Total Cost	Description	Remarks				132000
	2017-03-06	Instrument trolley stainless steel		2017	6	8	16500	26006.3	Medical Equipments					Equipments life span	Min	Max	Average
	2017-03-06	BP machine Omron Digital		2017	6	10	6000	11821	Medical Equipments					Chairs	2	3	2.5
	2017-03-06	Waste Bins		2017	6	40	700	5516.49	Medical Equipments					Tables	2	2	2
	2017-03-30	Paediatric stehoscope - Littmans		2017	6	1	18000	3546.31	Medical Equipments					Vehicles	5	7	6
	2017-03-30	digital Ultra violet thermometer		2017	6	1	6500	1280.61	Medical Equipments					Phones	1	1	1
	2017-04-21	Mayo trays with Adjustable stand		2017	6	18	11900	42201.1	Medical Equipments					Laptops	3	3	3
	2017-04-21	Weighig scales	Ashton Meyer	2017	6	8	3500	5516.49	Medical Equipments					Medical Equipments	5	7	6
	2017-04-21	Stop watch timers		2017	6	10	1450	2856.75	Medical Equipments					Building	30	30	30
	2017-04-21	Mercury BP machines - manual		2017	6	10	2200	4334.38	Medical Equipments
	2017-04-21	surgical disposable eye shield		2017	6	20	180	709.263	Medical Equipments					inflation rate	0.05
	2017-04-21	sprayer pumps		2017	6	15	180	531.947	Medical Equipments
	2017-04-21	Calibrated 1 liter jugs		2017	6	10	120	236.421	Medical Equipments
	2017-04-21	Thermo scientific blue pippete tips		2017	6	55	1500	16253.9	Medical Equipments
	2017-04-21	Nunc 2ml cryovials self standing		2017	6	40	69500	547709	Medical Equipments
	2017-04-21	Baby weighing scale		2017	6	1	7500	1477.63	Medical Equipments
	2017-04-28	Kidney dish 6		2017	6	30	210.34	1243.22	Medical Equipments
	2017-04-28	Gallipots Medium - 180ml		2017	6	30	210.34	1243.22	Medical Equipments
	2017-04-28	Mosquito foreceps 12.5cm straight		2017	6	90	250	4432.89	Medical Equipments
	2017-05-24	baby weighing scales		2017	6	2	4550	1792.86	Medical Equipments
	2017-05-24	Non electric autoclaves		2017	6	2	156400	61627.1	Medical Equipments
	2017-05-24	Paediatric stehoscope - Littmans		2017	6	3	14800	8747.58	Medical Equipments
	2017-05-24	digital Ultra violet thermometer		2017	6	3	4500	2659.74	Medical Equipments
	2017-05-24	stainless steal 20 litre pedal bin		2017	6	3	4500	2659.74	Medical Equipments
	2017-07-11	Neonatal heater		2017	6	1	6500	1280.61	Medical Equipments
	2017-07-11	All american Non electric autoclaves		2017	6	8	144200	227279	Medical Equipments
	2017-07-11	Surgical sets		2017	6	120	6850	161948	Medical Equipments
	2017-07-17	Morgen clamp	N/A	2017	6	10	95000	187167	Medical Equipments
	2017-07-17	Suture Scissors 5 inch		2017	6	5	280	275.824	Medical Equipments
	2017-07-17	Blunt probes		2017	6	20	450	1773.16	Medical Equipments
	2017-07-17	Blade holders		2017	6	20	180	709.263	Medical Equipments
	2017-08-03	Halstead Mosquito Forceps 12.5cm straight plain		2017	6	30	250	1477.63	Medical Equipments
	2017-08-03	Probes 12.5 cm		2017	6	10	120	236.421	Medical Equipments
	2017-08-03	Heaths Ligature Scissors 14 cm		2017	6	10	320	630.456	Medical Equipments
	2017-08-03	Mayo Hegar NeedleHolder 14cm		2017	6	10	320	630.456	Medical Equipments
	2017-09-07	Alluminium First Aid Boxes with items		2017	6	10	37120	73132.9	Medical Equipments
	2017-03-06	Examination couch		2017	6	1	15500	3053.77	Medical Equipments
	2017-03-30	wall clock		2017	1	1	1500	1500	Other Equipments
	2017-04-21	Wall clock		2017	1	10	1200	12000	Other Equipments
	2017-01-01	Vehicles -	6 Vehicles various from former partner		6	1	15550000	3.06362e+06	Vehicles	Vehicle were in use from the month of January 2017 final transfer in Sept. 2017
	2017-01-25	Laptops	Dell laptops	2017	3	4	139000	204168	Other Equipments
	2017-01-31	Mobile phones		2017	1	4	13099	52396	Other Equipments					52396
	2017-03-06	Fixed standard couch - height 38 inches		2017	2.5	10	15000	65314	Other Equipments
	2017-03-06	Stepping stool two step		2017	2	10	3850	20705.5	Other Equipments
	2017-03-06	Metallic lockable boxes		2017	6	10	3500	6895.61	Other Equipments
	2017-03-06	Clinical desk and lockable drawer		2017	2.5	1	25000	10885.7	Other Equipments
	2017-03-06	Clinical chairs		2017	6	3	4500	2659.74	Other Equipments
	2017-03-31	Tents	N/A	2017	2.5	2	25000	21771.3	Other Equipments
	2017-04-26	Plastic cleaning buckets			1	14	320	4480	Other Equipments
	2017-04-26	wall clock			1	2	1500	3000	Other Equipments
	2017-04-26	plastic chairs			2	60	895	28880.1	Other Equipments
	2017-04-26	plastic tables			2	25	3500	47057.9	Other Equipments
	2017-04-26	nylon handwashing brushes			1	5	80	400	Other Equipments
	2017-04-26	Tri cycle padlocks			1	10	250	2500	Other Equipments
	2017-05-02	4 drawer lockable metal cabinet		2017	6	3	22500	13298.7	Other Equipments
	2017-05-24	surgical coaches			6	2	17300	6816.8	Other Equipments
	2017-09-12	Structure cabling		2017	6	1	2187431	430962	Renovation
	2017-09-26	Vehicles -	Toyota Hardtops	2017	6	2	789116	310939	Other Equipments	allocation to VMMC at 9 % of the new cars
								5.72425e+06

## Sheet: Consumables & Stationery
	Please Provide an inventory of all Medicines and M Purchased for VMMC program
Date of purchase	Type of Consumables/Stationery	Quantity purchased	Unit Cost	Total Cost	Remarks	Description
2016-11-23	Bin liners	60	500	30000		Consumables
2016-11-23	Dettol medicated soap 100g	30	90	2700		Consumables
2016-11-23	OMO 1 Kg	24	300	7200		Consumables
2016-11-23	Wokadine solution 500ml	24	300	7200		Consumables
2016-11-23	Surgical spirit 5 Litre	20	950	19000		Consumables
2017-02-27	Latex gloves - carton	24	3300	79200		Consumables
2017-02-27	powder detergents	200	250	50000		Consumables
2017-02-27	disposable face mask	50	275.862	13793.1		Consumables
2017-02-27	hand rub	50	500	25000		Consumables
2017-02-28	Clean gauze	800	160	128000		Consumables
2017-02-28	regular jik	100	980	98000		Consumables
2017-02-28	Dettol soaps	100	375	37500		Consumables
2017-02-28	Surgical spirit 5 Litre	100	1050	105000		Consumables
2017-02-28	hand brushes nylon	400	250	100000		Consumables
2017-02-28	hand grab gel	50	600	30000		Consumables
2017-03-15	Disposable aprons	2000	12	24000		Consumables
2017-03-15	Battery AA duracell	50	320	16000		Consumables
2017-03-15	Battery AAA duracell	100	320	32000		Consumables
2017-03-15	Brown Envelopes - medicine paner - 1000	15	320	4800		Consumables
2017-03-15	velvex serviettes	200	160	32000		Consumables
2017-03-15	cohesive Elastic bondage - brown	100	120	12000		Consumables
2017-03-15	autoclaving tapes	200	335	67000		Consumables
2017-03-15	Hand sanitizers 500ml	200	350	70000		Consumables
2017-03-15	Disposable head caps	300	250	75000		Consumables
2017-03-15	bar soap	200	180	36000		Consumables
2017-03-15	Alcohol swabs - 100s	200	150	30000		Consumables
2017-03-27	pampers minimax	3	990	2970		Consumables
2017-03-27	Vaseline pure jelly 50gm	45	50	2250		Consumables
2017-03-30	surgical blades	100	5	500		Consumables
2017-04-12	Surgical prepacks	6000	250	1500000		Consumables
2017-04-12	Cotton lint 40 M santana	1	22500	22500		Consumables
2017-04-19	Gauze swabs 2*2	200	50	10000		Consumables
2017-04-19	Gauze swabs 4*4	100	125	12500		Consumables
2017-04-19	IV cannula 24G	50	12	600		Consumables
2017-04-19	Latex examination gloves - medium	250	299.999	74999.8		Consumables
2017-04-19	Sterile surgical gloves - 7.5 inch	600	13.79	8274		Consumables
2017-04-19	Sterile surgical gloves - 8 inch	300	13.79	4137		Consumables
2017-04-19	Alcohol swabs - 100s	10	180	1800		Consumables
2017-04-19	Hand sanitizers 500ml	50	387.93	19396.5		Consumables
2017-04-19	Insulin syringes	1000	13.5	13500		Consumables
2017-04-21	BD Syringe	450	550	247500		Consumables
2017-04-21	BD needle G23	100	300	30000		Consumables
2017-04-21	BD needle G21	200	300	60000		Consumables
2017-04-21	BD butterfly needles paediatrics	100	6500	650000		Consumables
2017-04-26	Dettol soap	20	200	4000		Consumables
2017-04-26	Velvex serviettes	50	160	8000		Consumables
2017-04-26	pampers mini size	30	1380	41400		Consumables
2017-04-26	Velvex tissue paper s	400	30	12000		Consumables
2017-04-26	Powdered detergent	10	420	4200		Consumables
2017-04-26	vaseline pertoleum jelly	150	75	11250		Consumables
2017-04-28	10 ml water for injection	10	4.5	45		Consumables
2017-06-27	Jik 5Ltrs	30	980	29400		Consumables
2017-06-27	Clean gauze 4x4 8pl	143	170	24310		Consumables
2017-06-27	Cohesive elastic tape 3"- brown	30	450	13500		Consumables
2017-06-27	Orno Powder soap	20	325	6500		Consumables
2017-06-27	Dettolliquid soap	24	375	9000		Consumables
2017-07-11	Cohesive elastic tape 3" brown	400	450	180000		Consumables
2017-07-11	Clean gauze 4x4 8ply	1200	160	192000		Consumables
2017-07-17	VMMC prepacks	1800	250	450000		Consumables
2017-08-23	Jik solution 3.85%	195	980	191100		Consumables
2017-08-23	Clean gauze 10 X10cm 8 ply	1200	150	180000		Consumables
2017-08-23	clean gloves medium	120	320	38400		Consumables
2017-08-23	0.9 normal saline 500ml	3000	45	135000		Consumables
2017-08-23	biohazard bin liners red	3000	15	45000		Consumables
2017-08-23	biohazard bin liners yellow	3000	15	45000		Consumables
2017-08-23	biohazard bin liners rblack	3000	15	45000		Consumables
2017-08-28	Brown medicine envelopes	3000	5	15000		Consumables
2017-08-28	Purchase of Detergent	250	310	77500		Consumables
2017-08-30	Sterile Gauze swabs 4x4 8 ply 100's	100	225	22500		Consumables
2017-09-04	VMMC pre packs	9000	230	2070000		Consumables
2017-03-09	VMMC booklets	1800		214020	Assorted VMMC booklets	Stationery
2017-06-30	Printing VMMC client form and consent forms	4000	25	100000		Stationery
2017-08-28	Printing VMMC client form and consent forms	4000	25	100000		Stationery
2017-09-19	Printing VMMC client form and consent forms	4000	25	100000		Stationery
2016-11-23	Distilled water	50	1000	50000		Supplies
2016-11-28	Purchase of inner pants	2000	65	130000	Various sizes for age groups	Supplies
2017-02-27	Distilled water	100	648	64800		Supplies
2017-02-28	Prepacks	4000	250	1000000		Supplies
2017-03-06	Mackintosh PVC dark green roll	2	25000	50000		Supplies
2017-03-15	Pants - small, medium, large	4000	100	400000		Supplies
2017-03-15	Heavy duty gloves	30	320	9600		Supplies
2017-03-15	cloth line -	15	180	2700		Supplies
2017-03-15	pegs	20	80	1600		Supplies
2017-04-21	Plastic buckets	60	260	15600		Supplies
2017-04-21	mop buckets	10	320	3200		Supplies
2017-04-21	mop complete	10	250	2500		Supplies
2017-04-26	Water containers	3	2800	8400		Supplies
2017-04-26	meko gas sets	2	7500	15000		Supplies
2017-05-09	Pants - medium,	1000	100	100000		Supplies
2017-05-18	Hand washing equipment with tank	15	4200	63000		Supplies
2017-05-18	PVC boots white sole size 7	5	1500	7499.98		Supplies
2017-05-18	PVC boots white sole size 8	5	1500	7499.98		Supplies
2017-05-18	Meko 6kg gas cylinder complete	10	6200	62000		Supplies
2017-05-18	water storage drum 210 L	12	2500	30000		Supplies
2017-05-18	scrub suits pair ( top & bottom)	20	2500	49999.9		Supplies
2017-06-16	Purchase of Sodas for VMMC activities	1240	35	43400		Supplies
2017-06-27	Medium pants	1000	100	100000		Supplies
2017-07-05	Purchase of Sodas for VMMC activities	672	35	23520		Supplies
2017-08-28	VMMC Supplies - Underpants medium and small	7000	100	700000		Supplies
2017-09-04	VMMC A39underpants - small and medium+A50	2000	100	200000		Supplies
	Assorted supplies to site			371200		Supplies
				1.1668e+07

## Sheet: Medicines and Medical supplies
Please Provide an inventory of all medicines and medical supplies Purchased for VMMC program
Type of Consumables/Stationery	Date of purchase	Quantity purchased	Unit Cost	Total Cost	Remarks
Precept tablets	2016-11-28	1000	26	26000	Medicine																										1000	14.2857
tablets cefixime 400mg	2017-02-21	250	100	25000	Medicine
tablets azithromycin 500mg	2017-02-21	75	40	3000	Medicine
Inj. Ceftriaxone 1 gram Vial with water for Injection	2017-02-21	50	45	2250	Medicine
Inj. Gentamycine 80 mg	2017-02-21	30	25	750	Medicine
Pessaries Clotrimazole 100 mg	2017-02-21	90	39	3510	Medicine
Tablets Metronidazole 200mg	2017-02-21	100	95	9500	Medicine
Tablets Fluconazole 150mg	2017-02-21	56	25	1400	Medicine
Inj. Benzathine Penicilline 2.4 MU	2017-02-21	25	30	750	Medicine
Tablets Acycl ovir 400 mg	2017-02-21	150	400	60000	Medicine
Capsules Doxyclycl ine 100mg	2017-02-21	500	150	75000	Medicine
Paracetamol BP 500g	2017-02-28	1000	145	145000	Medicine
Lignocaine 2% inhjection B.P.	2017-02-28	1000	29	29000	Medicine
Normal saline	2017-02-28	1000	45	45000	Medicine
Ampliclox capsules	2017-03-15	300	86.667	26000.1	Medicine
Ampiclox neonatal drops	2017-03-30	10	320	3200	Medicine
Paediatric vitamin k injection - Konakion	2017-03-30	50	1125	56250	Medicine	20
panadol syrup 50 ml	2017-03-30	50	20	1000	Medicine
Insulin syringes BD 1ml (100s)	2017-03-30	100	16	1600	Medicine
Branular G24 10ml	2017-03-30	5	25	125	Medicine
water for injetion 10ml	2017-03-30	10	10	100	Medicine
Paracetamoltab blister 10's 500g	2017-06-27	300	145	43500	Medicine
2% Lignocaine wlo adrenaline	2017-07-11	3000	29	87000	Medicine
Paracetamal blisters pack 500mg	2017-07-11	180	145	26100	Medicine
Ampicox capsules 500mg	2017-07-11	20	395	7900	Medicine
Water for injection IOmls	2017-07-11	300	10	3000	Medicine
Lignocaine + adrenaline "% Inj 30ml ( sarabhai)	2017-04-19	50	28	1400	Medicine
10 ml water for injection	2017-04-28	10	4.5	45	Medicine
Betadine antiseptic sol 50ml	2017-04-28	30	911	27330	Medicine
Normal saline	2017-04-28	50	42	2100	Medicine
Ampiclo-dawa Neonatal drops 8ml	2017-04-28	50	52	2600	Medicine
Curamol suspension	2017-04-28	1050	19	19950	Medicine
Povidine iodine - 500ml	2017-02-27	400	290	116000	Other Medical Supplies
Povidine iodine - 500ml	2017-08-30	900	305	274500	Other Medical Supplies
Povidone Iodine 10% 500mls	2017-06-27	20	550	11000	Other Medical Supplies
Povidone iodine 10% 500mls	2017-07-11	200	350	70000	Other Medical Supplies
Kidney dish 6
				1.20686e+06

## Sheet: Other Direct Program Cost revi
	Please provide any other direct expenditure information for VMMC Program within the county
	Date	Activity Description	basis of allocation	Unit Cost	Total units	Total Cost	Remarks
Sori Lake	Duration - total 18th August 2017 -29 Sept. 2017	VMMC services contract		2000	1967	3934000	Number of patients	This may include other program support such as : Supporting joint support support supervision, on job training and any relevant support
	December 2016 - September 2017	Vehicle hire for VMMC services				10891673	transport hire for all VMMC activities including RRI activities, transportation of VMMC patients,
						107500
	2017-01-01	Theatre hire		2500	1	2500
	February 2017 - September 2017	Theatre hire		15000	8	120000
	2017-04-21	Tshirt round necks		200	280	56000
	2017-03-01	Insurance for service providers			15	339019	15 clinical officers insured
	2017-06-01	Insurance for service providers			15	339139	15 clinical officers insured
		Airtime costs
	February 2017 - September 2017	allowances - Mobilization				1829745
	2017-05-01	Support supervision		1027	9	9243
	2017-06-01	Support supervision		1027	4	4108
	2017-08-01	Support supervision				88550
	2017-04-01	IPO locums			6	49600	basis of payment is number of days worked - 6 IPOs paid
	2017-04-01	Counsellor locums			3	24000	basis of payment is number of days worked - 3 Counsellors paid
	2017-04-01	Surgeon /Assistant surgeon locums			4	36000	basis of payment is number of days worked - 4 surgeons/assistant paid
	2017-05-01	Vmmc mobilizers - locum			4	74880	basis of payment is number of days worked - 4 mobilizers - rate of Kes. 800 per day
	2017-08-01	Assistant surgeons			9	161917	basis of payment is number of days worked - 9surgeons/assistant paid
	2017-08-01	IPO locums			3	9147	basis of payment is number of days worked - 3 IPO paid
	2017-08-01	Counsellor locums			2	10179	basis of payment is number of days worked - 2 counsellors paid
	2017-07-01	Assistant surgeons			9	68895	basis of payment is number of days worked - 2 counsellors paid
	2017-07-01	IPO locums			3	9914	basis of payment is number of days worked - 3 IPO paid
	2017-07-01	Counsellor locums			1	5066	basis of payment is number of days worked - 1 counsellors paid
	From January 2017 - September 2017	Airtime costs - VMMC team				457000	Estimated total cost of airtime for the period upto November 2017
	2017-09-01	Cost of vehicle transfer from IRDO				3420904	Total cost of vehicle transfer at KRA
	2017-06-07	Insurance for the vehicles				391670	pro rated insuramce paid for the period January 2017 - September 2017
		Administrative costs specific to site
		Rent	0.09	1587500		142875	the total costs relates to the amount paid in the year -
		General insurance	0.09
		Leased printer costs	0.09	384434		34599	the total costs relates to the amount paid in the year from June - September 2017
		Motor Vehicle fuel	0.5	3.8609e+06		1.93045e+06
		maintenace costs	0.5	8.33704e+06		4.16852e+06
		National Administrative office
		Allocation of admin costs to VMMC	0.0135	5.54063e+06		74798.5
						2.87919e+07

## Sheet: Other Direct Program Cost
	Please provide any other direct expenditure information for VMMC Program within the county
	Date	Activity Description	basis of allocation	Unit Cost	Total units	Total Cost	Remarks
Sori Lake	Duration - total 18th August 2017 -29 Sept. 2017	VMMC services contract		2000	1967	3934000	Number of patients	This may include other program support such as : Supporting joint support support supervision, on job training and any relevant support
	December 2016 - September 2017	Vehicle hire for VMMC services				10891673	transport hire for all VMMC activities including RRI activities, transportation of VMMC patients,
	Dec-Jan	Vehicle hire for VMMC services				2.17833e+06	Transport hire for all VMMC activities					Allocated cost wesley
	Feb-April	Vehicle hire for VMMC services				3.2675e+06	Transport hire for all VMMC activities					Allocated cost wesley
	May-July	Vehicle hire for VMMC services				3.2675e+06	Transport hire for all VMMC activities					Allocated cost wesley
	Aug-September	Vehicle hire for VMMC services				2.17833e+06	Transport hire for all VMMC activities					Allocated cost wesley
						107500
	2017-01-01	Theatre hire		2500	1	2500
	February 2017 - September 2017	Theatre hire		15000	8	120000
	Quarter 2	Theatre hire		15000	3	45000	Theatre Hire					Allocated cost wesley
	Quarter 3	Theatre hire		15000	3	45000	Theatre Hire					Allocated cost wesley
	Quarter 4	Theatre hire		15000	2	30000	Theatre Hire					Allocated cost wesley
	2017-04-21	Tshirt round necks		200	280	56000
	2017-03-01	Insurance for service providers			15	339019	15 clinical officers insured
	2017-06-01	Insurance for service providers			15	339139	15 clinical officers insured
		Airtime costs
	February 2017 - September 2017	allowances - Mobilization				1829745	Mobilization Allowances
	Quarter 2	allowances - Mobilization				686154	Mobilization Allowances
	Quarter 3	allowances - Mobilization				686154	Mobilization Allowances
	Quarter 4	allowances - Mobilization				457436	Mobilization Allowances
	2017-05-01	Support supervision		1027	9	9243	Support supervision
	2017-06-01	Support supervision		1027	4	4108	Support supervision
	2017-08-01	Support supervision				88550	Support supervision
	2017-04-01	IPO locums			6	49600	basis of payment is number of days worked - 6 IPOs paid
	2017-04-01	Counsellor locums			3	24000	basis of payment is number of days worked - 3 Counsellors paid
	2017-04-01	Surgeon /Assistant surgeon locums			4	36000	basis of payment is number of days worked - 4 surgeons/assistant paid
	2017-05-01	Vmmc mobilizers - locum			4	74880	basis of payment is number of days worked - 4 mobilizers - rate of Kes. 800 per day
	2017-08-01	Assistant surgeons			9	161917	basis of payment is number of days worked - 9surgeons/assistant paid
	2017-08-01	IPO locums			3	9147	basis of payment is number of days worked - 3 IPO paid
	2017-08-01	Counsellor locums			2	10179	basis of payment is number of days worked - 2 counsellors paid
	2017-07-01	Assistant surgeons			9	68895	basis of payment is number of days worked - 2 counsellors paid
	2017-07-01	IPO locums			3	9914	basis of payment is number of days worked - 3 IPO paid
	2017-07-01	Counsellor locums			1	5066	basis of payment is number of days worked - 1 counsellors paid
	From January 2017 - September 2017	Airtime costs - VMMC team		28000	12	457000	Airtime costs - VMMC team
	Quarter 1	Airtime costs - VMMC team				50777.8	Airtime Cost
	Quarter 2	Airtime costs - VMMC team				152333	Airtime Cost
	Quarter 3	Airtime costs - VMMC team				152333	Airtime Cost
	Quarter 4	Airtime costs - VMMC team				101556	Airtime Cost
	2017-09-01	Cost of vehicle transfer from IRDO				3420904	Total cost of vehicle transfer at KRA
	2017-06-07	Insurance for the vehicles				391670	pro rated insuramce paid for the period January 2017 - September 2017
		Administrative costs specific to site
		Rent	0.09	1587500		142875	the total costs relates to the amount paid in the year -
	Quarter 1	Rent	0.09	396875		35718.8	Administrative cost
	Quarter 2	Rent	0.09	396875		35718.8	Administrative cost
	Quarter 3	Rent	0.09	396875		35718.8	Administrative cost
	Quarter 4	Rent	0.09	396875		35718.8	Administrative cost
		General insurance	0.09
	Quarter 1
	Quarter 2
	Quarter 3
	Quarter 4
		Leased printer costs	0.09	384434		34599	the total costs relates to the amount paid in the year from June - September 2017
	Quarter 1	Leased printer costs	0.09	96108.4		0	Administrative cost
	Quarter 2	Leased printer costs	0.09	96108.4		0	Administrative cost
	Quarter 3	Leased printer costs	0.09	96108.4		17299.5	Administrative cost
	Quarter 4	Leased printer costs	0.09	96108.4		17299.5	Administrative cost
		Motor Vehicle fuel	0.5	3.8609e+06		1.93045e+06
	Quarter 1	Motor Vehicle fuel	0.5	965226		482613	Transport
	Quarter 2	Motor Vehicle fuel	0.5	965226		482613	Transport
	Quarter 3	Motor Vehicle fuel	0.5	965226		482613	Transport
	Quarter 4	Motor Vehicle fuel	0.5	965226		482613	Transport
		Maintenace costs	0.5	8.33704e+06		4.16852e+06
	Quarter 1	Maintenace costs	0.5	2.08426e+06		1.04213e+06	Maintenance
	Quarter 2	Maintenace costs	0.5	2.08426e+06		1.04213e+06	Maintenance
	Quarter 3	Maintenace costs	0.5	2.08426e+06		1.04213e+06	Maintenance
	Quarter 4	Maintenace costs	0.5	2.08426e+06		1.04213e+06	Maintenance
		National Administrative office
		Allocation of admin costs to VMMC	0.0135	5.54063e+06		74798.5
	Quarter 1	Allocation of admin costs to VMMC	0.0135	1.38516e+06		18699.6	Administrative cost
	Quarter 2	Allocation of admin costs to VMMC	0.0135	1.38516e+06		18699.6	Administrative cost
	Quarter 3	Allocation of admin costs to VMMC	0.0135	1.38516e+06		18699.6	Administrative cost
	Quarter 4	Allocation of admin costs to VMMC	0.0135	1.38516e+06		18699.6	Administrative cost
					2363	4.83668e+07

[truncated: 6 more sheets: Processing, Summary, Analysis, Salary, Investment expenditure, Sheet6]
