# Supplementary material for: Making voluntary medical male circumcision services sustainable: Findings from Kenya’s pilot models, baseline and year 1
Source: PLoS One. 2021 Jun 11;16(6):e0252725. doi: 10.1371/journal.pone.0252725 (PMC8195380; doi:10.1371/journal.pone.0252725)
Supplement: S1 Data — (ZIP) [file pone.0252725.s008.zip › data files/migori_service_statistics_Revised_Baseline and Y1.xlsx]

## Sheet: variables defined
less_one_year	<1 years
num_1_9	1-9 years
num_10_14	10-14 years
num_15_19	15-19 years
num_20_24	20-24 years
num_25_29	25-29 years
num_30_49	30-49 years
num_50plus	50+ years
resident_10_14	10-14 years AND resident of the intended model catchment area

## Sheet: migori_service_statistics
month	year	model	facility	less_one_year	num_1_9	num_10_14	num_15_19	num_20_24	num_25_29	num_30_49	num_50plus	resident_10_14
2017-12-01	one	Mobile	God Kwer Dispensary	0	0	18	1	0	0	0	0	18
2017-12-01	one	Mixed	Karungu Sub-District Hospital	0	0	265	9	1	0	0	0	238
2017-12-01	one	Mixed	Kombato Dispensary	0	0	0	0	0	0	0	0	0
2017-12-01	one	Mixed	Macalder Sub-District Hospital	0	0	280	8	0	2	0	0	35
2017-12-01	one	Mixed	Muhuru Health Centre	0	0	331	7	0	0	3	0	310
2017-12-01	one	Mixed	Nyandago Koweru Dispensary	0	0	0	0	0	0	0	0	0
2017-12-01	one	Mixed	Obware Dispensary	0	0	0	0	0	0	0	0	0
2017-12-01	one	Mixed	Othoch Rakuom Dispensary	0	0	0	0	0	0	0	0	0
2017-12-01	one	Mixed	Wath Onger Dispensary	0	0	0	0	0	0	0	0	0
2017-12-01	one	Static	Rongo District Hospital	0	0	581	30	2	3	2	0	102
2018-01-01	one	Mobile	God Kwer Dispensary	0	0	0	0	0	0	0	0	0
2018-01-01	one	Mixed	Karungu Sub-District Hospital	0	0	30	4	3	2	1	1	25
2018-01-01	one	Mixed	Kombato Dispensary	0	0	0	0	0	0	0	0	0
2018-01-01	one	Mixed	Macalder Sub-District Hospital	0	0	24	1	1	1	2	0	24
2018-01-01	one	Mixed	Muhuru Health Centre	0	0	73	13	0	2	3	1	72
2018-01-01	one	Mixed	Nyandago Koweru Dispensary	0	0	0	0	0	0	0	0	0
2018-01-01	one	Mixed	Obware Dispensary	0	0	0	0	0	0	0	0	0
2018-01-01	one	Mixed	Othoch Rakuom Dispensary	0	0	0	0	0	0	0	0	0
2018-01-01	one	Mixed	Wath Onger Dispensary	0	0	0	0	0	0	0	0	0
2018-01-01	one	Static	Rongo District Hospital	0	0	12	16	6	4	4	0	0
2018-02-01	one	Mobile	Suna Ragana Dispensary	0	0	84	1	0	0	1	0	0
2018-02-01	one	Mixed	Karungu Sub-District Hospital	0	0	74	4	1	1	2	0	53
2018-02-01	one	Mixed	Kombato Dispensary	0	0	0	0	0	0	0	0	0
2018-02-01	one	Mixed	Macalder Sub-District Hospital	0	0	165	1	1	0	0	0	165
2018-02-01	one	Mixed	Muhuru Health Centre	0	0	99	18	15	26	42	3	99
2018-02-01	one	Mixed	Nyandago Koweru Dispensary	0	0	0	0	0	0	0	0	0
2018-02-01	one	Mixed	Obware Dispensary	0	0	0	0	0	0	0	0	0
2018-02-01	one	Mixed	Othoch Rakuom Dispensary	0	0	0	0	0	0	0	0	0
2018-02-01	one	Mixed	Wath Onger Dispensary	0	0	0	0	0	0	0	0	0
2018-02-01	one	Static	Rongo District Hospital	1	0	58	5	2	0	1	0	9
2018-03-01	one	Mobile	God Kwer Dispensary	3	0	180	2	0	0	0	0	180
2018-03-01	one	Mixed	Karungu Sub-District Hospital	0	0	154	3	2	0	0	0	103
2018-03-01	one	Mixed	Kombato Dispensary	0	0	0	0	0	0	0	0	0
2018-03-01	one	Mixed	Macalder Sub-District Hospital	0	0	136	2	0	0	1	0	136
2018-03-01	one	Mixed	Muhuru Health Centre	0	0	159	16	0	0	2	0	155
2018-03-01	one	Mixed	Nyandago Koweru Dispensary	0	0	0	0	0	0	0	0	0
2018-03-01	one	Mixed	Obware Dispensary	0	0	0	0	0	0	0	0	0
2018-03-01	one	Mixed	Othoch Rakuom Dispensary	0	0	0	0	0	0	0	0	0
2018-03-01	one	Mixed	Wath Onger Dispensary	0	0	0	0	0	0	0	0	0
2018-03-01	one	Static	Rongo District Hospital	7	0	133	6	2	1	3	0	105
2018-04-01	one	Mobile	God Kwer Dispensary	0	0	306	10	0	0	2	0	173
2018-04-01	one	Mixed	Karungu Sub-District Hospital	0	0	537	17	1	1	2	0	261
2018-04-01	one	Mixed	Kombato Dispensary	0	0	0	0	0	0	0	0	0
2018-04-01	one	Mixed	Macalder Sub-District Hospital	0	0	575	28	1	0	0	0	376
2018-04-01	one	Mixed	Muhuru Health Centre	0	0	353	19	0	4	0	0	353
2018-04-01	one	Mixed	Nyandago Koweru Dispensary	0	0	0	0	0	0	0	0	0
2018-04-01	one	Mixed	Obware Dispensary	0	0	0	0	0	0	0	0	0
2018-04-01	one	Mixed	Othoch Rakuom Dispensary	0	0	283	6	0	0	1	0	283
2018-04-01	one	Mixed	Wath Onger Dispensary	0	0	0	0	0	0	0	0	0
2018-04-01	one	Static	Ongo Health Centre	1	0	240	6	1	0	0	1	159
2018-04-01	one	Static	Rongo District Hospital	3	0	304	24	3	4	4	0	231
2018-05-01	one	Mobile	God Kwer Dispensary	0	0	193	28	3	1	1	0	144
2018-05-01	one	Mixed	Karungu Sub-District Hospital	0	0	34	7	1	0	1	0	17
2018-05-01	one	Mixed	Kombato Dispensary	0	0	0	0	0	0	0	0	0
2018-05-01	one	Mixed	Macalder Sub-District Hospital	0	0	11	3	2	0	0	0	6
2018-05-01	one	Mixed	Muhuru Health Centre	0	0	253	47	3	0	0	0	253
2018-05-01	one	Mixed	Nyandago Koweru Dispensary	0	0	0	0	0	0	0	0	0
2018-05-01	one	Mixed	Obware Dispensary	0	0	0	0	0	0	0	0	0
2018-05-01	one	Mixed	Othoch Rakuom Dispensary	0	0	0	0	0	0	0	0	0
2018-05-01	one	Mixed	Wath Onger Dispensary	0	0	0	0	0	0	0	0	0
2018-05-01	one	Static	Rongo District Hospital	3	0	113	28	6	2	5	0	113
2018-06-01	one	Mobile	God Kwer Dispensary	0	0	193	28	3	1	1	0	144
2018-06-01	one	Mixed	Karungu Sub-District Hospital	0	0	147	0	0	0	0	0	87
2018-06-01	one	Mixed	Kombato Dispensary	0	0	0	0	0	0	0	0	0
2018-06-01	one	Mixed	Macalder Sub-District Hospital	0	0	0	0	0	0	0	0	0
2018-06-01	one	Mixed	Muhuru Health Centre	0	0	253	47	3	0	0	0	253
2018-06-01	one	Mixed	Nyandago Koweru Dispensary	0	0	0	0	0	0	0	0	0
2018-06-01	one	Mixed	Obware Dispensary	0	0	0	0	0	0	0	0	0
2018-06-01	one	Mixed	Othoch Rakuom Dispensary	0	0	0	0	0	0	0	0	0
2018-06-01	one	Mixed	Wath Onger Dispensary	0	0	0	0	0	0	0	0	0
2018-06-01	one	Static	Rongo District Hospital	3	0	160	30	7	3	5	0	126
2018-07-01	one	Mobile	God Kwer Dispensary	4	0	248	34	4	1	0	0	240
2018-07-01	one	Mobile	Nyamilu Dispensary	0	0	213	4	0	0	1	0	213
2018-07-01	one	Mixed	Karungu Sub-District Hospital	0	0	237	20	2	0	5	0	68
2018-07-01	one	Mixed	Kombato Dispensary	0	0	0	0	0	0	0	0	0
2018-07-01	one	Mixed	Macalder Sub-District Hospital	0	0	254	13	0	1	2	0	254
2018-07-01	one	Mixed	Muhuru Health Centre	0	0	299	24	0	0	2	0	299
2018-07-01	one	Mixed	Nyandago Koweru Dispensary	0	0	0	0	0	0	0	0	0
2018-07-01	one	Mixed	Obware Dispensary	0	0	0	0	0	0	0	0	0
2018-07-01	one	Mixed	Othoch Rakuom Dispensary	0	0	183	28	0	2	0	0	183
2018-07-01	one	Mixed	Wath Onger Dispensary	0	0	0	0	0	0	0	0	0
2018-07-01	one	Static	Ongo Health Centre	0	0	82	6	1	1	0	0	33
2018-07-01	one	Static	Rongo District Hospital	7	0	116	14	1	2	5	1	57
2018-08-01	one	Mobile	God Kwer Dispensary	0	0	0	0	0	0	0	0	0
2018-08-01	one	Mixed	Karungu Sub-District Hospital	0	0	0	0	0	0	0	0	0
2018-08-01	one	Mixed	Kombato Dispensary	0	0	0	0	0	0	0	0	0
2018-08-01	one	Mixed	Macalder Sub-District Hospital	0	0	0	0	0	0	0	0	0
2018-08-01	one	Mixed	Muhuru Health Centre	0	0	0	0	0	0	0	0	0
2018-08-01	one	Mixed	Nyandago Koweru Dispensary	0	0	0	0	0	0	0	0	0
2018-08-01	one	Mixed	Obware Dispensary	0	0	0	0	0	0	0	0	0
2018-08-01	one	Mixed	Othoch Rakuom Dispensary	0	0	0	0	0	0	0	0	0
2018-08-01	one	Mixed	Wath Onger Dispensary	0	0	0	0	0	0	0	0	0
2018-08-01	one	Static	Rongo District Hospital	0	0	0	0	0	0	0	0	0
2018-09-01	one	Mobile	God Kwer Dispensary	0	0	0	0	0	0	0	0	0
2018-09-01	one	Mixed	Karungu Sub-District Hospital	0	0	0	0	0	0	0	0	0
2018-09-01	one	Mixed	Kombato Dispensary	0	0	0	0	0	0	0	0	0
2018-09-01	one	Mixed	Macalder Sub-District Hospital	0	0	0	0	0	0	0	0	0
2018-09-01	one	Mixed	Muhuru Health Centre	0	0	0	0	0	0	0	0	0
2018-09-01	one	Mixed	Nyandago Koweru Dispensary	0	0	0	0	0	0	0	0	0
2018-09-01	one	Mixed	Obware Dispensary	0	0	0	0	0	0	0	0	0
2018-09-01	one	Mixed	Othoch Rakuom Dispensary	0	0	0	0	0	0	0	0	0
2018-09-01	one	Mixed	Wath Onger Dispensary	0	0	0	0	0	0	0	0	0
2018-09-01	one	Static	Rongo District Hospital	0	0	0	0	0	0	0	0	0
2016-10-01	baseline	Mobile	God Kwer Dispensary	0	0	0	0	0	0	0	0	0
2016-10-01	baseline	Mobile	Bande Dispensary	0	0	0	0	0	0	0	0	0
2016-10-01	baseline	Mixed	Karungu Sub-District Hospital	0	0	0	0	0	0	0	0	0
2016-10-01	baseline	Mobile	Kopanga Health Center	0	0	0	0	0	0	0	0	0
2016-10-01	baseline	Mixed	Macalder Sub-District Hospital	0	0	0	0	0	0	0	0	0
2016-10-01	baseline	Mixed	Muhuru Health Centre	0	0	0	0	0	0	0	0	0
2016-10-01	baseline	Mixed	Ndiwa Dispensary	0	0	0	0	0	0	0	0	0
2016-10-01	baseline	Mixed	Obware Dispensary	0	0	0	0	0	0	0	0	0
2016-10-01	baseline	Static	Ongo Health Centre	0	0	0	0	0	0	0	0	0
2016-10-01	baseline	Mixed	Othoch Rakuom Dispensary	0	0	0	0	0	0	0	0	0
2016-10-01	baseline	Static	Rongo District Hospital	0	0	0	0	0	0	0	0	0
2016-10-01	baseline	Mobile	Suna Ragana Dispensary	0	0	0	0	0	0	0	0	0
2016-10-01	baseline	Mixed	Wath Onger Dispensary	0	0	0	0	0	0	0	0	0
2016-11-01	baseline	Mobile	God Kwer Dispensary	0	0	0	0	0	0	0	0	0
2016-11-01	baseline	Mobile	Bande Dispensary	0	0	0	0	0	0	0	0	0
2016-11-01	baseline	Mixed	Karungu Sub-District Hospital	0	0	0	0	0	0	0	0	0
2016-11-01	baseline	Mobile	Kopanga Health Center	0	0	0	0	0	0	0	0	0
2016-11-01	baseline	Mixed	Lwanda Dispensary	0	0	0	0	0	0	0	0	0
2016-11-01	baseline	Mixed	Macalder Sub-District Hospital	0	0	0	0	0	0	0	0	0
2016-11-01	baseline	Mixed	Muhuru Health Centre	0	0	0	0	0	0	0	0	0
2016-11-01	baseline	Mixed	Ndiwa Dispensary	0	0	0	0	0	0	0	0	0
2016-11-01	baseline	Mixed	Obware Dispensary	0	0	0	0	0	0	0	0	0
2016-11-01	baseline	Static	Ongo Health Centre	0	0	0	0	0	0	0	0	0
2016-11-01	baseline	Mixed	Othoch Rakuom Dispensary	0	0	0	0	0	0	0	0	0
2016-11-01	baseline	Static	Rongo District Hospital	0	0	0	0	0	0	0	0	0
2016-11-01	baseline	Mobile	Suna Ragana Dispensary	0	0	0	0	0	0	0	0	0
2016-11-01	baseline	Mixed	Wath Onger Dispensary	0	0	0	0	0	0	0	0	0
2016-12-01	baseline	Mobile	God Kwer Dispensary	0	0	0	0	0	0	0	0	0
2016-12-01	baseline	Mobile	Bande Dispensary	0	0	0	0	0	0	0	0	0
2016-12-01	baseline	Mixed	Karungu Sub-District Hospital	0	0	200	49	2	0	1	0	200
2016-12-01	baseline	Mobile	Kopanga Health Center	0	0	0	0	0	0	0	0	0
2016-12-01	baseline	Mixed	Lwanda Dispensary	0	0	0	0	0	0	0	0	0
2016-12-01	baseline	Mixed	Macalder Sub-District Hospital	0	0	123	8	0	0	0	0	123
2016-12-01	baseline	Mixed	Muhuru Health Centre	0	0	0	0	0	0	0	0	0
2016-12-01	baseline	Mixed	Ndiwa Dispensary	0	0	0	0	0	0	0	0	0
2016-12-01	baseline	Mixed	Obware Dispensary	0	0	0	0	0	0	0	0	0
2016-12-01	baseline	Static	Ongo Health Centre	0	0	0	0	0	0	0	0	0
2016-12-01	baseline	Mixed	Othoch Rakuom Dispensary	0	0	0	0	0	0	0	0	0
2016-12-01	baseline	Static	Rongo District Hospital	0	0	240	11	1	1	3	1	240
2016-12-01	baseline	Mobile	Suna Ragana Dispensary	0	0	0	0	0	0	0	0	0
2016-12-01	baseline	Mixed	Wath Onger Dispensary	0	0	0	0	0	0	0	0	0
2017-01-01	baseline	Mobile	God Kwer Dispensary	0	0	0	0	0	0	0	0	0
2017-01-01	baseline	Mobile	Bande Dispensary	0	0	0	0	0	0	0	0	0
2017-01-01	baseline	Mixed	Karungu Sub-District Hospital	0	0	0	0	0	0	0	0	0
2017-01-01	baseline	Mobile	Kopanga Health Center	0	0	0	0	0	0	0	0	0
2017-01-01	baseline	Mixed	Lwanda Dispensary	0	0	0	0	0	0	0	0	0
2017-01-01	baseline	Mixed	Macalder Sub-District Hospital	0	0	0	0	0	0	0	0	0
2017-01-01	baseline	Mixed	Muhuru Health Centre	0	0	0	0	0	0	0	0	0
2017-01-01	baseline	Mixed	Ndiwa Dispensary	0	0	0	0	0	0	0	0	0
2017-01-01	baseline	Mixed	Obware Dispensary	0	0	0	0	0	0	0	0	0
2017-01-01	baseline	Static	Ongo Health Centre	0	0	0	0	0	0	0	0	0
2017-01-01	baseline	Mixed	Othoch Rakuom Dispensary	0	0	0	0	0	0	0	0	0
2017-01-01	baseline	Static	Rongo District Hospital	0	0	0	0	0	0	0	0	0
2017-01-01	baseline	Mobile	Suna Ragana Dispensary	0	0	0	0	0	0	0	0	0
2017-01-01	baseline	Mixed	Wath Onger Dispensary	0	0	0	0	0	0	0	0	0
2017-02-01	baseline	Mobile	God Kwer Dispensary	0	0	0	3	0	0	0	0	0
2017-02-01	baseline	Mobile	Bande Dispensary	0	0	0	0	0	0	0	0	0
2017-02-01	baseline	Mixed	Karungu Sub-District Hospital	0	0	0	0	0	0	1	0	0
2017-02-01	baseline	Mobile	Kopanga Health Center	0	0	0	0	0	0	0	0	0
2017-02-01	baseline	Mixed	Lwanda Dispensary	0	0	0	0	0	0	0	0	0
2017-02-01	baseline	Mixed	Macalder Sub-District Hospital	0	0	28	1	1	0	1	0	28
2017-02-01	baseline	Mixed	Muhuru Health Centre	0	0	2	1	0	0	0	0	2
2017-02-01	baseline	Mixed	Ndiwa Dispensary	0	0	0	0	0	0	0	0	0
2017-02-01	baseline	Mixed	Obware Dispensary	0	0	0	0	0	0	0	0	0
2017-02-01	baseline	Static	Ongo Health Centre	0	0	0	0	0	0	0	0	0
2017-02-01	baseline	Mixed	Othoch Rakuom Dispensary	0	0	0	0	0	0	0	0	0
2017-02-01	baseline	Static	Rongo District Hospital	0	0	0	1	1	0	2	0	0
2017-02-01	baseline	Mobile	Suna Ragana Dispensary	0	0	0	0	0	0	0	0	0
2017-02-01	baseline	Mixed	Wath Onger Dispensary	0	0	18	4	0	0	0	0	18
2017-03-01	baseline	Mobile	God Kwer Dispensary	0	0	8	0	0	0	0	0	8
2017-03-01	baseline	Mobile	Bande Dispensary	0	0	0	0	0	0	0	0	0
2017-03-01	baseline	Mixed	Karungu Sub-District Hospital	0	0	34	13	1	1	2	0	34
2017-03-01	baseline	Mobile	Kopanga Health Center	0	0	0	0	0	0	0	0	0
2017-03-01	baseline	Mixed	Lwanda Dispensary	0	0	0	0	0	0	0	0	0
2017-03-01	baseline	Mixed	Macalder Sub-District Hospital	0	0	38	25	1	0	0	0	38
2017-03-01	baseline	Mixed	Muhuru Health Centre	0	0	32	4	1	2	0	0	32
2017-03-01	baseline	Mixed	Ndiwa Dispensary	0	0	0	0	0	0	0	0	0
2017-03-01	baseline	Mixed	Obware Dispensary	0	0	0	0	0	0	0	0	0
2017-03-01	baseline	Static	Ongo Health Centre	0	0	0	0	0	0	0	0	0
2017-03-01	baseline	Mixed	Othoch Rakuom Dispensary	0	0	0	0	0	0	0	0	0
2017-03-01	baseline	Static	Rongo District Hospital	0	0	4	2	7	1	2	0	4
2017-03-01	baseline	Mobile	Suna Ragana Dispensary	0	0	4	0	0	0	0	0	0
2017-03-01	baseline	Mixed	Wath Onger Dispensary	0	0	3	0	0	0	0	0	3
2017-04-01	baseline	Mobile	God Kwer Dispensary	0	0	210	5	1	1	0	0	210
2017-04-01	baseline	Mobile	Bande Dispensary	0	0	0	0	0	0	0	0	0
2017-04-01	baseline	Mixed	Karungu Sub-District Hospital	0	0	87	55	3	4	1	0	87
2017-04-01	baseline	Mobile	Kopanga Health Center	0	0	9	1	2	0	0	0	9
2017-04-01	baseline	Mixed	Lwanda Dispensary	0	0	0	0	0	0	0	0	0
2017-04-01	baseline	Mixed	Macalder Sub-District Hospital	0	0	254	24	0	0	0	0	254
2017-04-01	baseline	Mixed	Muhuru Health Centre	0	0	310	53	1	0	0	1	310
2017-04-01	baseline	Mixed	Ndiwa Dispensary	0	0	0	0	0	0	0	0	0
2017-04-01	baseline	Mixed	Obware Dispensary	0	0	0	0	0	0	0	0	0
2017-04-01	baseline	Static	Ongo Health Centre	0	0	0	0	0	0	0	0	0
2017-04-01	baseline	Mixed	Othoch Rakuom Dispensary	0	0	154	36	3	0	0	0	154
2017-04-01	baseline	Static	Rongo District Hospital	0	0	338	56	11	3	2	0	338
2017-04-01	baseline	Mobile	Suna Ragana Dispensary	0	0	238	3	0	0	4	0	238
2017-04-01	baseline	Mixed	Wath Onger Dispensary	0	0	0	0	0	0	0	0	0
2017-05-01	baseline	Mobile	God Kwer Dispensary	0	0	0	3	1	1	1	0	0
2017-05-01	baseline	Mobile	Bande Dispensary	0	0	0	0	0	0	0	0	0
2017-05-01	baseline	Mixed	Karungu Sub-District Hospital	0	0	99	20	0	1	1	0	99
2017-05-01	baseline	Mobile	Kopanga Health Center	0	0	4	1	0	0	0	0	4
2017-05-01	baseline	Mixed	Lwanda Dispensary	0	0	0	0	0	0	0	0	0
2017-05-01	baseline	Mixed	Macalder Sub-District Hospital	0	0	62	8	5	4	1	0	62
2017-05-01	baseline	Mixed	Muhuru Health Centre	0	0	6	2	0	1	0	0	6
2017-05-01	baseline	Mixed	Ndiwa Dispensary	0	0	0	0	0	0	0	0	0
2017-05-01	baseline	Mixed	Obware Dispensary	0	0	0	0	0	0	0	0	0
2017-05-01	baseline	Static	Ongo Health Centre	0	0	0	0	0	0	0	0	0
2017-05-01	baseline	Mixed	Othoch Rakuom Dispensary	0	0	0	0	0	0	0	0	0
2017-05-01	baseline	Static	Rongo District Hospital	0	0	0	1	1	1	1	0	0
2017-05-01	baseline	Mobile	Suna Ragana Dispensary	0	0	23	0	0	0	0	0	23
2017-05-01	baseline	Mixed	Wath Onger Dispensary	0	0	0	0	0	0	0	0	0
2017-06-01	baseline	Mobile	God Kwer Dispensary	0	0	17	0	0	0	0	0	17
2017-06-01	baseline	Mobile	Bande Dispensary	0	0	0	0	0	0	0	0	0
2017-06-01	baseline	Mixed	Karungu Sub-District Hospital	0	0	229	39	0	0	3	0	229
2017-06-01	baseline	Mobile	Kopanga Health Center	0	0	547	26	2	0	1	0	547
2017-06-01	baseline	Mixed	Lwanda Dispensary	0	0	0	0	0	0	0	0	0
2017-06-01	baseline	Mixed	Macalder Sub-District Hospital	0	0	189	12	0	1	0	0	189
2017-06-01	baseline	Mixed	Muhuru Health Centre	0	0	480	97	5	0	1	0	480
2017-06-01	baseline	Mixed	Ndiwa Dispensary	0	0	0	0	0	0	0	0	0
2017-06-01	baseline	Mixed	Obware Dispensary	0	0	81	11	0	1	0	0	81
2017-06-01	baseline	Static	Ongo Health Centre	0	0	0	0	0	0	0	0	0
2017-06-01	baseline	Mixed	Othoch Rakuom Dispensary	0	0	74	10	0	0	0	0	74
2017-06-01	baseline	Static	Rongo District Hospital	0	0	95	21	9	0	2	0	95
2017-06-01	baseline	Mobile	Suna Ragana Dispensary	0	0	37	5	0	0	0	0	37
2017-06-01	baseline	Mixed	Wath Onger Dispensary	0	0	0	0	0	0	0	0	0
2017-07-01	baseline	Mobile	God Kwer Dispensary	0	0	52	0	0	0	0	0	52
2017-07-01	baseline	Mobile	Bande Dispensary	0	0	0	0	0	0	0	0	0
2017-07-01	baseline	Mixed	Karungu Sub-District Hospital	0	0	281	53	0	0	0	0	281
2017-07-01	baseline	Mobile	Kopanga Health Center	0	0	52	0	0	0	0	0	52
2017-07-01	baseline	Mixed	Lwanda Dispensary	0	0	0	0	0	0	0	0	0
2017-07-01	baseline	Mixed	Macalder Sub-District Hospital	0	0	254	27	2	2	2	0	254
2017-07-01	baseline	Mixed	Muhuru Health Centre	0	0	274	106	7	2	2	0	274
2017-07-01	baseline	Mixed	Ndiwa Dispensary	0	0	0	0	0	0	0	0	0
2017-07-01	baseline	Mixed	Obware Dispensary	0	0	0	0	0	0	0	0	0
2017-07-01	baseline	Static	Ongo Health Centre	0	0	0	0	0	0	0	0	0
2017-07-01	baseline	Mixed	Othoch Rakuom Dispensary	0	0	0	0	0	0	0	0	0
2017-07-01	baseline	Static	Rongo District Hospital	0	0	403	37	1	3	0	1	403
2017-07-01	baseline	Mobile	Suna Ragana Dispensary	0	0	407	13	0	1	0	0	407
2017-07-01	baseline	Mixed	Wath Onger Dispensary	0	0	0	0	0	0	0	0	0
2017-08-01	baseline	Mobile	God Kwer Dispensary	0	0	50	0	0	0	0	0	50
2017-08-01	baseline	Mobile	Bande Dispensary	0	0	0	0	0	0	0	0	0
2017-08-01	baseline	Mixed	Karungu Sub-District Hospital	0	0	98	0	0	0	0	0	98
2017-08-01	baseline	Mobile	Kopanga Health Center	0	0	0	0	0	0	0	0	0
2017-08-01	baseline	Mixed	Lwanda Dispensary	0	0	0	0	0	0	0	0	0
2017-08-01	baseline	Mixed	Macalder Sub-District Hospital	0	0	191	1	0	0	1	0	191
2017-08-01	baseline	Mixed	Muhuru Health Centre	0	0	258	84	0	0	0	1	258
2017-08-01	baseline	Mixed	Ndiwa Dispensary	0	0	0	0	0	0	0	0	0
2017-08-01	baseline	Mixed	Obware Dispensary	0	0	0	0	0	0	0	0	0
2017-08-01	baseline	Static	Ongo Health Centre	0	0	0	0	0	0	0	0	0
2017-08-01	baseline	Mixed	Othoch Rakuom Dispensary	0	0	0	0	0	0	0	0	0
2017-08-01	baseline	Static	Rongo District Hospital	0	0	159	7	4	1	0	0	159
2017-08-01	baseline	Mobile	Suna Ragana Dispensary	0	0	291	2	0	0	0	0	291
2017-08-01	baseline	Mixed	Wath Onger Dispensary	0	0	0	0	0	0	0	0	0
