# Supplementary material for: Making voluntary medical male circumcision services sustainable: Findings from Kenya’s pilot models, baseline and year 1
Source: PLoS One. 2021 Jun 11;16(6):e0252725. doi: 10.1371/journal.pone.0252725 (PMC8195380; doi:10.1371/journal.pone.0252725)
Supplement: S1 Data — (ZIP) [file pone.0252725.s008.zip › data files/siaya_service_statistics_Revised_Baseline and Y1.xlsx]

## Sheet: siaya_service_statistics
month	year	model	facility	less_one_year	num_1_9	num_10_14	num_15_19	num_20_24	num_25_29	num_30_49	num_50plus	resident_10_14
2020-12-17	one	Static	Siaya CRH	7	1	135	16	2	3	2	3	72
2020-12-17	one	Static	Kaluo HC	0	0	0	0	0	0	0	0	0
2020-12-17	one	Static	Dianya HC	0	0	0	0	0	0	0	0	0
2020-12-17	one	Mobile	Manyuanda HC	0	0	158	16	0	0	3	0	0
2020-12-17	one	Mobile	Ong'ielo HC	0	0	25	0	0	0	0	0	0
2020-12-17	one	Mobile	Saradidi/ Ong'ielo	0	0	33	2	1	0	0	0	33
2020-12-17	one	Mobile	Mahaya/ Ong'ielo	0	0	0	0	0	0	0	0	0
2020-12-17	one	Mobile	Ndori HC	0	0	0	0	0	0	0	0	0
2020-12-17	one	Mobile	Abidha HC	0	0	0	0	0	0	0	0	0
2020-12-17	one	Mobile	Madiany SCH	0	0	0	0	0	0	0	0	0
2020-12-17	one	Mixed	Ambira SCH	4	0	205	13	1	3	1	1	34
2020-12-17	one	Mixed	Ukwala SCH	0	0	0	0	0	0	0	0	0
2020-01-18	one	Static	Siaya CRH	17	0	63	7	7	6	5	0	23
2020-01-18	one	Static	Kaluo HC	3	0	75	6	1	0	3	0	43
2020-01-18	one	Static	Dianya HC	0	0	67	2	0	1	0	0	31
2020-01-18	one	Mobile	Manyuanda HC	11	0	77	23	0	1	2	0	0
2020-01-18	one	Mobile	Ong'ielo HC	4	0	15	3	1	0	0	0	0
2020-01-18	one	Mobile	Saradidi/ Ong'ielo	0	0	54	1	0	0	0	0	21
2020-01-18	one	Mobile	Mahaya/ Ong'ielo	3	0	79	25	5	1	0	0	43
2020-01-18	one	Mobile	Ndori HC	0	0	0	0	0	0	0	0	0
2020-01-18	one	Mobile	Abidha HC	0	0	0	0	0	0	0	0	0
2020-01-18	one	Mobile	Madiany SCH	0	0	0	0	0	0	0	0	0
2020-01-18	one	Mixed	Ambira SCH	0	0	228	7	1	1	1	0	11
2020-01-18	one	Mixed	Ukwala SCH	3	0	55	1	1	0	0	0	14
2020-02-18	one	Static	Siaya CRH	27	0	166	19	4	3	2	0	60
2020-02-18	one	Static	Kaluo HC	12	0	149	10	2	1	0	0	70
2020-02-18	one	Static	Dianya HC	1	0	37	12	1	0	2	0	7
2020-02-18	one	Mobile	Manyuanda HC	16	0	219	8	1	3	2	0	0
2020-02-18	one	Mobile	Ong'ielo HC	22	0	72	39	1	0	0	1	0
2020-02-18	one	Mobile	Saradidi/ Ong'ielo	1	1	77	18	0	0	2	0	18
2020-02-18	one	Mobile	Mahaya/ Ong'ielo	3	0	23	20	3	1	1	0	11
2020-02-18	one	Mobile	Ndori HC	4	0	37	18	1	0	0	0	3
2020-02-18	one	Mobile	Abidha HC	0	0	0	0	0	0	0	0	0
2020-02-18	one	Mobile	Madiany SCH	0	0	0	0	0	0	0	0	0
2020-02-18	one	Mixed	Ambira SCH	0	0	151	22	8	1	1	0	24
2020-02-18	one	Mixed	Ukwala SCH	5	0	81	0	0	2	0	0	37
2020-03-18	one	Static	Siaya CRH	30	0	87	9	14	8	11	2	37
2020-03-18	one	Static	Kaluo HC	16	0	84	2	0	0	1	0	13
2020-03-18	one	Static	Dianya HC	0	0	97	2	0	0	0	0	60
2020-03-18	one	Mobile	Manyuanda HC	0	0	155	59	0	0	0	1	0
2020-03-18	one	Mobile	Ong'ielo HC	2	1	51	60	0	0	0	0	2
2020-03-18	one	Mobile	Saradidi/ Ong'ielo	1	0	18	0	0	0	0	0	18
2020-03-18	one	Mobile	Mahaya/ Ong'ielo	1	0	31	5	0	0	0	0	5
2020-03-18	one	Mobile	Ndori HC	0	0	18	8	0	0	0	0	0
2020-03-18	one	Mobile	Abidha HC	0	0	0	0	0	0	0	0	0
2020-03-18	one	Mobile	Madiany SCH	0	0	0	0	0	0	0	0	0
2020-03-18	one	Mixed	Ambira SCH	0	0	218	25	5	0	0	0	22
2020-03-18	one	Mixed	Ukwala SCH	1	0	1	0	1	0	0	0	1
2020-04-18	one	Static	Siaya CRH	33	0	231	16	7	2	6	1	137
2020-04-18	one	Static	Kaluo HC	15	0	259	4	1	0	0	0	76
2020-04-18	one	Static	Dianya HC	0	0	158	6	0	0	0	0	17
2020-04-18	one	Mobile	Manyuanda HC	1	0	53	9	0	0	1	0	0
2020-04-18	one	Mobile	Ong'ielo HC	13	1	86	4	0	0	1	0	0
2020-04-18	one	Mobile	Saradidi/ Ong'ielo	0	0	128	2	0	0	0	0	44
2020-04-18	one	Mobile	Mahaya/ Ong'ielo	0	0	15	13	0	0	0	0	12
2020-04-18	one	Mobile	Ndori HC	6	0	213	5	2	0	1	0	118
2020-04-18	one	Mobile	Abidha HC	0	0	0	0	0	0	0	0	0
2020-04-18	one	Mobile	Madiany SCH	0	0	170	52	1	0	4	0	131
2020-04-18	one	Mixed	Ambira SCH	4	0	267	10	1	4	3	1	152
2020-04-18	one	Mixed	Ukwala SCH	1	0	11	0	0	0	0	0	11
2020-05-18	one	Static	Siaya CRH	22	1	39	76	7	1	3	0	30
2020-05-18	one	Static	Kaluo HC	9	0	24	18	2	2	0	0	13
2020-05-18	one	Static	Dianya HC	1	0	63	2	2	0	2	0	63
2020-05-18	one	Mobile	Manyuanda HC	0	0	25	26	3	1	2	0	0
2020-05-18	one	Mobile	Ong'ielo HC	0	0	0	0	1	0	0	0	0
2020-05-18	one	Mobile	Saradidi/ Ong'ielo	0	0	61	13	1	0	2	0	28
2020-05-18	one	Mobile	Mahaya/ Ong'ielo	0	0	0	0	0	0	0	0	0
2020-05-18	one	Mobile	Ndori HC	0	1	34	1	2	1	4	0	27
2020-05-18	one	Mobile	Abidha HC	0	0	0	0	0	0	0	0	0
2020-05-18	one	Mobile	Madiany SCH	6	0	9	15	5	3	1	0	9
2020-05-18	one	Mixed	Ambira SCH	12	0	9	15	1	4	1	2	8
2020-05-18	one	Mixed	Ukwala SCH	6	0	64	14	1	1	0	0	64
2020-06-18	one	Static	Siaya CRH	9	0	30	35	2	0	0	0	25
2020-06-18	one	Static	Kaluo HC	0	0	40	65	4	0	0	0	25
2020-06-18	one	Static	Dianya HC	0	0	97	1	0	0	0	0	56
2020-06-18	one	Mobile	Manyuanda HC	1	0	0	42	2	2	3	0	0
2020-06-18	one	Mobile	Ong'ielo HC	0	0	0	0	0	0	0	0	0
2020-06-18	one	Mobile	Saradidi/ Ong'ielo	0	0	15	1	0	0	0	0	0
2020-06-18	one	Mobile	Mahaya/ Ong'ielo	0	0	12	0	0	0	0	0	0
2020-06-18	one	Mobile	Ndori HC	0	0	32	47	1	0	2	0	23
2020-06-18	one	Mobile	Abidha HC	0	0	0	0	0	0	0	0	0
2020-06-18	one	Mobile	Madiany SCH	3	1	56	2	0	0	1	0	56
2020-06-18	one	Mixed	Ambira SCH	4	0	95	32	10	10	0	0	49
2020-06-18	one	Mixed	Ukwala SCH	0	0	39	3	1	0	1	0	18
2020-07-18	one	Static	Siaya CRH	8	1	87	16	3	0	5	1	75
2020-07-18	one	Static	Kaluo HC	9	0	82	5	2	1	1	0	62
2020-07-18	one	Static	Dianya HC	2	0	171	18	0	0	0	0	43
2020-07-18	one	Mobile	Manyuanda HC	0	0	17	59	10	5	5	1	0
2020-07-18	one	Mobile	Ong'ielo HC	0	0	0	100	1	1	2	0	0
2020-07-18	one	Mobile	Saradidi/ Ong'ielo	0	0	25	0	0	0	0	0	25
2020-07-18	one	Mobile	Mahaya/ Ong'ielo	0	0	27	12	0	0	0	0	6
2020-07-18	one	Mobile	Ndori HC	1	0	83	38	2	0	0	0	62
2020-07-18	one	Mobile	Abidha HC	0	0	0	0	0	0	0	0	0
2020-07-18	one	Mobile	Madiany SCH	4	0	71	3	0	1	0	0	71
2020-07-18	one	Mixed	Ambira SCH	1	0	241	28	10	5	5	1	142
2020-07-18	one	Mixed	Ukwala SCH	0	0	75	1	0	0	0	0	3
2020-08-18	one	Static	Siaya CRH	8	0	529	65	11	6	10	0	452
2020-08-18	one	Static	Kaluo HC	6	0	143	11	1	0	0	0	134
2020-08-18	one	Static	Dianya HC	0	0	188	13	1	1	0	0	70
2020-08-18	one	Mobile	Manyuanda HC	0	0	134	61	13	2	2	0	0
2020-08-18	one	Mobile	Ong'ielo HC	0	0	0	0	0	0	0	0	0
2020-08-18	one	Mobile	Saradidi/ Ong'ielo	0	0	281	0	1	0	1	0	128
2020-08-18	one	Mobile	Mahaya/ Ong'ielo	0	0	64	0	1	0	0	0	55
2020-08-18	one	Mobile	Ndori HC	1	0	293	2	1	0	1	1	165
2020-08-18	one	Mobile	Abidha HC	0	0	0	0	0	0	0	0	0
2020-08-18	one	Mobile	Madiany SCH	0	0	233	3	0	0	0	0	189
2020-08-18	one	Mixed	Ambira SCH	0	0	341	37	17	3	5	0	125
2020-08-18	one	Mixed	Ukwala SCH	0	0	273	5	2	0	1	0	126
2020-09-18	one	Static	Siaya CRH	19	0	126	8	5	4	10	1	51
2020-09-18	one	Static	Kaluo HC	0	0	0	0	0	0	0	0	0
2020-09-18	one	Static	Dianya HC	0	0	62	1	0	1	0	0	40
2020-09-18	one	Mobile	Manyuanda HC	0	0	10	5	0	11	0	0	0
2020-09-18	one	Mobile	Ong'ielo HC	0	0	0	3	4	5	4	0	0
2020-09-18	one	Mobile	Saradidi/ Ong'ielo	0	0	22	1	0	0	1	0	22
2020-09-18	one	Mobile	Mahaya/ Ong'ielo	0	0	5	0	0	0	1	0	5
2020-09-18	one	Mobile	Ndori HC	0	0	12	0	0	1	2	1	0
2020-09-18	one	Mobile	Abidha HC	0	0	0	0	0	0	0	0	0
2020-09-18	one	Mobile	Madiany SCH	0	0	129	18	13	5	0	0	129
2020-09-18	one	Mixed	Ambira SCH	0	0	122	5	8	3	5	0	0
2020-09-18	one	Mixed	Ukwala SCH	0	0	23	0	0	0	1	0	23
2020-10-16	baseline	Mixed	Ambira SCH	3	0	1797	226	20	16	11	3	0
2020-10-16	baseline	Mobile	Kaluo HC	0	0	496	127	21	17	22	0	0
2020-10-16	baseline	Static	Siaya CRH	4	1	1082	130	17	60	26	6	0
2020-10-16	baseline	Mobile	Abidha HC	0	0	13	1	0	0	0	0	0
2020-10-16	baseline	Mobile	Dianya HC	0	0	324	7	4	2	0	0	0
2020-10-16	baseline	Mobile	Madiany SCH	0	0	175	37	6	1	8	0	0
2020-10-16	baseline	Mobile	Manyuanda HC	0	0	1690	240	33	13	14	1	0
2020-10-16	baseline	Mobile	Ndori HC	0	0	1310	185	8	4	0	0	0
2020-10-16	baseline	Static	Ong'ielo HC	0	1	932	150	26	12	12	1	0
2020-10-16	baseline	Mixed	Ukwala SCH	0	0	218	22	1	0	2	0	0

## Sheet: Variables defined
less_one_year	<1 years
num_1_9	1-9 years
num_10_14	10-14 years
num_15_19	15-19 years
num_20_24	20-24 years
num_25_29	25-29 years
num_30_49	30-49 years
num_50plus	50+ years
resident_10_14	10-14 years AND resident of the intended model catchment area
