# Supplementary material for: Making voluntary medical male circumcision services sustainable: Findings from Kenya’s pilot models, baseline and year 1
Source: PLoS One. 2021 Jun 11;16(6):e0252725. doi: 10.1371/journal.pone.0252725 (PMC8195380; doi:10.1371/journal.pone.0252725)
Supplement: S1 Data — (ZIP) [file pone.0252725.s008.zip › data files/Tool 4 Combined_Baseline and Y1.xlsx]

## Sheet: note
Note: Some fields such as sublocation within each county and response data have been removed as potentially identifying information.

## Sheet: Tool 4 Combined_Baseline and Y1
year	County	planning_q1	planning_q2	planning_q3	planning_q4	planning_q5	planning_q6	planning_q7	planning_q8	planning_q9	planning_q10	planning_q11	planning_q13	planning_q14	planning_q15	planning_q16	planning_q17	civil_society_q1	civil_society_q2	civil_society_q3	civil_society_q4	transparency_q1	transparency_q2	transparency_q3	transparency_q4	major_strengths	major_weaknesses	key_informant_questionnaire_high_level_leadership_complete	county.factor	planning_q1.factor	planning_q2.factor	planning_q3.factor	planning_q4.factor	planning_q5.factor	planning_q6.factor	planning_q7.factor	planning_q8.factor	planning_q9.factor	planning_q10.factor	planning_q11.factor	planning_q13.factor	planning_q14.factor	planning_q15.factor	planning_q16.factor	planning_q17.factor	civil_society_q1.factor	civil_society_q2.factor	civil_society_q3.factor	civil_society_q4.factor
baseline	Siaya	1	3	2	5	5	3	5	5	4	5	5	4	5	5	4	4	4	4	4	3	2	4	5	5	N/A	N/A	2	Siaya	Strongly disagree	To some extent	To a small extent	Always	Always	Sometimes	Strongly agree	Strongly agree	Agree	Always	Strongly agree	Agree	Strongly agree	To a very great extent	To a great extent	To a great extent	To a great extent	Often	Often	Sometimes
baseline	Siaya	5	5	5	5	5	4	5	5	5	5	5	5	4	4	4	4	4	4	6	6	6	4	5	4	N/A	N/A	2	Siaya	Strongly Agree	To a very great extent	To a very great extent	Always	Always	Often	Strongly agree	Strongly agree	Strongly agree	Always	Strongly agree	Strongly agree	Agree	To a great extent	To a great extent	To a great extent	To a great extent	Often	N/A	N/A
baseline	Siaya	4	5	3	4	5	2	4	4	4	4	4	4	1	3	3	5	3	4	4	4	4	4	4	5	N/A	N/A	2	Siaya	Agree	To a very great extent	To some extent	Often	Always	Rarely	Agree	Agree	Agree	Often	Agree	Agree	Strongly disagree	To some extent	To some extent	To a very great extent	To some extent	Often	Often	Often
baseline	Migori	5	3	3	5	3	3	4	2	4	5	4	5	4	3	3	4	3	4	3	3	3	5	3	2	Involvement of the CHMT	N/A	2	Migori	Strongly Agree	To some extent	To some extent	Always	Sometimes	Sometimes	Agree	Disagree	Agree	Always	Agree	Strongly agree	Agree	To some extent	To some extent	To a great extent	To some extent	Often	Sometimes	Sometimes
baseline	Siaya	1	5	5	4	5	4	4	5	5	5	1	1	5	4	5	5	5	5	5	5	2	4	2	4	The model is designed to meet clients needs.	There is need to be more understanding of the model.	2	Siaya	Strongly disagree	To a very great extent	To a very great extent	Often	Always	Often	Agree	Strongly agree	Strongly agree	Always	Strongly disagree	Strongly disagree	Strongly agree	To a great extent	To a very great extent	To a very great extent	To a very great extent	Always	Always	Always
baseline	Siaya	5	5	2	5	5	2	5	5	5	5	5	5	4	3	3	3	3	5	3	3	3	5	5	5	Mobilization. Synergies partnership between implementing partners and the county government through Cvmmc	Mobilization within same locality. Mobile model needs more financial assistance for transportation of equipment and ferrying of clients.	2	Siaya	Strongly Agree	To a very great extent	To a small extent	Always	Always	Rarely	Strongly agree	Strongly agree	Strongly agree	Always	Strongly agree	Strongly agree	Agree	To some extent	To some extent	To some extent	To some extent	Always	Sometimes	Sometimes
one	Town	1	3	3	4	5	1	4	2	1	5	5	1	5	3	4	4	1	1	1	1	1	3	5	4	Evaluation of effectiveness of implementation model	Initiation process	2	Migori	Strongly disagree	To some extent	To some extent	Often	Always	Never	Agree	Disagree	Strongly disagree	Always	Strongly agree	Strongly disagree	Strongly agree	To some extent	To a great extent	To a great extent	To a very little or no extent	Never	Never	Never
one	Migori	2	3	4	2	3	1	1	5	4	4	2	2	2	3	4	3	3	3	3	1	1	2	2	3	Age group focused are looked for in schools and schools are part of the process.	sharing of budget id rarely done. Regular review meetings for feedback are not organised. Poor stakeholders involvement.	2	Migori	Disagree	To some extent	To a great extent	Rarely	Sometimes	Never	Strongly Agree	Strongly agree	Agree	Often	Disagree	Disagree	Disagree	To some extent	To a great extent	To some extent	To some extent	Sometimes	Sometimes	Never
one	Siaya	1	4	NA	5	4	2	5	5	5	5	5	5	4	4	3	4	3	5	3	3	4	5	5	5	The costing study that is also accompanying the model in the background.	Biasness towards specific age group of (10-14 yrs) which according to me its not a problem.	2	Siaya	Strongly disagree	To a great extent	NA	Always	Often	Rarely	Strongly agree	Strongly agree	Strongly agree	Always	Strongly agree	Strongly agree	Agree	To a great extent	To some extent	To a great extent	To some extent	Always	Sometimes	Sometimes
one	Migori	1	1	3	5	5	3	4	4	4	5	4	4	4	3	3	4	2	3	4	5	3	4	5	4	Available county health workers- surgical team. Availability of structure (Health facilities).	The county health management team plans budget in the annual work-plan but no funds released. Inadequate clinical and sanitary staff. Without clear resource develop allocation taking over services (VMMC) remains a challenge. Inadequate infrastructure in selected health facilities to routinely implement sustainability of VMMC	2	Migori	Strongly disagree	To very little or no extent	To some extent	Always	Always	Sometimes	Agree	Agree	Agree	Always	Agree	Agree	Agree	To some extent	To some extent	To a great extent	To a small extent	Sometimes	Often	Always
one	Migori	3	3	3	2	4	2	5	3	4	4	3	4	5	3	3	4	2	3	3	3	3	5	5	5	1. Well thought out implementing strategy. 2. Forums i.e scheduled calls to keep a breast of the project.	1. Resource allocation for addressing gaps that would enable sustainability e.g finances for capacity building, renovations. 2. Clear milestones defined for the transition to Mott agenda with gaps on implementation guidance.	2	Migori	Neither agree nor disagree	To some extent	To some extent	Rarely	Often	Rarely	Strongly agree	Neither agree nor disagree	Agree	Often	Neither agree nor disagree	Agree	Strongly agree	To some extent	To some extent	To a great extent	To a small extent	Sometimes	Sometimes	Sometimes
one	Migori	4	3	3	2	3	3	3	4	4	3	5	5	4	1	3	3	3	3	2	3	2	3	2	3	Involvement of the CHMT at the start. Regular updates. Availability of county task force.	Over dependence of partner support. Staff shortage. Infrastructure inadequate space.	2	Migori	Agree	To some extent	To some extent	Rarely	Sometimes	Sometimes	Neither agree nor disagree	Agree	Agree	Sometimes	Strongly agree	Strongly agree	Agree	To very little or no extent	To some extent	To some extent	To some extent	Sometimes	Rarely	Sometimes
one	Migori	4	4	2	4	4	3	4	5	5	5	5	4	4	3	4	4	4	3	5	5	2	4	3	5	1. It takes care for all the VMMC models that is suitable per sub-county 2. There is involvement of the CHMT and the VMMC implementing Partners 3. It leaves the surrounding health facilities which are boarding other counties or sub-counties.	1. Feedback is not given regularly on the progress made so far by the VMMC implementing partners to the CHMT. 2. Sometimes the proposed model may not work for the identified sub-county. 3. The time frame to review for what has worked or not is long to track the trend on line 4. Baseline assessment of this model was done by consultants who also pushed it to the officers on the ground to generate f…	2	Migori	Agree	To a great extent	To a small extent	Often	Often	Sometimes	Agree	Strongly agree	Strongly agree	Always	Strongly agree	Agree	Agree	To some extent	To a great extent	To a great extent	To a great extent	Sometimes	Always	Always
[truncated: 5 more columns]
