# Supplementary material for: Making voluntary medical male circumcision services sustainable: Findings from Kenya’s pilot models, baseline and year 1
Source: PLoS One. 2021 Jun 11;16(6):e0252725. doi: 10.1371/journal.pone.0252725 (PMC8195380; doi:10.1371/journal.pone.0252725)
Supplement: S1 Data — (ZIP) [file pone.0252725.s008.zip › data files/Tool 5 Combined_Baseline and Y1.xlsx]

## Sheet: Note
Note: Some fields such as geographic sublocation within countries and response data have been removed as potentially identifying information.

## Sheet: Tool 5 Combined_Baseline and Y1
record_id	county	Model	year	roles	coverage	response	measure	goals	locations	qualified	support	vmmc	mechanism	stakeholders	effective	stake	harmonize	strategy	demand	diverse	leaders	engage	evaluation	reports	achievements	transparent	staff	need	identify	assistance	executes	sustainability	process	design	accesibility	site	recruitment	acceptable	catchment	field	population	plannning_1	services	tasks	steps	procurement	safety	instances	deliver
41	Migori		one	4	3	3	5	5	4	4	4	4	5	4	4	5	3	3	4	4	4	4	5	3	5	4	4	4	4	4	4	4	4	3	4	4	4	4	4	4	4	5	5	3	5	5	5	5	4
42	Migori		one	4	4	2	4	4	3	4	2	4	4	4	4	2	4	3	5	4	4	4	4	4	3	4	4	4	5	4	5	4	4	3	4	4	4	4	4	4	4	4	4	3	4	4	4	4	4
43	Migori		one	1	4	4	5	5	5	5	4	4	5	5	5	5	5	5	5	3	4	4	3	4	3	4	4	3	4	4	4	4	4	4	4	4	4	4	4	5	5	5	4	3	5	4	5	5	4
44	Migori	Mobile	one	4	5	4	5	5	1	5	4	5	3	4	5	5	5	5	5	4	5	5	5	5	5	5	5	5	5	5	5	4	5	5	5	5	5	5	5	5	5	5	5	4	4	5	5	5	4
45	Migori	Mobile	one	4	4	3	5	5	NA	5	3	4	5	4	4	4	4	3	3	2	3	2	2	6	3	6	4	4	4	5	5	5	5	5	5	5	5	4	5	5	5	5	5	5	5	5	5	5	5
46	Migori		one	4	4	3	4	4	4	4	3	4	4	4	4	4	4	4	4	4	4	4	4	4	4	4	4	4	4	4	4	4	4	4	4	4	4	4	2	4	4	4	4	3	4	4	4	4	4
47	Migori	Mobile	one	4	3	3	5	5	3	4	3	4	4	4	4	4	3	3	4	4	4	3	3	5	5	5	4	3	4	4	4	4	5	3	5	5	5	4	5	5	4	5	5	6	1	5	5	5	5
48	Migori	Mobile	one	4	3	3	5	5	5	4	4	4	2	4	4	4	3	3	3	3	4	4	4	5	5	4	4	4	4	4	4	4	4	4	4	4	4	4	4	4	4	5	2	1	1	5	5	5	5
49	Migori		one	5	2	3	5	3	1	1	4	4	3	5	2	4	4	5	4	3	5	5	5	4	3	2	4	2	4	5	4	5	5	4	3	4	4	4	2	4	4	5	5	3	2	4	4	5	4
50	Migori	Mobile	one	5	4	3	5	5	3	5	5	3	4	4	5	5	4	4	3	3	5	3	3	2	3	5	4	3	4	4	2	4	4	2	4	5	5	5	5	4	5	5	3	4	1	5	5	5	5
51	Migori		one	1	1	3	2	6	2	3	2	1	3	6	2	2	2	2	3	3	1	4	2	6	6	4	3	3	3	3	2	4	4	3	2	4	2	3	4	4	4	5	3	4	2	4	3	3	4
52	Migori	Mobile	one	4	3	2	5	5	1	4	2	4	1	2	4	2	1	1	1	2	1	1	3	2	1	3	4	3	4	4	4	4	4	3	5	5	5	4	5	5	4	5	3	4	6	5	5	5	2
53	Migori	Mobile	one	1	3	5	5	5	5	4	4	3	2	5	4	5	4	5	5	4	5	5	5	5	1	3	4	4	5	5	1	4	5	4	5	5	5	5	5	5	5	5	1	NA	1	5	5	5	3
54	Migori		one	4	6	3	5	5	6	4	4	4	4	4	4	4	4	4	4	3	4	3	6	6	6	6	4	4	4	4	4	6	4	4	4	4	4	4	4	4	4	5	4	3	5	4	4	4	5
23	Migori	Mixed	baseline	4	3	2	5	5	2	4	3	3	4	2	4	2	3	3	4	4	3	2	3	2	2	4	4	2	4	4	4	4	3	4	5	5	4	4	5	5	4	5	3	6	6	5	5	4	5
34	Migori	Mixed	baseline	4	1	2	3	5	1	6	4	4	4	4	3	3	3	3	3	3	6	1	1	2	3	4	4	1	3	4	6	4	4	4	4	4	4	4	5	4	4	5	3	6	1	5	4	5	5
35	Migori	Mobile	baseline	5	4	5	5	5	1	2	1	4	4	4	4	1	3	3	2	2	2	1	1	1	1	4	4	4	4	5	2	2	3	3	3	4	4	5	5	4	4	5	3	5	4	5	4	3	2
36	Migori	Mixed	baseline	2	4	5	5	4	3	4	2	2	3	4	2	5	4	3	3	2	4	4	2	5	1	4	2	4	5	3	4	3	3	4	5	5	5	5	5	5	5	5	5	5	5	5	5	5	4
37	Migori	Mobile	baseline	4	3	3	5	3	1	4	5	4	2	4	5	5	4	3	4	2	2	1	2	1	4	5	4	3	4	5	4	3	5	1	5	5	5	5	5	5	4	5	3	2	4	3	5	3	5
38	Migori	Static	baseline	4	3	2	3	5	4	3	3	3	4	4	2	3	3	2	5	2	2	2	1	3	3	5	5	1	5	5	4	5	5	4	5	5	5	4	2	1	1	5	3	3	5	4	5	5	5
39	Migori	Mobile	baseline	5	2	3	3	5	3	2	2	2	3	4	2	3	3	3	5	2	2	2	3	5	5	4	4	2	2	4	2	4	4	3	4	4	4	4	1	5	2	5	4	3	5	2	3	3	3
40	Migori	Static	baseline	4	4	4	5	5	5	4	4	4	5	4	4	4	4	4	4	3	3	5	5	5	5	4	4	4	4	NA	NA	NA	NA	NA	4	4	4	4	4	4	4	5	2	3	1	4	5	5	2
41	Migori	Mixed	baseline	3	3	6	2	4	3	4	4	4	3	4	6	3	3	4	3	4	6	6	6	6	3	6	5	6	2	4	2	2	4	4	4	2	4	4	4	2	4	5	3	3	1	4	5	5	2
42	Migori	Mobile	baseline	5	4	4	4	5	1	5	2	3	5	4	5	5	3	5	2	2	5	1	1	1	1	4	4	6	6	6	6	6	6	3	5	5	5	5	1	5	5	5	5	5	3	3	4	3	3
43	Migori	Mixed	baseline	4	3	2	3	5	1	4	2	2	1	4	3	2	3	3	2	2	1	1	1	1	1	3	4	1	4	4	3	4	4	1	5	5	4	4	1	5	4	5	5	2	5	4	3	4	5
44	Migori	Mobile	baseline	4	3	3	5	5	1	2	2	3	2	4	4	4	3	4	4	4	5	5	5	5	5	4	2	1	4	4	2	4	4	4	4	4	4	4	5	5	4	3	2	1	5	4	5	5	3
45	Migori	Mixed	baseline	5	3	3	3	3	1	4	4	4	4	4	4	4	3	3	3	3	3	4	4	1	2	4	5	3	4	4	4	4	4	4	5	5	5	5	4	4	4	5	4	3	5	4	4	4	4
46	Migori	Mobile	baseline	5	3	4	5	3	6	5	3	4	3	4	1	3	3	3	3	3	3	4	3	2	3	4	4	2	4	5	2	4	4	5	4	5	5	4	4	5	3	4	2	1	1	4	4	4	6
47	Migori	Mixed	baseline	5	4	4	5	5	3	1	4	4	5	4	4	5	4	4	4	4	5	5	5	3	5	4	4	3	4	4	3	4	4	4	5	4	4	4	5	1	5	5	3	1	1	5	5	5	5
48	Migori	Static	baseline	4	3	1	4	5	1	4	2	4	1	4	4	4	3	3	3	2	2	4	3	3	2	4	4	1	1	1	2	4	4	5	4	5	5	5	4	5	5	5	5	4	2	4	5	4	3
49	Migori	Mixed	baseline	4	3	3	3	3	1	4	2	2	3	4	4	4	3	3	4	3	3	3	2	1	2	4	2	1	4	4	2	4	4	4	4	4	4	4	4	4	4	5	1	1	1	4	5	4	4
50	Migori	Mixed	baseline	4	4	3	3	3	3	4	3	4	3	3	4	3	3	3	4	3	3	1	2	3	3	4	3	1	4	5	4	4	4	3	5	5	5	5	3	4	3	5	6	3	3	5	4	5	3
51	Migori	Mixed	baseline	4	3	3	3	3	1	4	2	1	3	4	4	4	3	3	4	3	3	3	2	6	2	4	4	1	4	4	2	4	4	4	4	4	5	4	4	4	4	5	1	1	1	4	5	4	4
52	Migori	Static	baseline	5	3	3	5	1	1	4	2	5	2	2	4	5	3	4	3	2	3	1	2	5	2	4	4	2	6	5	4	4	4	3	2	5	2	2	NA	5	5	5	1	6	1	4	5	5	5
53	Migori	Mixed	baseline	3	4	3	5	5	4	4	4	4	4	4	3	3	3	2	4	4	4	5	4	3	4	5	4	4	4	5	2	4	4	4	5	5	4	4	4	5	4	5	4	4	3	4	5	4	4
54	Migori	Static	baseline	4	5	3	5	5	5	5	3	5	5	4	4	5	5	NA	5	5	5	5	5	5	5	4	4	5	5	5	5	4	5	4	5	5	5	5	5	5	NA	5	5	5	5	5	5	5	5
55	Migori	Mixed	baseline	4	3	3	3	3	1	4	2	2	3	4	4	4	3	3	4	3	3	3	2	1	2	4	4	1	4	4	2	4	4	4	4	4	4	4	4	4	4	5	1	1	1	4	5	4	4
56	Migori	Static	baseline	4	4	4	5	5	5	5	5	5	5	5	4	4	3	4	4	4	5	5	5	5	5	5	4	4	5	5	5	5	5	4	5	5	5	5	5	5	5	5	5	4	2	5	5	5	5
57	Migori	Mixed	baseline	4	3	2	4	1	1	5	4	2	2	4	4	4	2	3	3	3	5	2	4	4	5	4	4	1	5	4	3	4	4	3	5	5	5	5	4	5	5	4	1	6	5	2	4	1	1
58	Migori	Mixed	baseline	5	5	4	5	5	5	5	5	5	5	5	5	5	5	5	5	5	5	5	5	5	5	5	5	5	5	5	2	5	5	5	5	5	5	5	5	5	5	5	5	5	5	5	5	5	5
59	Migori	Mixed	baseline	3	3	3	4	5	1	1	2	1	1	1	3	2	2	3	4	3	3	2	3	1	1	2	2	3	3	6	2	6	4	4	5	5	5	5	5	4	4	5	5	4	1	5	5	5	4
1	Siaya	Mixed	one	5	4	3	5	5	4	4	4	4	4	4	5	4	4	3	3	4	4	1	3	2	2	4	3	2	3	2	3	3	6	4	5	5	3	5	3	5	5	5	1	3	5	2	2	1	6
2	Siaya	Static	one	5	1	2	4	5	1	3	2	2	2	3	4	4	1	2	2	1	3	2	1	3	5	4	4	1	4	4	3	4	4	4	5	5	5	5	4	4	4	5	5	3	5	5	4	3	4
3	Siaya	Mobile	one	5	4	4	4	2	3	4	3	4	4	4	4	4	4	4	4	4	5	4	4	4	4	3	3	3	4	4	4	4	4	4	5	5	5	5	1	5	4	4	2	4	1	4	5	5	5
4	Siaya	Static	one	4	4	3	5	5	5	5	5	4	3	4	4	4	4	4	4	3	5	5	5	5	5	4	4	3	4	4	4	4	4	4	5	5	5	5	4	5	4	5	2	3	3	2	2	3	3
5	Siaya	Static	one	1	4	4	5	3	5	5	5	5	5	4	4	4	4	4	3	1	1	2	2	1	5	4	5	3	5	5	4	5	5	5	5	5	5	5	4	5	5	4	3	1	NA	5	3	5	4
6	Siaya	Mobile	one	5	4	5	5	5	5	5	5	5	5	5	5	5	4	3	4	5	5	5	5	5	5	5	5	3	5	5	2	5	5	3	5	5	5	5	NA	5	5	5	NA	NA	5	5	5	5	5
7	Siaya		one	4	3	3	4	4	4	4	4	4	3	4	4	4	3	3	3	3	4	6	4	6	4	4	4	3	4	4	4	4	4	4	4	4	4	4	4	5	4	5	3	2	NA	4	4	4	4
8	Siaya	Static	one	5	5	5	5	5	5	5	4	5	5	5	5	5	5	4	4	5	5	5	5	5	5	4	4	3	5	5	2	4	5	4	5	5	5	5	NA	NA	3	5	5	2	5	5	5	5	5
9	Siaya	Static	one	2	2	2	2	4	1	3	2	3	3	3	2	3	2	2	2	1	3	2	3	1	4	3	4	1	1	3	1	3	1	4	3	5	4	5	5	5	5	5	3	NA	NA	5	5	4	4
10	Siaya	Static	one	4	4	3	3	5	2	4	2	3	3	4	4	4	4	3	3	3	2	3	4	4	4	4	4	3	4	4	4	4	4	4	5	5	4	4	5	5	5	5	2	4	5	5	5	4	5
11	Siaya	Mixed	one	4	4	3	5	5	5	5	5	4	4	4	4	5	5	5	5	3	5	5	5	5	5	5	4	4	4	4	4	4	4	3	5	4	4	4	4	5	5	5	5	5	5	4	5	4	5
12	Siaya	Mixed	one	4	5	4	5	5	5	4	4	4	5	4	4	3	3	4	3	4	5	5	5	5	5	4	4	4	4	4	4	4	4	4	4	5	5	5	5	5	5	5	3	3	5	4	5	5	5
13	Siaya	Mixed	one	5	5	5	5	5	3	5	5	5	5	5	5	5	5	5	5	4	5	5	4	3	3	4	4	3	5	5	2	5	5	5	5	5	5	5	5	5	5	5	5	5	1	4	5	5	5
14	Siaya	Mixed	one	4	3	3	4	4	2	4	2	4	3	4	4	4	3	3	4	3	3	4	3	3	4	4	2	3	3	4	2	4	3	3	4	4	4	4	5	5	4	4	1	3	4	4	4	3	3
15	Siaya	Mixed	one	4	3	3	5	4	3	5	4	4	3	2	1	2	3	3	3	2	3	3	4	2	3	2	4	2	5	4	4	4	5	4	5	4	4	5	5	4	4	3	2	2	4	4	3	2	1
16	Siaya	Mixed	one	4	4	4	4	3	2	4	5	5	5	5	4	4	4	4	4	3	4	4	4	3	4	4	2	3	4	4	2	4	4	4	5	5	5	4	4	4	4	4	2	4	4	4	4	4	4
17	Siaya	Mixed	one	4	4	4	5	5	4	4	5	5	5	4	4	4	4	3	3	3	4	5	5	4	4	5	5	6	4	4	4	4	4	5	5	5	5	5	5	5	5	5	4	6	4	4	4	3	4
18	Siaya	Mobile	one	3	3	3	3	3	3	4	4	4	3	4	2	2	3	3	3	2	4	4	3	3	3	2	3	3	4	4	4	4	4	3	4	4	4	4	3	4	4	3	2	2	2	3	3	3	3
19	Siaya	Mobile	one	5	4	4	5	4	2	5	4	5	5	5	5	5	4	4	5	4	5	5	2	6	5	5	6	3	4	5	2	5	4	4	5	5	5	5	5	5	5	5	2	6	6	5	5	5	5
20	Siaya	Static	one	4	3	4	4	4	5	4	4	5	4	1	4	4	3	4	3	4	5	4	3	5	4	4	3	3	4	5	5	4	5	3	NA	NA	NA	NA	NA	NA	NA	NA	NA	NA	4	4	5	3	5
21	Siaya	Mixed	one	1	3	3	4	5	3	4	2	2	4	5	4	6	3	3	4	3	3	3	2	5	3	2	2	3	3	4	4	3	3	2	4	4	5	3	5	4	4	4	4	NA	3	4	4	4	4
22	Siaya	Mobile	one	3	4	3	5	3	2	3	3	3	3	3	3	4	3	3	3	2	2	2	2	3	4	4	4	3	3	4	4	4	4	3	5	5	4	5	5	4	4	5	5	4	5	4	4	4	4
23	Siaya	Static	one	5	4	5	5	5	5	5	5	5	5	4	4	4	4	4	4	4	5	5	5	5	5	5	5	3	4	4	4	5	4	4	5	5	4	5	1	5	5	5	5	4	3	5	5	5	5
24	Siaya		one	4	3	4	4	2	1	4	5	4	5	4	4	5	4	4	4	4	5	5	5	6	5	6	4	4	5	5	5	5	5	4	5	5	5	5	5	5	5	5	1	5	5	5	5	5	5
25	Siaya	Mobile	one	4	3	3	5	3	3	4	4	4	3	4	4	4	3	3	4	2	3	3	3	3	3	3	4	3	5	4	2	4	4	4	5	5	5	4	5	5	4	4	5	4	3	4	3	5	5
26	Siaya		one	4	3	3	4	2	1	4	5	4	4	4	4	5	4	4	4	4	5	5	5	6	4	4	4	4	5	5	5	5	5	4	5	5	5	5	5	5	5	5	1	5	5	5	5	5	5
27	Siaya		one	4	2	1	3	4	1	2	2	3	1	2	4	5	3	3	3	2	2	1	1	2	2	3	2	3	4	3	4	2	2	3	5	5	5	5	4	5	2	5	3	1	2	5	5	4	5
28	Siaya	Mobile	one	4	3	3	5	5	3	4	4	4	3	4	4	4	3	3	4	2	3	3	3	3	3	3	4	3	5	4	2	4	4	4	5	5	5	4	5	5	4	4	5	4	3	4	3	5	5
29	Siaya		one	4	4	3	5	5	2	5	5	5	5	5	4	5	4	4	4	4	5	5	5	4	4	4	4	3	4	4	4	4	4	3	5	5	5	5	5	5	5	5	4	5	5	4	5	5	4
30	Siaya	Static	one	4	4	4	4	3	2	4	4	4	3	4	4	5	5	3	3	3	3	3	3	5	4	4	3	3	4	4	4	4	4	4	5	5	5	5	5	5	5	5	3	1	1	4	4	3	5
31	Siaya	Mixed	one	5	5	3	5	5	1	5	2	2	4	4	4	2	2	2	1	3	5	5	5	5	3	4	4	3	4	4	4	4	4	3	5	4	4	3	1	2	2	3	2	2	4	3	1	2	4
32	Siaya	Mobile	one	4	5	3	5	5	2	5	4	5	5	4	4	4	3	3	3	3	5	5	5	2	3	2	2	2	2	5	5	5	4	4	5	5	5	5	5	5	5	5	3	4	5	4	3	3	5
33	Siaya	Mobile	one	4	3	3	5	3	3	4	4	4	3	4	4	4	3	3	4	3	4	3	3	3	4	1	1	1	4	4	1	4	4	3	1	1	4	1	4	1	4	5	3	3	2	1	3	3	3
34	Siaya	Static	one	4	3	2	3	4	1	1	6	5	2	5	5	5	4	3	4	2	5	3	5	2	5	5	5	3	4	4	4	4	5	4	5	5	5	5	5	5	5	5	5	3	1	5	5	4	3
35	Siaya	Mobile	one	4	3	3	5	3	1	4	2	4	4	4	4	3	3	2	2	3	3	4	4	4	4	4	4	4	4	4	4	4	3	3	5	5	5	5	5	5	4	4	4	4	3	2	3	3	4
36	Siaya	Mixed	one	4	2	2	3	3	3	5	2	4	3	4	4	2	3	3	3	4	4	3	4	2	4	3	4	1	4	5	2	4	5	3	4	5	5	4	5	5	5	5	3	4	4	4	4	4	4
37	Siaya	Mobile	one	4	3	3	5	5	3	4	4	4	3	4	4	4	3	3	4	2	3	3	3	3	3	3	4	3	5	4	2	4	4	4	5	5	5	4	5	5	4	4	5	4	3	4	3	5	5
38	Siaya	Mobile	one	3	4	3	4	4	4	4	4	4	5	4	5	5	4	4	4	4	4	4	NA	4	4	4	4	4	4	4	4	4	4	4	5	5	5	5	5	5	5	5	3	4	4	5	4	4	3
39	Siaya	Mixed	one	5	4	4	5	5	5	5	5	4	5	5	4	5	4	4	4	4	4	4	4	4	5	4	5	5	5	5	5	4	4	3	5	5	5	5	5	5	5	5	3	3	1	5	4	3	3
40	Siaya	Mobile	one	3	3	3	3	3	3	4	4	4	3	4	2	2	3	3	3	2	4	4	3	3	3	2	3	3	4	4	4	4	4	3	4	4	4	4	3	4	4	3	2	2	2	3	3	3	3
55	Siaya	Static	one	3	2	2	5	3	1	1	4	1	4	3	4	4	1	1	4	1	3	2	2	1	2	3	3	1	4	5	5	5	5	4	1	5	5	4	5	5	5	5	2	3	1	4	5	5	5
56	Siaya	Static	one	4	4	3	4	4	4	4	4	4	4	4	5	4	4	4	3	3	4	4	4	6	4	4	4	3	3	4	3	3	4	4	4	4	4	4	4	4	4	4	3	3	4	4	4	4	4
57	Siaya	Static	one	4	3	3	4	5	4	5	4	4	4	3	4	5	3	5	4	4	4	4	4	6	5	4	5	4	5	4	4	5	5	4	5	5	5	5	5	5	5	5	2	1	1	5	5	5	5
58	Siaya	Static	one	2	3	3	3	2	2	4	4	4	2	2	3	4	2	4	4	3	2	2	2	1	1	3	3	2	2	3	2	3	3	2	4	4	4	4	4	5	4	4	3	2	5	4	4	3	4
1	Siaya	Mobile	baseline	1	3	3	4	3	2	3	1	4	3	4	4	4	3	3	1	3	3	2	3	6	5	3	4	3	3	4	2	3	3	3	5	4	4	4	4	5	4	5	3	3	4	4	4	5	5
2	Siaya	Static	baseline	4	2	2	4	5	6	1	1	2	2	1	2	1	1	4	3	3	2	6	1	5	5	3	2	1	4	5	1	4	4	3	5	5	5	4	4	5	4	5	2	1	5	4	5	4	6
3	Siaya	Static	baseline	4	3	4	3	3	1	2	1	4	3	4	2	4	4	4	2	3	3	2	3	2	2	4	2	2	4	4	4	4	4	3	5	5	4	5	5	5	5	3	2	2	4	5	5	5	4
4	Siaya	Mobile	baseline	4	4	4	5	5	5	4	5	5	4	4	4	4	4	4	4	3	5	4	4	4	4	4	3	4	4	4	4	3	4	3	4	4	4	4	4	4	4	4	5	4	4	4	4	4	5
5	Siaya	Mobile	baseline	4	3	5	5	5	4	4	4	4	4	4	4	4	4	4	4	3	5	3	3	1	3	3	3	3	3	4	4	4	4	3	4	5	5	4	4	4	4	3	3	4	4	4	2	3	3
6	Siaya	Static	baseline	4	3	2	5	3	4	5	4	3	5	4	4	3	4	5	3	2	5	2	3	2	1	3	1	1	4	6	4	4	4	4	5	5	5	5	5	5	4	5	3	2	4	5	5	4	5
7	Siaya	Mobile	baseline	4	3	3	3	5	2	4	4	4	3	4	2	2	3	3	3	3	3	4	3	3	2	4	4	3	4	4	6	4	4	4	4	4	4	4	4	5	4	2	3	3	5	4	2	3	3
8	Siaya	Mixed	baseline	5	5	4	5	5	5	5	4	4	5	4	4	4	3	3	3	4	4	3	4	5	4	4	4	3	3	4	2	4	3	4	5	5	5	5	5	5	5	5	6	4	5	4	4	5	5
9	Siaya	Mobile	baseline	5	3	2	4	5	1	2	2	3	4	4	3	4	3	4	4	3	3	3	2	2	3	3	4	2	4	4	2	5	4	4	4	4	4	5	5	5	5	5	2	6	4	4	5	5	5
10	Siaya	Static	baseline	5	3	3	5	5	3	4	3	3	4	4	4	3	4	3	3	4	4	3	5	5	4	4	4	4	4	4	4	4	4	4	4	4	4	4	4	4	4	5	5	4	5	4	5	3	5
11	Siaya	Static	baseline	4	5	4	5	5	4	5	4	5	4	4	3	5	4	5	3	1	5	4	4	NA	5	4	5	4	4	4	3	4	1	4	2	5	5	5	5	5	4	5	4	1	1	5	NA	5	5
12	Siaya	Mobile	baseline	4	3	3	3	5	2	4	5	5	4	4	2	2	3	4	3	4	3	4	3	3	2	4	4	4	4	4	3	4	4	4	5	5	4	4	4	5	4	5	5	4	4	4	5	4	5
13	Siaya	Mobile	baseline	4	3	2	5	3	1	5	4	1	2	1	4	2	3	2	4	1	2	3	2	4	5	2	2	1	4	4	1	4	4	3	5	5	1	5	2	1	1	1	3	1	1	5	5	5	5
14	Siaya	Mobile	baseline	5	3	3	5	5	3	4	4	4	6	3	5	5	3	4	2	2	4	5	5	1	4	4	3	4	4	4	4	5	4	4	5	5	5	5	3	2	3	3	4	3	4	3	3	4	4
15	Siaya	Static	baseline	4	3	4	5	5	5	5	4	3	5	4	4	4	4	3	4	3	4	5	5	5	4	5	5	4	4	4	4	4	5	4	2	5	4	5	4	4	5	4	3	3	4	4	4	5	5
16	Siaya	Mobile	baseline	4	3	3	5	2	2	2	1	NA	NA	NA	NA	NA	NA	NA	NA	NA	3	1	1	2	2	1	1	2	2	2	1	4	2	3	4	4	4	4	4	4	4	5	2	4	4	4	3	2	3
17	Siaya	Mobile	baseline	4	3	4	1	3	3	5	4	5	3	5	5	5	4	3	2	3	5	3	4	1	5	2	3	2	5	5	3	4	5	4	5	5	5	1	5	5	5	5	1	6	1	5	3	3	3
18	Siaya	Mobile	baseline	4	4	3	5	4	4	4	4	4	3	4	4	2	3	3	3	3	3	4	4	3	3	3	4	1	4	4	2	4	4	3	4	4	2	3	4	4	2	3	6	NA	3	4	4	4	4
19	Siaya	Mixed	baseline	4	3	3	3	4	3	4	4	4	4	4	4	4	3	2	3	3	4	4	3	4	4	4	4	4	4	4	4	4	4	4	4	4	4	4	4	4	4	4	2	6	6	4	4	5	5
20	Siaya	Static	baseline	4	4	3	4	2	2	4	4	4	2	2	4	4	4	4	4	1	2	2	2	1	2	1	1	3	4	4	2	4	4	5	1	5	4	4	5	5	5	3	3	1	1	4	5	5	5
21	Siaya	Mixed	baseline	5	4	3	3	5	3	4	4	4	2	2	4	2	2	3	4	2	2	3	2	5	5	4	4	2	4	4	2	4	4	4	4	4	4	4	5	4	4	5	1	3	1	5	5	5	5
22	Siaya	Mixed	baseline	4	4	4	3	4	3	4	4	4	4	4	4	4	4	3	3	1	4	2	2	1	4	4	4	4	4	4	2	4	4	3	NA	5	2	4	5	5	4	5	1	6	1	4	3	3	3
24	Siaya	Mobile	baseline	4	4	4	4	4	4	4	3	4	3	5	4	4	4	3	3	3	4	3	3	5	3	5	3	3	4	4	2	4	4	4	4	5	4	4	4	4	4	4	1	4	2	4	4	4	4
25	Siaya	Mixed	baseline	4	3	3	5	4	2	4	3	4	2	4	4	2	3	4	4	3	4	3	2	2	3	3	2	2	4	4	2	4	4	4	5	5	4	4	4	4	4	5	2	1	2	4	5	5	5
26	Siaya	Static	baseline	4	3	3	3	5	3	4	4	4	3	4	4	4	3	3	3	3	3	3	3	3	3	4	4	3	4	4	2	4	4	3	4	4	4	4	4	4	4	4	3	3	3	4	4	3	3
27	Siaya	Mobile	baseline	4	3	3	4	4	4	4	1	4	3	4	4	4	3	3	3	3	4	3	3	5	3	4	4	2	3	4	2	3	4	2	4	4	4	4	4	4	4	4	2	3	3	4	3	3	4
28	Siaya	Mobile	baseline	1	2	3	5	4	5	4	4	4	4	5	5	4	4	4	4	4	5	4	5	5	5	4	4	3	4	4	4	5	4	4	5	5	5	5	5	5	5	5	3	2	5	4	5	3	4
29	Siaya	Mobile	baseline	4	5	3	6	6	6	2	2	4	1	4	4	4	6	3	3	2	4	6	2	6	2	2	1	1	4	2	6	2	4	4	4	5	5	1	5	5	4	5	1	4	5	1	5	5	5
30	Siaya	Mobile	baseline	4	3	2	5	5	3	4	3	3	3	4	3	5	3	4	1	3	3	3	2	4	4	5	4	4	4	4	3	3	4	4	4	5	5	5	5	5	4	5	4	6	3	4	4	4	4
31	Siaya	Static	baseline	4	4	4	4	4	3	5	4	5	5	4	4	4	3	4	NA	4	4	4	3	2	4	3	4	4	5	4	2	4	4	4	4	4	4	4	4	4	4	4	4	4	2	4	4	4	4
32	Siaya	Mobile	baseline	4	3	3	3	2	3	5	2	2	2	2	2	4	3	2	2	3	3	2	2	2	2	3	2	2	4	4	4	2	1	4	5	5	5	5	5	5	1	3	2	3	2	1	5	5	5
33	Siaya	Mixed	baseline	4	3	3	4	3	4	2	4	4	5	5	5	2	3	1	5	3	5	5	3	1	5	2	2	2	5	5	1	5	5	4	5	5	4	5	5	4	1	4	2	3	4	5	5	5	3
[truncated: 82 more columns]
