# Supplementary material for: Making voluntary medical male circumcision services sustainable: Findings from Kenya’s pilot models, baseline and year 1
Source: PLoS One. 2021 Jun 11;16(6):e0252725. doi: 10.1371/journal.pone.0252725 (PMC8195380; doi:10.1371/journal.pone.0252725)
Supplement: S1 Data — (ZIP) [file pone.0252725.s008.zip › data files/Tool 6 Combined_Baseline and Y1.xlsx]

## Sheet: Note
Note: Some fields such as geographic sublocation within countries and response data have been removed as potentially identifying information.

## Sheet: Tool 6 Combined_Baseline and Y1
record_id	county	model	year	sex	age	occupation	other_occupation	vmmc_services_meeting	planning_meetings	community_influence	moh_meetings	vmmc_feedback	moh_vmmc_info	know_about_vmmc	info_on_vmmc	participate_recruitment	support_vmmc	services_offered	boys_get_services	get_services_same_day	how_services_provided	vmmc_planning	best_things_abt_vmmc	worst_things_abt_vmmc	key_informant_questionire_community_level_complete	region.factor	sex.factor	occupation.factor	vmmc_services_meeting.factor	planning_meetings.factor	community_influence.factor	moh_meetings.factor	vmmc_feedback.factor	moh_vmmc_info.factor	know_about_vmmc.factor	info_on_vmmc.factor	participate_recruitment.factor	support_vmmc.factor	services_offered.factor	boys_get_services.factor	get_services_same_day.factor	how_services_provided.factor	vmmc_planning.factor	key_informant_questionire_community_level_complete.factor
46	Migori	Mobile	baseline	1	49	3		5	2	1	4	5	5	1	4	5	2	4	5	1	2	2	Done in the hospitals	By the community	2	Migori	Male	Community leader	Always	Rarely	Strongly disagree	Often	Strongly agree	Always	Strongly disagree	Agree	Always	Disagree	Agree	Always	Never	Disagree	Disagree	Complete
47	Migori	Mobile	baseline	1		4		4	3	4	3	4	4	4	4	3	4	4	4	4	4	4	Good and improved facilities	Timing that coincide with school days	2	Migori	Male	School teacher	Often	Sometimes	Agree	Sometimes	Agree	Often	Agree	Agree	Sometimes	Agree	Agree	Often	Often	Agree	Agree	Complete
48	Migori	Mobile	baseline	1	36	3		4	3	5	4	4	3	5	5	4	4	4	5	5	4	5	The service should be provided during school holiday.	Some people think that the fore skin being removed does other business but in real sense it is a big lie	2	Migori	Male	Community leader	Often	Sometimes	Strongly agree	Often	Agree	Sometimes	Strongly agree	Strongly agree	Often	Agree	Agree	Always	Always	Agree	Strongly agree	Complete
50	Migori	Mobile	baseline	1	50	3		5	5	4	4	4	5	4	4	2	4	4	4	3	3	2	They need to properly look and not interfere with school time table.	They at times circumcise underage boys.	2	Migori	Male	Community leader	Always	Always	Agree	Often	Agree	Always	Agree	Agree	Rarely	Agree	Agree	Often	Sometimes	Neither agree nor disagree	Disagree	Complete
52	Migori	Mobile	baseline	1	56	3		5	2	1	2	5	5	1	5	5	1	1	5	5	1	4	It protect her infection by 80%	Under age going to be circumcised	2	Migori	Male	Community leader	Always	Rarely	Strongly disagree	Rarely	Strongly agree	Always	Strongly disagree	Strongly agree	Always	Strongly disagree	Strongly disagree	Always	Always	Strongly disagree	Agree	Complete
55	Migori	Mobile	baseline	1	56	3		5	5	4	5	4	2	5	5	5	4	4	5	5	4	4	Treating the circumcised persons is good.	Non	2	Migori	Male	Community leader	Always	Always	Agree	Always	Agree	Rarely	Strongly agree	Strongly agree	Always	Agree	Agree	Always	Always	Agree	Agree	Complete
57	Migori	Mobile	baseline	1	32	3		5	5	5	5	5	5	5	4	3	4	5	5	4	5	4	It is health wise important and convenient to the community.	NA	2	Migori	Male	Community leader	Always	Always	Strongly agree	Always	Strongly agree	Always	Strongly agree	Agree	Sometimes	Agree	Strongly agree	Always	Often	Strongly agree	Agree	Complete
59	Migori	Mobile	baseline	2	40	3		3	3	5	5	5	5	5	5	1	5	4	5	2	4	5	It is done fast and medically making it safe.	Not all public health facilities offer the service making the transport from the health facility after circumcision unbearable.	2	Migori	Female	Community leader	Sometimes	Sometimes	Strongly agree	Always	Strongly agree	Always	Strongly agree	Strongly agree	Never	Strongly agree	Agree	Always	Rarely	Agree	Strongly agree	Complete
10	Migori	Static	one	1	43	3	NA	5	4	4	3	4	4	3	2	2	4	2	5	5	4	4	Consistent follow-up free-calls ; clients can call freely Free transportation of clients to and fro	Long ques Lack of enough surgeons/service provider. Delaying clients.	2	Migori	Male	Community leader	Always	Often	Agree	Sometimes	Agree	Often	Neither agree nor disagree	Disagree	Rarely	Agree	Disagree	Always	Always	Agree	Agree	Complete
94	Migori	Mixed	one	2	27	2	NA	5	3	5	4	5	5	5	5	5	5	5	5	5	5	5	They are conducting with the knowledge of the parent. It is free	NA	2	Migori	Female	Religious leader	Always	Sometimes	Strongly agree	Often	Strongly agree	Always	Strongly agree	Strongly agree	Always	Strongly agree	Strongly agree	Always	Always	Strongly agree	Strongly agree	Complete
95	Migori	Mixed	one	1	19	5	NA	5	3	4	3	4	5	4	4	2	4	4	5	5	6	4	NA	NA	2	Migori	Male	Student	Always	Sometimes	Agree	Sometimes	Agree	Always	Agree	Agree	Rarely	Agree	Agree	Always	Always	NA	Agree	Complete
96	Migori	Mixed	one	1	NA	4	NA	3	3	4	4	4	4	4	4	3	2	2	4	4	1	1	There are proper follow-ups for clients immediately after circumcision.	Some clients walk long distances after the service.	2	Migori	Male	School teacher	Sometimes	Sometimes	Agree	Often	Agree	Often	Agree	Agree	Sometimes	Disagree	Disagree	Often	Often	Strongly disagree	Strongly disagree	Complete
97	Migori	Mixed	one	1	NA	4	NA	4	3	4	3	4	5	4	4	5	4	2	3	4	5	2	It reduces chances of getting STI's	Clients feel pain.	2	Migori	Male	School teacher	Often	Sometimes	Agree	Sometimes	Agree	Always	Agree	Agree	Always	Agree	Disagree	Sometimes	Often	Strongly agree	Disagree	Complete
98	Migori	Mixed	one	1	NA	6	NA	5	5	2	3	4	5	3	4	5	4	4	5	1	5	5	General cleanliness of the penis Reduces chances of HIV by 60%	There is pain during surgery Some diseases may be spread during surgery	2	Migori	Male	Other	Always	Always	Disagree	Sometimes	Agree	Always	Neither agree nor disagree	Agree	Always	Agree	Agree	Always	Never	Strongly agree	Strongly agree	Complete
99	Migori	Static	one	1	22	5	NA	3	3	1	3	4	3	2	4	4	4	2	3	4	1	5	It reduces diseases	Some places are impassible by vehicles.	2	Migori	Male	Student	Sometimes	Sometimes	Strongly disagree	Sometimes	Agree	Sometimes	Disagree	Agree	Often	Agree	Disagree	Sometimes	Often	Strongly disagree	Strongly agree	Complete
100	Migori	Static	one	1	37	NA	NA	3	4	5	3	4	4	5	4	5	5	5	4	6	5	5	NA	NA	2	Migori	Male	NA	Sometimes	Often	Strongly agree	Sometimes	Agree	Often	Strongly agree	Agree	Always	Strongly agree	Strongly agree	Often	NA	Strongly agree	Strongly agree	Complete
101	Migori	Static	one	1	41	NA	NA	4	3	4	2	1	3	4	4	4	3	4	3	5	NA	4	NA	NA	2	Migori	Male	NA	Often	Sometimes	Agree	Rarely	Strongly disagree	Sometimes	Agree	Agree	Often	Neither agree nor disagree	Agree	Sometimes	Always	NA	Agree	Complete
102	Migori	Static	one	1	NA	NA	NA	5	3	4	3	4	3	5	5	3	5	5	3	2	4	5	It helps in the reduction of the sexually transmitted diseases from the talks with the young people.	NA	2	Migori	Male	NA	Always	Sometimes	Agree	Sometimes	Agree	Sometimes	Strongly agree	Strongly agree	Sometimes	Strongly agree	Strongly agree	Sometimes	Rarely	Agree	Strongly agree	Complete
103	Migori	Mixed	one	1	NA	3	NA	5	5	2	5	4	5	4	4	5	4	4	5	1	4	5	Reduces cervical cancer in women Reduces chances of getting HIV by 60%	May lead to death due to blood loss Pain during surgery	2	Migori	Male	Community leader	Always	Always	Disagree	Always	Agree	Always	Agree	Agree	Always	Agree	Agree	Always	Never	Agree	Strongly agree	Complete
104	Migori	Static	one	1	30	NA	NA	3	4	4	3	5	3	4	5	5	4	4	6	6	5	5	It has come to the realization that male circumcision has help young boys to improve on their private part hygiene.	NA	2	Migori	Male	NA	Sometimes	Often	Agree	Sometimes	Strongly agree	Sometimes	Agree	Strongly agree	Always	Agree	Agree	NA	NA	Strongly agree	Strongly agree	Complete
105	Migori	Mixed	one	1	NA	1	NA	4	4	4	4	4	4	4	4	3	4	4	5	5	6	4	The services are voluntary and free	RRI days are very tiresome and puts H/C providers under pressure	2	Migori	Male	Ward representative	Often	Often	Agree	Often	Agree	Often	Agree	Agree	Sometimes	Agree	Agree	Always	Always	NA	Agree	Complete
106	Migori	Mixed	one	1	45	NA	NA	4	5	5	4	4	4	5	3	5	4	4	4	5	4	5	Timing of school children is always good have no interruptions of classes.	NA	2	Migori	Male	NA	Often	Always	Strongly agree	Often	Agree	Often	Strongly agree	Neither agree nor disagree	Always	Agree	Agree	Often	Always	Agree	Strongly agree	Complete
107	Migori	Mixed	one	1	NA	2	NA	4	5	5	5	5	5	5	5	5	5	5	5	5	5	5	Free Parents are strongly involved	NA	2	Migori	Male	Religious leader	Often	Always	Strongly agree	Always	Strongly agree	Always	Strongly agree	Strongly agree	Always	Strongly agree	Strongly agree	Always	Always	Strongly agree	Strongly agree	Complete
108	Migori	Mixed	one	2	45	NA	NA	2	4	4	3	5	3	4	3	2	2	5	3	5	3	5	Awareness creation in terms of information dissemition.	NA	2	Migori	Female	NA	Rarely	Often	Agree	Sometimes	Strongly agree	Sometimes	Agree	Neither agree nor disagree	Rarely	Disagree	Strongly agree	Sometimes	Always	Neither agree nor disagree	Strongly agree	Complete
109	Migori	Mixed	one	1	NA	3	NA	3	3	4	3	4	5	4	4	3	4	4	3	3	4	4	NA	NA	2	Migori	Male	Community leader	Sometimes	Sometimes	Agree	Sometimes	Agree	Always	Agree	Agree	Sometimes	Agree	Agree	Sometimes	Sometimes	Agree	Agree	Complete
110	Migori	Mixed	one	NA	NA	NA	NA	4	3	4	4	4	4	5	5	3	5	4	5	5	5	5	It is done by professiols who are skilled thus no negative side effects on the client.	NA	2	Migori	NA	NA	Often	Sometimes	Agree	Often	Agree	Often	Strongly agree	Strongly agree	Sometimes	Strongly agree	Agree	Always	Always	Strongly agree	Strongly agree	Complete
111	Migori	NA	one	1	NA	NA	NA	4	3	5	4	4	5	4	4	4	5	5	5	3	4	4	Hospital	NA	2	Migori	Male	NA	Often	Sometimes	Strongly agree	Often	Agree	Always	Agree	Agree	Often	Strongly agree	Strongly agree	Always	Sometimes	Agree	Agree	Complete
112	Migori	Mixed	one	2	29	6	NA	5	3	4	3	4	5	4	4	2	4	4	5	5	6	4	They mobilize boys and bring them back to their homes.	NA	2	Migori	Female	Other	Always	Sometimes	Agree	Sometimes	Agree	Always	Agree	Agree	Rarely	Agree	Agree	Always	Always	NA	Agree	Complete
113	Migori	Mixed	one	1	NA	6	Administrator	5	5	5	5	5	5	5	5	NA	5	4	5	5	4	5	It should be applied at birth	No pay to the client	2	Migori	Male	Other	Always	Always	Strongly agree	Always	Strongly agree	Always	Strongly agree	Strongly agree	NA	Strongly agree	Agree	Always	Always	Agree	Strongly agree	Complete
114	Migori	Static	one	1	NA	NA	NA	5	2	5	4	5	5	5	5	2	5	5	3	2	6	1	It is done on voluntary basis. The means of transportation is always offered to those who are circumcised.	It should be done during holidays since some boys miss lessons after circumcision. Should be done in the nearest facility Some boys are transported to other facilities but are not told to go the following day again this leads to decline.	2	Migori	Male	NA	Always	Rarely	Strongly agree	Often	Strongly agree	Always	Strongly agree	Strongly agree	Rarely	Strongly agree	Strongly agree	Sometimes	Rarely	NA	Strongly disagree	Complete
115	Migori	Mixed	one	1	42	2	NA	3	5	4	3	4	5	4	4	5	5	4	5	5	4	4	It helps in the reduction of HIV/AIDS infection by 60% It makes people look clean especially the private parts even when there is shortage of water to take a bathe.	NA	2	Migori	Male	Religious leader	Sometimes	Always	Agree	Sometimes	Agree	Always	Agree	Agree	Always	Strongly agree	Agree	Always	Always	Agree	Agree	Complete
116	Migori	Mixed	one	1	39	1	NA	4	3	5	3	5	5	5	5	2	5	5	5	5	5	2	NA	No follow-ups and monitoring after circumcision to help those who may have developed complications.	2	Migori	Male	Ward representative	Often	Sometimes	Strongly agree	Sometimes	Strongly agree	Always	Strongly agree	Strongly agree	Rarely	Strongly agree	Strongly agree	Always	Always	Strongly agree	Disagree	Complete
117	Migori	Static	one	1	NA	NA	NA	3	3	5	3	5	3	5	5	3	5	4	5	3	4	4	Circumcising the boys child during school holidays makes them not miss school.	Sometimes school going pupils are circumcised during school days and wound may take long to heal.	2	Migori	Male	NA	Sometimes	Sometimes	Strongly agree	Sometimes	Strongly agree	Sometimes	Strongly agree	Strongly agree	Sometimes	Strongly agree	Agree	Always	Sometimes	Agree	Agree	Complete
118	Migori	Static	one	1	NA	NA	NA	3	3	4	2	2	4	4	1	5	5	5	5	5	5	4	The clients are allowed to volunteer. Care is issued to the client until they heal. Visitations of clients is also done.	Quick check up is not done incase the wound worsen. Delay in visiting the clients.	2	Migori	Male	NA	Sometimes	Sometimes	Agree	Rarely	Disagree	Often	Agree	Strongly disagree	Always	Strongly agree	Strongly agree	Always	Always	Strongly agree	Agree	Complete
119	Migori	Static	one	1	NA	NA	NA	3	2	5	3	4	5	5	4	5	4	5	5	5	4	4	It is mostly conducted during holidays in order to avoid absenteeism of pupils from school.	Sometimes it is conducted by those who are not well trained thereby making the clients to nurse the wounds for a long period of time.	2	Migori	Male	NA	Sometimes	Rarely	Strongly agree	Sometimes	Agree	Always	Strongly agree	Agree	Always	Agree	Strongly agree	Always	Always	Agree	Agree	Complete
120	Migori	Static	one	1	NA	NA	NA	5	2	5	4	4	4	5	4	5	4	5	4	5	5	4	The boys are educated on its importance first then transported to the hospitals with consent from their parents.It is also being offered freely.	NA	2	Migori	Male	NA	Always	Rarely	Strongly agree	Often	Agree	Often	Strongly agree	Agree	Always	Agree	Strongly agree	Often	Always	Strongly agree	Agree	Complete
121	Migori	Mixed	one	2	NA	6	Snr Ass. Chief	5	3	4	3	4	4	4	4	5	4	4	4	5	NA	4	The field workers who are doing their best to mobilize.	Cultural belief	2	Migori	Female	Other	Always	Sometimes	Agree	Sometimes	Agree	Often	Agree	Agree	Always	Agree	Agree	Often	Always	NA	Agree	Complete
122	Migori	Static	one	1	51	NA	NA	5	4	4	4	4	5	4	4	5	5	4	5	5	6	5	It is fast It is efficient	NA	2	Migori	Male	NA	Always	Often	Agree	Often	Agree	Always	Agree	Agree	Always	Strongly agree	Agree	Always	Always	NA	Strongly agree	Complete
123	Migori	Static	one	2	32	NA	NA	4	4	5	4	5	4	5	4	3	5	5	5	5	4	5	The provision of transport to the boys/individuals who undergo the process. The lessons provided by the doctors before and after circumcision. It is done on volunteers and is not forced.	NA	2	Migori	Female	NA	Often	Often	Strongly agree	Often	Strongly agree	Often	Strongly agree	Agree	Sometimes	Strongly agree	Strongly agree	Always	Always	Agree	Strongly agree	Complete
124	Migori	Static	one	2	NA	NA	NA	5	5	5	5	5	5	5	5	5	5	5	5	5	5	5	NA	NA	2	Migori	Female	NA	Always	Always	Strongly agree	Always	Strongly agree	Always	Strongly agree	Strongly agree	Always	Strongly agree	Strongly agree	Always	Always	Strongly agree	Strongly agree	Complete
125	Migori	Static	one	2	NA	NA	NA	5	3	5	5	NA	3	5	5	5	5	5	5	5	5	5	NA	NA	2	Migori	Female	NA	Always	Sometimes	Strongly agree	Always	NA	Sometimes	Strongly agree	Strongly agree	Always	Strongly agree	Strongly agree	Always	Always	Strongly agree	Strongly agree	Complete
126	Migori	Mixed	one	1	32	4	NA	3	3	4	3	4	5	4	5	2	4	4	5	5	4	4	The circumcision being open and voluntary	The way some people view the circumcision i.e unwilling to allow their boys to be circumcised.	2	Migori	Male	School teacher	Sometimes	Sometimes	Agree	Sometimes	Agree	Always	Agree	Strongly agree	Rarely	Agree	Agree	Always	Always	Agree	Agree	Complete
127	Migori	Mobile	one	NA	38	2	NA	3	3	1	3	1	3	1	2	3	1	1	3	5	NA	1	Quality service.	None.	2	Migori	NA	Religious leader	Sometimes	Sometimes	Strongly disagree	Sometimes	Strongly disagree	Sometimes	Strongly disagree	Disagree	Sometimes	Strongly disagree	Strongly disagree	Sometimes	Always	NA	Strongly disagree	Complete
128	Migori	Mobile	one	1	NA	3	NA	5	5	4	5	4	3	5	4	5	5	4	5	5	3	5	NA	NA	2	Migori	Male	Community leader	Always	Always	Agree	Always	Agree	Sometimes	Strongly agree	Agree	Always	Strongly agree	Agree	Always	Always	Neither agree nor disagree	Strongly agree	Complete
129	Migori	Mixed	one	1	NA	3	NA	2	2	4	3	4	5	4	5	3	4	4	5	5	6	4	NA	NA	2	Migori	Male	Community leader	Rarely	Rarely	Agree	Sometimes	Agree	Always	Agree	Strongly agree	Sometimes	Agree	Agree	Always	Always	NA	Agree	Complete
130	Migori	Mobile	one	1	28	2	NA	4	5	4	4	5	3	4	4	4	4	4	3	3	4	2	Consent from the parents.	Revisit not very good.	2	Migori	Male	Religious leader	Often	Always	Agree	Often	Strongly agree	Sometimes	Agree	Agree	Often	Agree	Agree	Sometimes	Sometimes	Agree	Disagree	Complete
131	Migori	Mixed	one	1	NA	6	NA	5	3	1	1	1	3	1	1	3	1	1	5	5	1	1	NA	NA	2	Migori	Male	Other	Always	Sometimes	Strongly disagree	Never	Strongly disagree	Sometimes	Strongly disagree	Strongly disagree	Sometimes	Strongly disagree	Strongly disagree	Always	Always	Strongly disagree	Strongly disagree	Complete
132	Migori	Mixed	one	1	NA	3	NA	3	3	5	3	5	5	4	5	3	4	4	5	5	6	4	NA	NA	2	Migori	Male	Community leader	Sometimes	Sometimes	Strongly agree	Sometimes	Strongly agree	Always	Agree	Strongly agree	Sometimes	Agree	Agree	Always	Always	NA	Agree	Complete
133	Migori	Static	one	NA	NA	NA	NA	4	4	4	4	4	5	5	5	3	4	5	5	5	4	5	NA	NA	2	Migori	NA	NA	Often	Often	Agree	Often	Agree	Always	Strongly agree	Strongly agree	Sometimes	Agree	Strongly agree	Always	Always	Agree	Strongly agree	Complete
134	Migori	Static	one	NA	NA	NA	NA	3	1	1	1	4	5	5	5	5	1	5	5	5	3	5	NA	NA	2	Migori	NA	NA	Sometimes	Never	Strongly disagree	Never	Agree	Always	Strongly agree	Strongly agree	Always	Strongly disagree	Strongly agree	Always	Always	Neither agree nor disagree	Strongly agree	Complete
135	Migori	Mixed	one	2	NA	3	NA	2	2	4	3	4	5	4	5	3	4	4	5	5	6	4	NA	NA	2	Migori	Female	Community leader	Rarely	Rarely	Agree	Sometimes	Agree	Always	Agree	Strongly agree	Sometimes	Agree	Agree	Always	Always	NA	Agree	Complete
136	Migori	Mixed	one	1	28	4	NA	3	2	4	2	3	2	4	4	4	6	2	3	4	4	2	Awareness creation Good counselling	Poor time co-ordition Few specialists	2	Migori	Male	School teacher	Sometimes	Rarely	Agree	Rarely	Neither agree nor disagree	Rarely	Agree	Agree	Often	NA	Disagree	Sometimes	Often	Agree	Disagree	Complete
137	Migori	Mixed	one	2	NA	3	NA	3	3	4	3	4	5	4	5	3	4	4	5	5	6	4	NA	NA	2	Migori	Female	Community leader	Sometimes	Sometimes	Agree	Sometimes	Agree	Always	Agree	Strongly agree	Sometimes	Agree	Agree	Always	Always	NA	Agree	Complete
138	Migori	Mixed	one	2	NA	6	Health provider	5	5	4	5	4	5	5	5	5	4	4	5	5	4	4	Correct method is used	NA	2	Migori	Female	Other	Always	Always	Agree	Always	Agree	Always	Strongly agree	Strongly agree	Always	Agree	Agree	Always	Always	Agree	Agree	Complete
139	Migori	NA	one	NA	NA	NA	NA	2	3	5	3	5	5	5	5	3	5	5	5	5	4	5	NA	NA	2	Migori	NA	NA	Rarely	Sometimes	Strongly agree	Sometimes	Strongly agree	Always	Strongly agree	Strongly agree	Sometimes	Strongly agree	Strongly agree	Always	Always	Agree	Strongly agree	Complete
140	Migori	Static	one	NA	NA	NA	NA	2	2	4	2	5	5	5	5	3	3	5	3	5	4	5	NA	NA	2	Migori	NA	NA	Rarely	Rarely	Agree	Rarely	Strongly agree	Always	Strongly agree	Strongly agree	Sometimes	Neither agree nor disagree	Strongly agree	Sometimes	Always	Agree	Strongly agree	Complete
141	Migori	Mixed	one	1	45	3	NA	4	3	4	3	4	4	4	4	5	4	4	5	5	4	5	More health workers should be employed to sensitize the need and the importance of the program and also to counter some myths and perceptions.	Even though follow ups to clients who are circumcised is done, more effort should be placed to eble those who don't heal faster are attended to.	2	Migori	Male	Community leader	Often	Sometimes	Agree	Sometimes	Agree	Often	Agree	Agree	Always	Agree	Agree	Always	Always	Agree	Strongly agree	Complete
142	Migori	Static	one	NA	NA	NA	NA	2	1	4	1	4	5	5	5	2	2	5	5	3	4	5	NA	NA	2	Migori	NA	NA	Rarely	Never	Agree	Never	Agree	Always	Strongly agree	Strongly agree	Rarely	Disagree	Strongly agree	Always	Sometimes	Agree	Strongly agree	Complete
143	Migori	Mixed	one	1	NA	6	Area Ass. Chief	5	5	5	5	5	5	5	5	5	5	5	5	5	5	5	Health education Follow ups / treatment	Nowadays ...none	2	Migori	Male	Other	Always	Always	Strongly agree	Always	Strongly agree	Always	Strongly agree	Strongly agree	Always	Strongly agree	Strongly agree	Always	Always	Strongly agree	Strongly agree	Complete
144	Migori	Static	one	NA	NA	NA	NA	5	5	4	3	5	5	5	5	5	5	5	5	5	4	5	NA	NA	2	Migori	NA	NA	Always	Always	Agree	Sometimes	Strongly agree	Always	Strongly agree	Strongly agree	Always	Strongly agree	Strongly agree	Always	Always	Agree	Strongly agree	Complete
145	Migori	Mixed	one	1	19	2	NA	3	4	NA	NA	NA	NA	NA	NA	NA	NA	NA	NA	NA	NA	NA	NA	NA	2	Migori	Male	Religious leader	Sometimes	Often	NA	NA	NA	NA	NA	NA	NA	NA	NA	NA	NA	NA	NA	Complete
146	Migori	Mobile	one	1	30	6	Community member	1	3	1	1	1	3	1	1	3	1	1	5	5	1	1	Not bad.	None.	2	Migori	Male	Other	Never	Sometimes	Strongly disagree	Never	Strongly disagree	Sometimes	Strongly disagree	Strongly disagree	Sometimes	Strongly disagree	Strongly disagree	Always	Always	Strongly disagree	Strongly disagree	Complete
147	Migori	Mobile	one	2	36	4	NA	3	3	1	1	1	3	1	1	3	1	1	5	5	1	1	Good service.	None.	2	Migori	Female	School teacher	Sometimes	Sometimes	Strongly disagree	Never	Strongly disagree	Sometimes	Strongly disagree	Strongly disagree	Sometimes	Strongly disagree	Strongly disagree	Always	Always	Strongly disagree	Strongly disagree	Complete
148	Migori	Mixed	one	1	NA	1	NA	5	3	4	3	4	5	4	4	5	4	4	5	5	4	4	NA	NA	2	Migori	Male	Ward representative	Always	Sometimes	Agree	Sometimes	Agree	Always	Agree	Agree	Always	Agree	Agree	Always	Always	Agree	Agree	Complete
149	Migori	Mobile	one	1	22	6	NA	3	3	1	1	1	3	1	1	3	1	1	5	5	1	1	Service were offered to the best.	None	2	Migori	Male	Other	Sometimes	Sometimes	Strongly disagree	Never	Strongly disagree	Sometimes	Strongly disagree	Strongly disagree	Sometimes	Strongly disagree	Strongly disagree	Always	Always	Strongly disagree	Strongly disagree	Complete
150	Migori	Mixed	one	1	NA	3	NA	5	5	5	5	5	3	4	5	3	4	3	5	3	3	4	NA	NA	2	Migori	Male	Community leader	Always	Always	Strongly agree	Always	Strongly agree	Sometimes	Agree	Strongly agree	Sometimes	Agree	Neither agree nor disagree	Always	Sometimes	Neither agree nor disagree	Agree	Complete
151	Migori	Mixed	one	1	NA	3	NA	5	5	5	5	5	3	4	5	3	4	3	5	3	3	4	NA	NA	2	Migori	Male	Community leader	Always	Always	Strongly agree	Always	Strongly agree	Sometimes	Agree	Strongly agree	Sometimes	Agree	Neither agree nor disagree	Always	Sometimes	Neither agree nor disagree	Agree	Complete
152	Migori	Mobile	one	1	26	2	NA	4	4	4	4	4	1	5	6	4	4	4	2	4	4	4	It totally help the community particularly the male against sexually transmitted diseases.	It doesn't attend to clients when wound worsen.	2	Migori	Male	Religious leader	Often	Often	Agree	Often	Agree	Never	Strongly agree	NA	Often	Agree	Agree	Rarely	Often	Agree	Agree	Complete
153	Migori	Mixed	one	1	30	5	NA	1	2	4	4	4	5	4	2	3	4	4	3	4	4	4	Clients are educated before the service	Sometimes doctors becomes less concerned of the service delivery	2	Migori	Male	Student	Never	Rarely	Agree	Often	Agree	Always	Agree	Disagree	Sometimes	Agree	Agree	Sometimes	Often	Agree	Agree	Complete
154	Migori	NA	one	2	NA	2	NA	5	2	4	3	2	3	4	1	2	2	2	3	2	2	2	NA	NA	2	Migori	Female	Religious leader	Always	Rarely	Agree	Sometimes	Disagree	Sometimes	Agree	Strongly disagree	Rarely	Disagree	Disagree	Sometimes	Rarely	Disagree	Disagree	Complete
155	Migori	Mixed	one	1	NA	NA	NA	5	5	5	5	5	3	5	5	5	6	5	5	5	5	5	NA	NA	2	Migori	Male	NA	Always	Always	Strongly agree	Always	Strongly agree	Sometimes	Strongly agree	Strongly agree	Always	NA	Strongly agree	Always	Always	Strongly agree	Strongly agree	Complete
156	Migori	Mixed	one	1	NA	3	NA	1	2	2	3	2	5	4	4	3	4	4	4	3	2	4	Proper G.C done to clients	Limited follow-ups done to clients	2	Migori	Male	Community leader	Never	Rarely	Disagree	Sometimes	Disagree	Always	Agree	Agree	Sometimes	Agree	Agree	Often	Sometimes	Disagree	Agree	Complete
157	Migori	Mixed	one	1	36	3	NA	3	3	4	3	4	4	4	4	5	4	4	4	5	4	4	NA	NA	2	Migori	Male	Community leader	Sometimes	Sometimes	Agree	Sometimes	Agree	Often	Agree	Agree	Always	Agree	Agree	Often	Always	Agree	Agree	Complete
158	Migori	Static	one	1	NA	NA	NA	5	3	5	3	5	3	5	5	3	5	5	5	3	5	5	It is mostly done with the right equipments	NA	2	Migori	Male	NA	Always	Sometimes	Strongly agree	Sometimes	Strongly agree	Sometimes	Strongly agree	Strongly agree	Sometimes	Strongly agree	Strongly agree	Always	Sometimes	Strongly agree	Strongly agree	Complete
159	Migori	Static	one	2	NA	NA	NA	5	3	5	5	5	5	5	5	3	5	5	5	5	5	5	NA	NA	2	Migori	Female	NA	Always	Sometimes	Strongly agree	Always	Strongly agree	Always	Strongly agree	Strongly agree	Sometimes	Strongly agree	Strongly agree	Always	Always	Strongly agree	Strongly agree	Complete
160	Migori	Mixed	one	1	25	1	NA	5	3	5	3	5	5	5	5	3	5	5	5	5	4	5	The procedure that is being followed from the time of mobilization up to the time of offering the service is quite good since it ebles the clients and their parents to unimously agree before the service is conducted.	The worst thing about this service is that the clients are always taking advantage of the service they always think that after circumcision it is a guarantee to being resistant to HIV/AIDS which has made some of them to be victims of the same.	2	Migori	Male	Ward representative	Always	Sometimes	Strongly agree	Sometimes	Strongly agree	Always	Strongly agree	Strongly agree	Sometimes	Strongly agree	Strongly agree	Always	Always	Agree	Strongly agree	Complete
161	Migori	Static	one	1	NA	NA	NA	5	5	5	3	5	5	5	4	3	5	5	5	1	5	5	It is done by the health providers with skills.	NA	2	Migori	Male	NA	Always	Always	Strongly agree	Sometimes	Strongly agree	Always	Strongly agree	Agree	Sometimes	Strongly agree	Strongly agree	Always	Never	Strongly agree	Strongly agree	Complete
162	Migori	Mixed	one	1	41	NA	NA	3	3	4	3	4	3	4	4	5	4	2	2	3	2	4	NA	NA	2	Migori	Male	NA	Sometimes	Sometimes	Agree	Sometimes	Agree	Sometimes	Agree	Agree	Always	Agree	Disagree	Rarely	Sometimes	Disagree	Agree	Complete
163	Migori	Static	one	1	NA	NA	NA	5	5	4	5	5	5	4	5	6	5	5	5	5	5	5	It is done by professiols who have skills.	NA	2	Migori	Male	NA	Always	Always	Agree	Always	Strongly agree	Always	Agree	Strongly agree	NA	Strongly agree	Strongly agree	Always	Always	Strongly agree	Strongly agree	Complete
164	Migori	Static	one	1	NA	NA	NA	5	5	5	5	5	5	5	5	3	5	5	5	5	5	5	NA	NA	2	Migori	Male	NA	Always	Always	Strongly agree	Always	Strongly agree	Always	Strongly agree	Strongly agree	Sometimes	Strongly agree	Strongly agree	Always	Always	Strongly agree	Strongly agree	Complete
165	Migori	Mixed	one	1	24	1	NA	3	1	2	1	2	3	4	4	5	2	4	3	5	NA	4	Follow-ups done to the clients by the doctors	Failure to properly explain to the clients where /how the removed foreskin is disposed	2	Migori	Male	Ward representative	Sometimes	Never	Disagree	Never	Disagree	Sometimes	Agree	Agree	Always	Disagree	Agree	Sometimes	Always	NA	Agree	Complete
166	Migori	Mixed	one	NA	NA	NA	NA	5	5	5	5	5	5	5	4	5	3	5	5	3	4	5	NA	NA	2	Migori	NA	NA	Always	Always	Strongly agree	Always	Strongly agree	Always	Strongly agree	Agree	Always	Neither agree nor disagree	Strongly agree	Always	Sometimes	Agree	Strongly agree	Complete
167	Migori	Mobile	one	NA	NA	NA	NA	3	3	4	3	5	5	5	NA	NA	4	5	5	5	4	5	NA	NA	2	Migori	NA	NA	Sometimes	Sometimes	Agree	Sometimes	Strongly agree	Always	Strongly agree	NA	NA	Agree	Strongly agree	Always	Always	Agree	Strongly agree	Complete
168	Migori	Mixed	one	2	37	1	NA	3	2	4	2	2	3	2	4	3	4	4	3	4	6	2	It is free of charge	It affects other activities	2	Migori	Female	Ward representative	Sometimes	Rarely	Agree	Rarely	Disagree	Sometimes	Disagree	Agree	Sometimes	Agree	Agree	Sometimes	Often	NA	Disagree	Complete
169	Migori	NA	one	NA	NA	NA	NA	3	4	4	4	4	5	5	4	1	3	4	5	5	2	4	NA	NA	2	Migori	NA	NA	Sometimes	Often	Agree	Often	Agree	Always	Strongly agree	Agree	Never	Neither agree nor disagree	Agree	Always	Always	Disagree	Agree	Complete
170	Migori	Mixed	one	NA	NA	NA	NA	2	3	5	3	4	5	5	5	2	2	5	5	5	4	4	NA	NA	2	Migori	NA	NA	Rarely	Sometimes	Strongly agree	Sometimes	Agree	Always	Strongly agree	Strongly agree	Rarely	Disagree	Strongly agree	Always	Always	Agree	Agree	Complete
171	Migori	Mixed	one	1	28	1	NA	3	3	5	3	5	5	5	5	5	5	5	5	3	5	5	The best things about VMMC is that the procedure followed ebles the parents and the clients to know about the service and its importance before it is done.	The worst is that after the service is done the clients thinks that he is not able to get HIV/AIDS so he engages in sex without protection not knowing that this service only prevents 60% of HIV/AIDS.	2	Migori	Male	Ward representative	Sometimes	Sometimes	Strongly agree	Sometimes	Strongly agree	Always	Strongly agree	Strongly agree	Always	Strongly agree	Strongly agree	Always	Sometimes	Strongly agree	Strongly agree	Complete
172	Migori	Mobile	one	1	24	NA	NA	3	3	1	3	1	3	1	2	3	1	1	5	5	1	NA	Good service.	None	2	Migori	Male	NA	Sometimes	Sometimes	Strongly disagree	Sometimes	Strongly disagree	Sometimes	Strongly disagree	Disagree	Sometimes	Strongly disagree	Strongly disagree	Always	Always	Strongly disagree	NA	Complete
173	Migori	Mixed	one	1	34	6	NA	3	3	4	1	5	3	5	4	3	4	5	5	5	4	5	Follow-ups/reviews are done Dropping of the clients to their residential places after circumcision	None	2	Migori	Male	Other	Sometimes	Sometimes	Agree	Never	Strongly agree	Sometimes	Strongly agree	Agree	Sometimes	Agree	Strongly agree	Always	Always	Agree	Strongly agree	Complete
174	Migori	Mobile	one	2	45	3	NA	3	3	1	3	1	3	1	1	3	1	1	5	5	1	1	Good service.	None	2	Migori	Female	Community leader	Sometimes	Sometimes	Strongly disagree	Sometimes	Strongly disagree	Sometimes	Strongly disagree	Strongly disagree	Sometimes	Strongly disagree	Strongly disagree	Always	Always	Strongly disagree	Strongly disagree	Complete
175	Migori	Mixed	one	2	34	1	NA	4	2	4	5	4	5	4	4	5	4	4	5	5	4	4	It reduces HIV with 60% It is a way of keeping somebody hygienic	People tend to think that after circumcision they don't use protective measures and that makes them risky.	2	Migori	Female	Ward representative	Often	Rarely	Agree	Always	Agree	Always	Agree	Agree	Always	Agree	Agree	Always	Always	Agree	Agree	Complete
176	Migori	Mixed	one	2	38	6	NA	2	2	5	1	4	3	4	4	3	4	5	5	5	5	3	Services are free and voluntary	Lack of proper mode of transporting VMMC clients	2	Migori	Female	Other	Rarely	Rarely	Strongly agree	Never	Agree	Sometimes	Agree	Agree	Sometimes	Agree	Strongly agree	Always	Always	Strongly agree	Neither agree nor disagree	Complete
177	Migori	Mixed	one	2	NA	1	NA	3	1	2	2	2	2	5	4	5	5	4	5	5	5	5	Transport is free	In Okayo Kanyasa ward, a child died after mc	2	Migori	Female	Ward representative	Sometimes	Never	Disagree	Rarely	Disagree	Rarely	Strongly agree	Agree	Always	Strongly agree	Agree	Always	Always	Strongly agree	Strongly agree	Complete
178	Migori	Mixed	one	1	NA	6	Chief	3	1	4	3	4	2	5	NA	NA	NA	5	5	5	5	3	NA	NA	2	Migori	Male	Other	Sometimes	Never	Agree	Sometimes	Agree	Rarely	Strongly agree	NA	NA	NA	Strongly agree	Always	Always	Strongly agree	Neither agree nor disagree	Complete
179	Migori	Mixed	one	1	35	2	NA	5	3	4	3	4	5	4	4	2	4	2	5	5	6	4	They mobilize the boys and bring them for VMMC services.	NA	2	Migori	Male	Religious leader	Always	Sometimes	Agree	Sometimes	Agree	Always	Agree	Agree	Rarely	Agree	Disagree	Always	Always	NA	Agree	Complete
180	Migori	Mobile	one	1	40	4	NA	3	4	4	4	2	6	5	1	NA	4	2	2	5	4	4	It helps the community to protect themselves against diseases that can be spreed through sex.	I do not see any negative just positive	2	Migori	Male	School teacher	Sometimes	Often	Agree	Often	Disagree	NA	Strongly agree	Strongly disagree	NA	Agree	Disagree	Rarely	Always	Agree	Agree	Complete
181	Migori	Mobile	one	2	NA	6	Community member	5	3	1	1	1	3	NA	1	3	1	1	5	5	1	1	Very interesting.	None	2	Migori	Female	Other	Always	Sometimes	Strongly disagree	Never	Strongly disagree	Sometimes	NA	Strongly disagree	Sometimes	Strongly disagree	Strongly disagree	Always	Always	Strongly disagree	Strongly disagree	Complete
182	Migori	Mixed	one	1	25	6	NA	5	2	4	2	4	5	5	5	5	5	5	5	5	6	4	Thorough mobilization	NA	2	Migori	Male	Other	Always	Rarely	Agree	Rarely	Agree	Always	Strongly agree	Strongly agree	Always	Strongly agree	Strongly agree	Always	Always	NA	Agree	Complete
183	Migori	Mobile	one	1	30	NA	NA	3	4	4	4	2	1	4	1	3	4	2	2	4	NA	4	It helps the community specifically male people to transits from childhood to adulthood	I do not see any bad thing about the circumcision.	2	Migori	Male	NA	Sometimes	Often	Agree	Often	Disagree	Never	Agree	Strongly disagree	Sometimes	Agree	Disagree	Rarely	Often	NA	Agree	Complete
184	Migori	Mixed	one	1	27	6	NA	3	5	4	5	4	5	4	4	5	4	4	5	1	4	5	Reduces chances of getting HIV by 60% Prevents STI's	Pain during surgery May lead to total loss of penis	2	Migori	Male	Other	Sometimes	Always	Agree	Always	Agree	Always	Agree	Agree	Always	Agree	Agree	Always	Never	Agree	Strongly agree	Complete
185	Migori	Mobile	one	2	25	6	Community member	NA	3	1	1	1	3	1	1	3	1	1	5	5	1	1	Not bad.	None	2	Migori	Female	Other	NA	Sometimes	Strongly disagree	Never	Strongly disagree	Sometimes	Strongly disagree	Strongly disagree	Sometimes	Strongly disagree	Strongly disagree	Always	Always	Strongly disagree	Strongly disagree	Complete
186	Migori	Mixed	one	1	25	6	NA	3	2	5	3	4	3	4	4	6	4	5	5	5	5	5	It's localized, done per areas	NA	2	Migori	Male	Other	Sometimes	Rarely	Strongly agree	Sometimes	Agree	Sometimes	Agree	Agree	NA	Agree	Strongly agree	Always	Always	Strongly agree	Strongly agree	Complete
187	Migori	Mobile	one	1	NA	6	NA	3	4	1	4	5	5	6	4	4	4	4	5	2	4	4	Good work	NA	2	Migori	Male	Other	Sometimes	Often	Strongly disagree	Often	Strongly agree	Always	NA	Agree	Often	Agree	Agree	Always	Rarely	Agree	Agree	Complete
188	Migori	Mixed	one	1	17	5	NA	5	3	4	3	4	5	4	4	2	4	2	5	5	6	4	It reduces chances of acquiring HIV by 60%	NA	2	Migori	Male	Student	Always	Sometimes	Agree	Sometimes	Agree	Always	Agree	Agree	Rarely	Agree	Disagree	Always	Always	NA	Agree	Complete
189	Migori	Mobile	one	1	NA	6	Community member	NA	3	1	1	1	3	1	1	3	1	1	5	5	1	1	It is soo good	None	2	Migori	Male	Other	NA	Sometimes	Strongly disagree	Never	Strongly disagree	Sometimes	Strongly disagree	Strongly disagree	Sometimes	Strongly disagree	Strongly disagree	Always	Always	Strongly disagree	Strongly disagree	Complete
190	Migori	Mixed	one	1	35	4	NA	3	2	4	1	5	4	4	5	5	5	5	5	4	4	5	The clients are being picked and dropped.	Long ques during the holidays.	2	Migori	Male	School teacher	Sometimes	Rarely	Agree	Never	Strongly agree	Often	Agree	Strongly agree	Always	Strongly agree	Strongly agree	Always	Often	Agree	Strongly agree	Complete
191	Migori	Mobile	one	1	24	6	NA	5	3	1	1	1	3	1	1	3	1	1	5	5	1	1	NA	NA	2	Migori	Male	Other	Always	Sometimes	Strongly disagree	Never	Strongly disagree	Sometimes	Strongly disagree	Strongly disagree	Sometimes	Strongly disagree	Strongly disagree	Always	Always	Strongly disagree	Strongly disagree	Complete
192	Migori	Mixed	one	2	26	6	NA	5	3	1	1	1	3	1	1	3	1	1	5	5	1	1	NA	NA	2	Migori	Female	Other	Always	Sometimes	Strongly disagree	Never	Strongly disagree	Sometimes	Strongly disagree	Strongly disagree	Sometimes	Strongly disagree	Strongly disagree	Always	Always	Strongly disagree	Strongly disagree	Complete
193	Migori	Mobile	one	2	31	3	NA	3	4	4	4	2	1	4	NA	NA	NA	NA	NA	NA	4	4	It basically helps the community especially male child to graduate from childhood to adulthood	None	2	Migori	Female	Community leader	Sometimes	Often	Agree	Often	Disagree	Never	Agree	NA	NA	NA	NA	NA	NA	Agree	Agree	Complete
194	Migori	Mobile	one	2	40	3	NA	5	3	1	1	1	3	1	1	3	1	1	5	5	1	1	NA	NA	2	Migori	Female	Community leader	Always	Sometimes	Strongly disagree	Never	Strongly disagree	Sometimes	Strongly disagree	Strongly disagree	Sometimes	Strongly disagree	Strongly disagree	Always	Always	Strongly disagree	Strongly disagree	Complete
195	Migori	Mobile	one	1	NA	2	NA	NA	NA	4	3	3	5	5	NA	NA	4	5	3	3	4	4	NA	NA	2	Migori	Male	Religious leader	NA	NA	Agree	Sometimes	Neither agree nor disagree	Always	Strongly agree	NA	NA	Agree	Strongly agree	Sometimes	Sometimes	Agree	Agree	Complete
196	Migori	Mobile	one	1	30	6	NA	5	3	1	1	1	3	1	1	3	1	1	5	5	1	1	NA	NA	2	Migori	Male	Other	Always	Sometimes	Strongly disagree	Never	Strongly disagree	Sometimes	Strongly disagree	Strongly disagree	Sometimes	Strongly disagree	Strongly disagree	Always	Always	Strongly disagree	Strongly disagree	Complete
197	Migori	Mobile	one	1	28	6	NA	3	3	1	1	1	3	1	1	3	1	1	5	5	1	1	NA	NA	2	Migori	Male	Other	Sometimes	Sometimes	Strongly disagree	Never	Strongly disagree	Sometimes	Strongly disagree	Strongly disagree	Sometimes	Strongly disagree	Strongly disagree	Always	Always	Strongly disagree	Strongly disagree	Complete
198	Migori	Mobile	one	2	18	6	NA	3	4	4	4	6	6	NA	NA	NA	NA	NA	NA	NA	4	4	It basically help the community to protect themselves against sexually transmitted diseases.	I do not see any negative effect of VMMC.	2	Migori	Female	Other	Sometimes	Often	Agree	Often	NA	NA	NA	NA	NA	NA	NA	NA	NA	Agree	Agree	Complete
199	Migori	Mobile	one	1	39	4	NA	3	4	4	4	NA	1	NA	NA	NA	NA	NA	NA	NA	4	4	It help the community to specifically escape sexually transmitted diseases.	I do not see a bad thing caused by circumcision.	2	Migori	Male	School teacher	Sometimes	Often	Agree	Often	NA	Never	NA	NA	NA	NA	NA	NA	NA	Agree	Agree	Complete
200	Migori	Mobile	one	1	41	NA	NA	3	4	4	4	2	NA	NA	NA	NA	NA	NA	NA	NA	4	4	It highly help the community to protect themselves against sexually transmitted diseases.	I do not see any negative effect of circumcision.	2	Migori	Male	NA	Sometimes	Often	Agree	Often	Disagree	NA	NA	NA	NA	NA	NA	NA	NA	Agree	Agree	Complete
201	Migori	Mobile	one	2	21	6	NA	5	3	1	1	1	3	1	1	3	1	1	5	5	1	1	NA	NA	2	Migori	Female	Other	Always	Sometimes	Strongly disagree	Never	Strongly disagree	Sometimes	Strongly disagree	Strongly disagree	Sometimes	Strongly disagree	Strongly disagree	Always	Always	Strongly disagree	Strongly disagree	Complete
202	Migori	Mobile	one	2	26	6	NA	5	3	1	1	1	3	1	1	3	1	1	5	5	1	1	NA	NA	2	Migori	Female	Other	Always	Sometimes	Strongly disagree	Never	Strongly disagree	Sometimes	Strongly disagree	Strongly disagree	Sometimes	Strongly disagree	Strongly disagree	Always	Always	Strongly disagree	Strongly disagree	Complete
203	Migori	Mobile	one	1	20	6	NA	5	3	1	1	1	3	1	1	3	1	1	5	5	1	1	NA	NA	2	Migori	Male	Other	Always	Sometimes	Strongly disagree	Never	Strongly disagree	Sometimes	Strongly disagree	Strongly disagree	Sometimes	Strongly disagree	Strongly disagree	Always	Always	Strongly disagree	Strongly disagree	Complete
204	Migori	Mobile	one	2	25	NA	NA	3	4	4	4	4	6	4	NA	NA	NA	NA	NA	NA	4	4	It highly help the community to migrate from childhood to adulthood.	It totally does not have any negative effect on the circumcised.	2	Migori	Female	NA	Sometimes	Often	Agree	Often	Agree	NA	Agree	NA	NA	NA	NA	NA	NA	Agree	Agree	Complete
205	Migori	Mobile	one	2	40	4	NA	5	4	4	3	5	3	5	4	3	4	5	5	3	4	1	Health task conducted in schools	School program is interrupted	2	Migori	Female	School teacher	Always	Often	Agree	Sometimes	Strongly agree	Sometimes	Strongly agree	Agree	Sometimes	Agree	Strongly agree	Always	Sometimes	Agree	Strongly disagree	Complete
206	Migori	Mobile	one	2	28	3	NA	4	3	4	3	4	3	4	5	4	4	4	3	3	4	3	Continues VMMC education to boys and parents.	Clients take too long in que	2	Migori	Female	Community leader	Often	Sometimes	Agree	Sometimes	Agree	Sometimes	Agree	Strongly agree	Often	Agree	Agree	Sometimes	Sometimes	Agree	Neither agree nor disagree	Complete
207	Migori	Mobile	one	1	27	6	NA	NA	3	1	NA	1	3	1	1	3	1	1	5	5	1	1	NA	NA	2	Migori	Male	Other	NA	Sometimes	Strongly disagree	NA	Strongly disagree	Sometimes	Strongly disagree	Strongly disagree	Sometimes	Strongly disagree	Strongly disagree	Always	Always	Strongly disagree	Strongly disagree	Complete
208	Migori	Mobile	one	2	NA	3	NA	NA	NA	NA	NA	NA	4	4	NA	5	4	4	3	4	6	5	NA	NA	2	Migori	Female	Community leader	NA	NA	NA	NA	NA	Often	Agree	NA	Always	Agree	Agree	Sometimes	Often	NA	Strongly agree	Complete
209	Migori	Mixed	one	1	NA	4	NA	NA	NA	2	1	3	NA	NA	NA	NA	NA	NA	NA	NA	NA	NA	NA	NA	2	Migori	Male	School teacher	NA	NA	Disagree	Never	Neither agree nor disagree	NA	NA	NA	NA	NA	NA	NA	NA	NA	NA	Complete
210	Migori	Mobile	one	2	NA	4	NA	3	3	4	4	3	3	NA	NA	NA	NA	4	3	4	5	4	NA	NA	2	Migori	Female	School teacher	Sometimes	Sometimes	Agree	Often	Neither agree nor disagree	Sometimes	NA	NA	NA	NA	Agree	Sometimes	Often	Strongly agree	Agree	Complete
211	Migori	Mobile	one	1	20	6	NA	NA	4	4	4	NA	NA	NA	NA	NA	NA	NA	NA	NA	4	4	t helps the community people especially male people to protect themselves against sexually transmitted diseases.	I basically don't see any worse things caused by circumcision.	2	Migori	Male	Other	NA	Often	Agree	Often	NA	NA	NA	NA	NA	NA	NA	NA	NA	Agree	Agree	Complete
1	Siaya	Mobile	baseline	1	34	4		3	2	4	3	4	4	4	4	3	1	5	5	1	6	1	Prevent HIV transmission by 60%	NA	2	Siaya	Male	School teacher	Sometimes	Rarely	Agree	Sometimes	Agree	Often	Agree	Agree	Sometimes	Strongly disagree	Strongly agree	Always	Never	NA	Strongly disagree	Complete
2	Siaya	Mobile	baseline	2	36	4		2	4	1	5	4	3	5	4	2	4	5	5	2	4	5	Are readily available.	No payment especially for teachers.	2	Siaya	Female	School teacher	Rarely	Often	Strongly disagree	Always	Agree	Sometimes	Strongly agree	Agree	Rarely	Agree	Strongly agree	Always	Rarely	Agree	Strongly agree	Complete
3	Siaya	Mixed	baseline	1	51	3		5	5	4	2	4	2	4	5	3	3	4	5	5		4	It is safe and done by professiols.	There is no worst thing i have noticed so far.	2	Siaya	Male	Community leader	Always	Always	Agree	Rarely	Agree	Rarely	Agree	Strongly agree	Sometimes	Neither agree nor disagree	Agree	Always	Always	NA	Agree	Complete
4	Siaya	Static	baseline	2		2		5	5	4	5	5	5	5	5	4	5	4	5	5	5	5	1. Prevent diseases like rashes 2. Prevents HIV/AIDS, measles, itchiness	1. Not being attended well.	2	Siaya	Female	Religious leader	Always	Always	Agree	Always	Strongly agree	Always	Strongly agree	Strongly agree	Often	Strongly agree	Agree	Always	Always	Strongly agree	Strongly agree	Complete
5	Siaya	Mixed	baseline	1	42	4		4	4	4	3	4	4	4	3	4	4	4	3	5		2	Male circumcision under the care of the doctor. High standard of hygiene maintained.	Lack of frequent follow up at times. Lack of underpants,	2	Siaya	Male	School teacher	Often	Often	Agree	Sometimes	Agree	Often	Agree	Neither agree nor disagree	Often	Agree	Agree	Sometimes	Always	NA	Disagree	Complete
6	Siaya	Mixed	baseline	1	45	3		3	3	4	1	4	3	4	4	3	4	2	2	2	3	2	Follow up are made to assist those who may develop complications after the surgery.	After the surgery male whose are sexually active are secluded from sex for sometime.	2	Siaya	Male	Community leader	Sometimes	Sometimes	Agree	Never	Agree	Sometimes	Agree	Agree	Sometimes	Agree	Disagree	Rarely	Rarely	Neither agree nor disagree	Disagree	Complete
7	Siaya	Mixed	baseline	1	47	3		2	2	6	1	6	6	6	6	4	6	4	4	4		4	They only target boys between the age of 10-14. however, they should also target adult males.	Those who have been affected have not had bad response.	2	Siaya	Male	Community leader	Rarely	Rarely	NA	Never	NA	NA	NA	NA	Often	NA	Agree	Often	Often	NA	Agree	Complete
8	Siaya	Mobile	baseline	1	59	2		3	5	5	3	4	2	4	4	1	3	4	2	2	5	3	1. Prevents HIV by 60% 2. Prevents STI's like syphilis	Increase the feeling (sexual feeling) of the male child The libido of male child is very high	2	Siaya	Male	Religious leader	Sometimes	Always	Strongly agree	Sometimes	Agree	Rarely	Agree	Agree	Never	Neither agree nor disagree	Agree	Rarely	Rarely	Strongly agree	Neither agree nor disagree	Complete
9	Siaya	Mixed	baseline	1	36	3		2	2	5	2	5	3	5	5	2	5	4	3	3	4	4	It reduces infection chances. Its county wide exercise.	Healing takes long is the service is not done properly.	2	Siaya	Male	Community leader	Rarely	Rarely	Strongly agree	Rarely	Strongly agree	Sometimes	Strongly agree	Strongly agree	Rarely	Strongly agree	Agree	Sometimes	Sometimes	Agree	Agree	Complete
10	Siaya	Mobile	baseline	1	34	2		4	3	4	3	4	5	4	4	4	5	4	5	2	6	4	Cleanliness Prevents HIV transmission	NA	2	Siaya	Male	Religious leader	Often	Sometimes	Agree	Sometimes	Agree	Always	Agree	Agree	Often	Strongly agree	Agree	Always	Rarely	NA	Agree	Complete
11	Siaya	Mobile	baseline	1	44	3		4	3	4	3	4	3	4	4	3	4	4	3	3	4	4	It prevents HIV.	NA	2	Siaya	Male	Community leader	Often	Sometimes	Agree	Sometimes	Agree	Sometimes	Agree	Agree	Sometimes	Agree	Agree	Sometimes	Sometimes	Agree	Agree	Complete
12	Siaya	Mobile	baseline	1	50	2		4	3	2	3	2	4	3	4	3	4	4	5	2	3	4	Prevents HIV by 60%	The boys are forced to circumcision.	2	Siaya	Male	Religious leader	Often	Sometimes	Disagree	Sometimes	Disagree	Often	Neither agree nor disagree	Agree	Sometimes	Agree	Agree	Always	Rarely	Neither agree nor disagree	Agree	Complete
13	Siaya	Mobile	baseline	1	48	3		5	4	4	4	4	5	4	4	4	4	4	5	5		4	The community is enlighten on its importance. It is done freely.	NA	2	Siaya	Male	Community leader	Always	Often	Agree	Often	Agree	Always	Agree	Agree	Often	Agree	Agree	Always	Always	NA	Agree	Complete
14	Siaya	Mobile	baseline	1	40	2		5	3	5	5	4	3	5	4	5	4	4	4	3	4	5	It prevents HIV/IDS	Increase in libido for male children	2	Siaya	Male	Religious leader	Always	Sometimes	Strongly agree	Always	Agree	Sometimes	Strongly agree	Agree	Always	Agree	Agree	Often	Sometimes	Agree	Strongly agree	Complete
15	Siaya	Mobile	baseline	1		3		4	3	4	4	4	4	4	4	3	4	4	3	3	4	4	Local people first tell people. It is done in nearby hospitals.	I don't see.	2	Siaya	Male	Community leader	Often	Sometimes	Agree	Often	Agree	Often	Agree	Agree	Sometimes	Agree	Agree	Sometimes	Sometimes	Agree	Agree	Complete
16	Siaya	Static	baseline	1	33	2		2	3	4	1	4	4	5	4	4	4	4	4	4	4	4	It should be done at an early age of birth to avoid fear and pain mostly in married people.	Sometimes women carry out these activities to male adults and this is shameful mostly to expose your private parts to strangers.	2	Siaya	Male	Religious leader	Rarely	Sometimes	Agree	Never	Agree	Often	Strongly agree	Agree	Often	Agree	Agree	Often	Often	Agree	Agree	Complete
17	Siaya	Static	baseline	1	23	2		6	6	4	6	4	2	4	4	5	4	2	2	2	5	4	Is not easy to get HIV	Is easy to get HIV	2	Siaya	Male	Religious leader	NA	NA	Agree	NA	Agree	Rarely	Agree	Agree	Always	Agree	Disagree	Rarely	Rarely	Strongly agree	Agree	Complete
18	Siaya	Mobile	baseline	1	42	3		3	3	5	3	4	3	5	5	2	5	5	2	4		5	Provision of free new underwear. Availability of transport to the boys. Home visits incase of a problem.	Since few facilities offer vmmc it is difficult to reach to sometimes, especially if they don't offer transport. It should be continuous not time bound	2	Siaya	Male	Community leader	Sometimes	Sometimes	Strongly agree	Sometimes	Agree	Sometimes	Strongly agree	Strongly agree	Rarely	Strongly agree	Strongly agree	Rarely	Often	NA	Strongly agree	Complete
19	Siaya	Static	baseline	1	25	2		2	1	4	1	4	5	4	4	1	4	4	4	3	4	4	Guiding and Counselling first	Without guiding and counselling first	2	Siaya	Male	Religious leader	Rarely	Never	Agree	Never	Agree	Always	Agree	Agree	Never	Agree	Agree	Often	Sometimes	Agree	Agree	Complete
20	Siaya	Mobile	baseline	1	55	3		3	3	5	3	5	5	5	4	3	5	5	4	5	5	5	Follow up after circumcision which is very necessary. Some painkillers should be given to the boys. Transport should be provided.	After the work the patient should be given medicine. There should not be age limitation to circumcision. Disability persons should be looked in to.	2	Siaya	Male	Community leader	Sometimes	Sometimes	Strongly agree	Sometimes	Strongly agree	Always	Strongly agree	Agree	Sometimes	Strongly agree	Strongly agree	Often	Always	Strongly agree	Strongly agree	Complete
21	Siaya	Static	baseline	2	30	2		1	2	4	5	2	5		5	2	4	4	5	5	5	4	Heals faster	NA	2	Siaya	Female	Religious leader	Never	Rarely	Agree	Always	Disagree	Always	NA	Strongly agree	Rarely	Agree	Agree	Always	Always	Strongly agree	Agree	Complete
22	Siaya	Mobile	baseline	1	52	3		4	4	5	3	4	5	4	4	3	5	5	5	5		5	Talking them to the health facilities. Doing follow ups.	Those officers conducting this exercise are well organised.	2	Siaya	Male	Community leader	Often	Often	Strongly agree	Sometimes	Agree	Always	Agree	Agree	Sometimes	Strongly agree	Strongly agree	Always	Always	NA	Strongly agree	Complete
23	Siaya	Mixed	baseline	1	32	4		3	3	5	3	4	3	4	4	3	4	5	5	5	4	2	After the cut young boys are able to do hard chores and are also able to face difficult situations in life.	Sometimes they do not follow up those who have excessive bleeding after the cut and as a result parents spend a lot of money treating their children.	2	Siaya	Male	School teacher	Sometimes	Sometimes	Strongly agree	Sometimes	Agree	Sometimes	Agree	Agree	Sometimes	Agree	Strongly agree	Always	Always	Agree	Disagree	Complete
24	Siaya	Mobile	baseline	1	58	2		5	3	4	4	5	5	4	5	4	4	5	2	3		5	Its been done in the facility. Also done by qualified doctors. Transported is provided.	only soft drink is provided. maintence of the wound afterwards.	2	Siaya	Male	Religious leader	Always	Sometimes	Agree	Often	Strongly agree	Always	Agree	Strongly agree	Often	Agree	Strongly agree	Rarely	Sometimes	NA	Strongly agree	Complete
25	Siaya	Mobile	baseline	1	48	1		3	3	4	3	4	5	4	4	3	4	4	2	5		4	Because it is done by health personnel.	The male circumcision must be done by health officers only.	2	Siaya	Male	Ward representative	Sometimes	Sometimes	Agree	Sometimes	Agree	Always	Agree	Agree	Sometimes	Agree	Agree	Rarely	Always	NA	Agree	Complete
26	Siaya	Mobile	baseline	1		4		2	1	2	1	3	2	6	2	1	4	4	3	3	3	2	They offer good treatment service. The scks and drinks they give are good for energy.	The return of the circumcised pupils to school are shamed by those who are not circumcised.	2	Siaya	Male	School teacher	Rarely	Never	Disagree	Never	Neither agree nor disagree	Rarely	NA	Disagree	Never	Agree	Agree	Sometimes	Sometimes	Neither agree nor disagree	Disagree	Complete
27	Siaya	Mobile	baseline	2		1		4	4	4	2	4	5	5	5	5	4	4	5	5		5	Voluntary	Peaceful-voluntarily	2	Siaya	Female	Ward representative	Often	Often	Agree	Rarely	Agree	Always	Strongly agree	Strongly agree	Always	Agree	Agree	Always	Always	NA	Strongly agree	Complete
28	Siaya	Mobile	baseline	1		4		5	5	4	5	4	5	4	4	5	4	4	5	5	4	4	Follow up and proper care are provided for those circumcised.	They should organised to be done after schools are closed to avoid pupils missing class due to pain.	2	Siaya	Male	School teacher	Always	Always	Agree	Always	Agree	Always	Agree	Agree	Always	Agree	Agree	Always	Always	Agree	Agree	Complete
29	Siaya	Mobile	baseline	1		1		5	4	5	5	5	5	5	5	4	5	5	5	5	5	3	Enhances good health	Follow up and proper care are provided for the circumcised pupils or adults too.	2	Siaya	Male	Ward representative	Always	Often	Strongly agree	Always	Strongly agree	Always	Strongly agree	Strongly agree	Often	Strongly agree	Strongly agree	Always	Always	Strongly agree	Neither agree nor disagree	Complete
30	Siaya	Mobile	baseline	1		4		5	5	5	5	4	5	4	4	5	4	4	5	5	4	4	Safe collection and return of the circumcised back to school. Post circumcision observation is well done by the clinical doctors.	Mass circumcision exercise to be done when schools are closed to avoid pupils missing class.	2	Siaya	Male	School teacher	Always	Always	Strongly agree	Always	Agree	Always	Agree	Agree	Always	Agree	Agree	Always	Always	Agree	Agree	Complete
31	Siaya	Mixed	baseline	2	43	4		6	3	5	6	6	3	4	4	4	4	4	4	4		2	NA	NA	2	Siaya	Female	School teacher	NA	Sometimes	Strongly agree	NA	NA	Sometimes	Agree	Agree	Often	Agree	Agree	Often	Often	NA	Disagree	Complete
32	Siaya	Mobile	baseline	1		4		2	1	5	1	4	3	4	4	4	4	4	4	3	4	2	It is offered free of charge	Participants are not offered transport to their homes.	2	Siaya	Male	School teacher	Rarely	Never	Strongly agree	Never	Agree	Sometimes	Agree	Agree	Often	Agree	Agree	Often	Sometimes	Agree	Disagree	Complete
33	Siaya	Static	baseline	2	38	4		1	1	4		4	2	4	4	3	4	4	5	5	6	1	Prevents diseases caused by STIs.	There may be injuries which leads to absenteeism during school days	2	Siaya	Female	School teacher	Never	Never	Agree	NA	Agree	Rarely	Agree	Agree	Sometimes	Agree	Agree	Always	Always	NA	Strongly disagree	Complete
34	Siaya	Mobile	baseline	1		4		5	5	4	5	4	5	4	4	5	4	4	5	5	4	4	Parents' consent are sought. Follow up safety measures after circumcision are up to date.	They ought to be done during vacation.	2	Siaya	Male	School teacher	Always	Always	Agree	Always	Agree	Always	Agree	Agree	Always	Agree	Agree	Always	Always	Agree	Agree	Complete
35	Siaya	Static	baseline	1	36	4		3	3	4	2	4	3	4	4	3	4	4	4	5	6	4	Keepin in contact with the circumcised for medical assistance.	Late circumcision among the youths.	2	Siaya	Male	School teacher	Sometimes	Sometimes	Agree	Rarely	Agree	Sometimes	Agree	Agree	Sometimes	Agree	Agree	Often	Always	NA	Agree	Complete
36	Siaya	Static	baseline	1	31	4		4	2	3	2	3	5	4	4	4	4	4	5	5	3	4	Professiol done by professions under favorable conditions.	Not realy there	2	Siaya	Male	School teacher	Often	Rarely	Neither agree nor disagree	Rarely	Neither agree nor disagree	Always	Agree	Agree	Often	Agree	Agree	Always	Always	Neither agree nor disagree	Agree	Complete
37	Siaya	Mobile	baseline	1	51	6	RESIDENT	5	4	5	5	5	5	5	5	4	5	5	5	5	5	3	Enhances good health.	The negativity of a few individuals. The way some of them perceive the idea of VMMC	2	Siaya	Male	Other	Always	Often	Strongly agree	Always	Strongly agree	Always	Strongly agree	Strongly agree	Often	Strongly agree	Strongly agree	Always	Always	Strongly agree	Neither agree nor disagree	Complete
38	Siaya	Static	baseline	1	32	4		2	3	1	1	1	3	4	4	3	5	4	5	5	4	5	Its programmed well and the participants are well taken care of during the service.	Bleeding after the service. No follow up activity conducted to know how they are faring.	2	Siaya	Male	School teacher	Rarely	Sometimes	Strongly disagree	Never	Strongly disagree	Sometimes	Agree	Agree	Sometimes	Strongly agree	Agree	Always	Always	Agree	Strongly agree	Complete
39	Siaya	Mobile	baseline	1	51	4		5	5	5	4	4	4		5	4	4	4	5	5	3	2	Quick response to serious situations.	A few people in the village do not embrace it	2	Siaya	Male	School teacher	Always	Always	Strongly agree	Often	Agree	Often	NA	Strongly agree	Often	Agree	Agree	Always	Always	Neither agree nor disagree	Disagree	Complete
40	Siaya	Static	baseline	2	48	4		3	3	5	3	4	4	4	4	4	4	4	5	3		4	Provide antiseptic to the participants to use after the exercise and any other assistance to fasten the healing. Carry the exercise when the school is closed.	It should be done hurriedly leading to bleeding or when the school is in the session leading to absenteeism.	2	Siaya	Female	School teacher	Sometimes	Sometimes	Strongly agree	Sometimes	Agree	Often	Agree	Agree	Often	Agree	Agree	Always	Sometimes	NA	Agree	Complete
41	Siaya	Mobile	baseline	2	25	2		3	1		2	3	2	3	4	3	3	3	3	2	2	6	It helps in maintaining hygienic condition.	I'm not sure of worst things about this one.	2	Siaya	Female	Religious leader	Sometimes	Never	NA	Rarely	Neither agree nor disagree	Rarely	Neither agree nor disagree	Agree	Sometimes	Neither agree nor disagree	Neither agree nor disagree	Sometimes	Rarely	Disagree	NA	Complete
42	Siaya	Mobile	baseline	1	77	3		5	5	5	4	4	4	5	4	4	4	4	5	5	5	2	NA	NA	2	Siaya	Male	Community leader	Always	Always	Strongly agree	Often	Agree	Often	Strongly agree	Agree	Often	Agree	Agree	Always	Always	Strongly agree	Disagree	Complete
43	Siaya	Static	baseline	2	56	4		1	1	4		6	3	4	4	1	6	2	3	3	6	4	NA	NA	2	Siaya	Female	School teacher	Never	Never	Agree	NA	NA	Sometimes	Agree	Agree	Never	NA	Disagree	Sometimes	Sometimes	NA	Agree	Complete
44	Siaya	Static	baseline	2	38	4		1	2	4		4	5	4	4	1	4	4	5	5	4	2	The preparation of the boy Transport to and from the service. Follow up done to see the responds	Disruption of the school activity	2	Siaya	Female	School teacher	Never	Rarely	Agree	NA	Agree	Always	Agree	Agree	Never	Agree	Agree	Always	Always	Agree	Disagree	Complete
45	Siaya	Static	baseline	1	53	4		4	4	4		4	5	4	4	5	4	4	5	3	4	2	Provision of transport to those to be circumcised advise given to the circumcised	At times done during school hours this affects the learning of the boys.	2	Siaya	Male	School teacher	Often	Often	Agree	NA	Agree	Always	Agree	Agree	Always	Agree	Agree	Always	Sometimes	Agree	Disagree	Complete
49	Siaya	Mixed	baseline	1	57	4		1	1	4	1	2	3	5	4	4	4	4	5	5		1	The boys are medicated fully during and after circumcision for quick healing of their wounds.	The circumcised boys have to keep away from learning as they nurse their wounds at home for more than a week. The VMMC should be done during school holidays for the boys not to miss their lessons.	2	Siaya	Male	School teacher	Never	Never	Agree	Never	Disagree	Sometimes	Strongly agree	Agree	Often	Agree	Agree	Always	Always	NA	Strongly disagree	Complete
51	Siaya	Mixed	baseline	1	38	4		3	3	4	4	4	4	4	4	3	4	4	5	3		2	Transport being provided.	Transport not being provided for them to their various homes after the exercises.	2	Siaya	Male	School teacher	Sometimes	Sometimes	Agree	Often	Agree	Often	Agree	Agree	Sometimes	Agree	Agree	Always	Sometimes	NA	Disagree	Complete
53	Siaya	Static	baseline	1	51	2		5	4	5		4	5	5	5	5	5	4	5	5	4	5	It is done free of charge and the boys are taken care of.	I have never gone through or heard about anything worse.	2	Siaya	Male	Religious leader	Always	Often	Strongly agree	NA	Agree	Always	Strongly agree	Strongly agree	Always	Strongly agree	Agree	Always	Always	Agree	Strongly agree	Complete
54	Siaya	Static	baseline	2	30	3		2	2	2	2	2	3	4	4	1	2	4	3	5	2	4	NA	NA	2	Siaya	Female	Community leader	Rarely	Rarely	Disagree	Rarely	Disagree	Sometimes	Agree	Agree	Never	Disagree	Agree	Sometimes	Always	Disagree	Agree	Complete
56	Siaya	Static	baseline	1	43	3		5	5	4	5	4	5	4	4	5	5	3	5	5	4	5	NA	NA	2	Siaya	Male	Community leader	Always	Always	Agree	Always	Agree	Always	Agree	Agree	Always	Strongly agree	Neither agree nor disagree	Always	Always	Agree	Strongly agree	Complete
58	Siaya	Static	baseline	2	43	3		4	3	2		4	4	4	4	1	4	4	5	5	4	4	NA	NA	2	Siaya	Female	Community leader	Often	Sometimes	Disagree	NA	Agree	Often	Agree	Agree	Never	Agree	Agree	Always	Always	Agree	Agree	Complete
60	Siaya	Static	baseline	1	42	3		2	2	4		4	1	4	4	4	4	5	5	3	4	4	Most of the children enrolled were taken care of for instance those with complications. Most people agreed and turn out was good.	Some children were taken to operation without the consent of their parents and this made some reactions.	2	Siaya	Male	Community leader	Rarely	Rarely	Agree	NA	Agree	Never	Agree	Agree	Often	Agree	Strongly agree	Always	Sometimes	Agree	Agree	Complete
61	Siaya	Static	baseline	2	27	3		2	2	4	1	4	3	4	4	1	4	4	5	5	4	4	Circumcision is done on the day and nearer to the community.	I do not know.	2	Siaya	Female	Community leader	Rarely	Rarely	Agree	Never	Agree	Sometimes	Agree	Agree	Never	Agree	Agree	Always	Always	Agree	Agree	Complete
62	Siaya	Static	baseline	1	48	2		3	3	4	2	4	4	4	4	2	4	4	4	4	6	4	The people to be circumcised are always picked from home and returned back.	NA	2	Siaya	Male	Religious leader	Sometimes	Sometimes	Agree	Rarely	Agree	Often	Agree	Agree	Rarely	Agree	Agree	Often	Often	NA	Agree	Complete
63	Siaya	Static	baseline	2	44	3		3	5	4	4	4	3	4	4	4	4	4	5	1	3	4	It reduces a lot of UTI infections at a very good percentage.	To be frank we cry (community) that they are not being provided enough fillow ups.	2	Siaya	Female	Community leader	Sometimes	Always	Agree	Often	Agree	Sometimes	Agree	Agree	Often	Agree	Agree	Always	Never	Neither agree nor disagree	Agree	Complete
64	Siaya	Static	baseline	2	47	3		1	1	4	5	4	3	5	5	5	4	4	5	5	4	4	Reduces HIV/AIDS by 60%	NA	2	Siaya	Female	Community leader	Never	Never	Agree	Always	Agree	Sometimes	Strongly agree	Strongly agree	Always	Agree	Agree	Always	Always	Agree	Agree	Complete
65	Siaya	Mobile	baseline	1	45	2		5	3	4	3	5	5	4	4	5	4	4	5	3	4	6	Reduces the chances of getting HIV/AIDs and others STIs	Lack of follow up after the circumcision.	2	Siaya	Male	Religious leader	Always	Sometimes	Agree	Sometimes	Strongly agree	Always	Agree	Agree	Always	Agree	Agree	Always	Sometimes	Agree	NA	Complete
66	Siaya	Static	baseline	2		3		2	3	5	4	5	5	4	5	3	4	2	5	5	5	6	They prevent UTI infections	NA	2	Siaya	Female	Community leader	Rarely	Sometimes	Strongly agree	Often	Strongly agree	Always	Agree	Strongly agree	Sometimes	Agree	Disagree	Always	Always	Strongly agree	NA	Complete
67	Siaya	Mixed	baseline	2	45	4		2	1	3	2	1	2	4	4	2	4	2	4	3	4	1	The razors are not shared.	Never follow up after the circumcision , some wounds get serious infections. Give antibiotics to help heal fast	2	Siaya	Female	School teacher	Rarely	Never	Neither agree nor disagree	Rarely	Strongly disagree	Rarely	Agree	Agree	Rarely	Agree	Disagree	Often	Sometimes	Agree	Strongly disagree	Complete
68	Siaya	Mixed	baseline	1	58	4		1	1	2	1	1	5	4	4	2	2	4	5	5	6	2	NA	Lack of follow up on recovery case.	2	Siaya	Male	School teacher	Never	Never	Disagree	Never	Strongly disagree	Always	Agree	Agree	Rarely	Disagree	Agree	Always	Always	NA	Disagree	Complete
69	Siaya	Static	baseline	1	52	3		5	5	5	5	5	5	5	5	5	5	5	5	5	5	5	Counselors should be sent to the field to meet the community and also people in the community should be trained on counselling over the circumcision activities.	The gospel that circumcision make male partners in active in sex at over 70 yrs should be discouraged. the worst things about male circumcision services is not the big deal but only to identify the local and train them in male circumcision counselling.	2	Siaya	Male	Community leader	Always	Always	Strongly agree	Always	Strongly agree	Always	Strongly agree	Strongly agree	Always	Strongly agree	Strongly agree	Always	Always	Strongly agree	Strongly agree	Complete
70	Siaya	Mixed	baseline	1	18	6		4	5	4	5	5	5	5	5	4	5	4	5	4		5	The participants are picked from a specific place by the people in charge. Participants are given guidance on how to live.	Some of the parents of the participants are not understanding thus do not freely allow the children to go for the vmmc	2	Siaya	Male	Other	Often	Always	Agree	Always	Strongly agree	Always	Strongly agree	Strongly agree	Often	Strongly agree	Agree	Always	Often	NA	Strongly agree	Complete
71	Siaya	Mixed	baseline	2	19	6	resident	3	2	4	2	5	5	5	5	3	4	5	5	2	5	4	Free circumcision and transport of the male. Quality service provided.	Lack of enough facilities.	2	Siaya	Female	Other	Sometimes	Rarely	Agree	Rarely	Strongly agree	Always	Strongly agree	Strongly agree	Sometimes	Agree	Strongly agree	Always	Rarely	Strongly agree	Agree	Complete
72	Siaya	Mixed	baseline	1	46	3		2	2	5	1	5	2	5	4	2	4	2	5	5	4	1	School based approaches for clients (boys)	Giving the service during school time thus students miss lessons. carrying out the process without the parent consent	2	Siaya	Male	Community leader	Rarely	Rarely	Strongly agree	Never	Strongly agree	Rarely	Strongly agree	Agree	Rarely	Agree	Disagree	Always	Always	Agree	Strongly disagree	Complete
73	Siaya	Mixed	baseline	2	40	3		4	2	3	5	4	4	4	4	4	4	4	5	3	4	4	There id no negative influence to our boys. It avoids the HIV infection to the boys. It makes the community to have acceptance to their boys.	Some of the boys becomes coward and refuse the exercise. Some of the community does not agree with the vmmc, they disagree with it.	2	Siaya	Female	Community leader	Often	Rarely	Neither agree nor disagree	Always	Agree	Often	Agree	Agree	Often	Agree	Agree	Always	Sometimes	Agree	Agree	Complete
74	Siaya	Mixed	baseline	1	52	3		2	2	4	2	5	3	5	5	1	5	4	5	5	3	5	Male circumcision being done during school holidays.	Giving pupils form to take to their parents for consent in the absence of the vmmc officer. Transporting pupils in a pick-up vehicle.	2	Siaya	Male	Community leader	Rarely	Rarely	Agree	Rarely	Strongly agree	Sometimes	Strongly agree	Strongly agree	Never	Strongly agree	Agree	Always	Always	Neither agree nor disagree	Strongly agree	Complete
75	Siaya	Mixed	baseline	2	34	4		2	2	2	1	2	3	2	3	1	1	4	4	3	4	5	Informing the parents early enough and making them sign to show consent . Transporting them to and from the hospital.	Parents are not knowledgeable enough about how to handle the circumcised boys especially when in pain. It should not be conducted before the schools are closed.	2	Siaya	Female	School teacher	Rarely	Rarely	Disagree	Never	Disagree	Sometimes	Disagree	Neither agree nor disagree	Never	Strongly disagree	Agree	Often	Sometimes	Agree	Strongly agree	Complete
76	Siaya	Mixed	baseline	2	36	4		6	6	6	6	4	3	6	4	1	4	4	5	5		1	Quick healing.	Let them be circumcised during the holidays and they should be upper age.	2	Siaya	Female	School teacher	NA	NA	NA	NA	Agree	Sometimes	NA	Agree	Never	Agree	Agree	Always	Always	NA	Strongly disagree	Complete
77	Siaya	Mixed	baseline	1	48	4				2	1	1	3	4	3	1	1	4	3	4		1	They do follow up when one get infection.	After the circumcision the boys should be taken home and their parents be educated on hygiene.	2	Siaya	Male	School teacher	NA	NA	Disagree	Never	Strongly disagree	Sometimes	Agree	Neither agree nor disagree	Never	Strongly disagree	Agree	Sometimes	Often	NA	Strongly disagree	Complete
78	Siaya	Static	baseline	1	40	6	RESIDENT	6	1	4	2	4		4	4	1	4	4	5	5	4	1	NA	NA	2	Siaya	Male	Other	NA	Never	Agree	Rarely	Agree	NA	Agree	Agree	Never	Agree	Agree	Always	Always	Agree	Strongly disagree	Complete
79	Siaya	Mixed	baseline	2	33	4		1	1	6	1	6	3	2	5	1	6	4	3	2	1	1	NA	These services should be provided during the longest holiday ( December) to allow full healing of the child.	2	Siaya	Female	School teacher	Never	Never	NA	Never	NA	Sometimes	Disagree	Strongly agree	Never	NA	Agree	Sometimes	Rarely	Strongly disagree	Strongly disagree	Complete
80	Siaya	Mixed	baseline	2	50	4		1	1	4	1	3	2	4	3	2	4	4	4	4		4	They are transported to and from the venue. They are provided with lunch.	Not given enough pain killers. At times they are brought back late.	2	Siaya	Female	School teacher	Never	Never	Agree	Never	Neither agree nor disagree	Rarely	Agree	Neither agree nor disagree	Rarely	Agree	Agree	Often	Often	NA	Agree	Complete
81	Siaya	Static	baseline	2	58	4		1	1	4	2	4	2	4	4	3	4	4	5	5	6	1	The pupils are taken by vehicles and then taken back on the same day.	The children are taken for circumcision services during school days and this makes some pupils not to attend classes for some days.	2	Siaya	Female	School teacher	Never	Never	Agree	Rarely	Agree	Rarely	Agree	Agree	Sometimes	Agree	Agree	Always	Always	NA	Strongly disagree	Complete
82	Siaya	Static	baseline	2		4		1	2	4		4	5	4	4	1	4	4	5	3	4	4	Children being transported freely to the circumcision centers.	Nothing	2	Siaya	Female	School teacher	Never	Rarely	Agree	NA	Agree	Always	Agree	Agree	Never	Agree	Agree	Always	Sometimes	Agree	Agree	Complete
83	Siaya	Mixed	baseline	1	44	4		2	1	4	1	5	3	4	4	3	4	4	4	4		2	Carrying the boys upto the health facility.	At times the children are brought back after circumcision but totally not followed up even when complications arise.	2	Siaya	Male	School teacher	Rarely	Never	Agree	Never	Strongly agree	Sometimes	Agree	Agree	Sometimes	Agree	Agree	Often	Often	NA	Disagree	Complete
84	Siaya	Mixed	baseline	2	31	4		6	3	5	6	4	3	4	4	2	4	4	5	4	6	4	The sensitization is done to the parents and the students before the service.	None.	2	Siaya	Female	School teacher	NA	Sometimes	Strongly agree	NA	Agree	Sometimes	Agree	Agree	Rarely	Agree	Agree	Always	Often	NA	Agree	Complete
85	Siaya	Static	baseline	2	39	4		3	2	4		4	5	4	4	1	4	4	5	4	4	2	Children are transported to the centers freely for circumcision.	I've never experienced anything bad.	2	Siaya	Female	School teacher	Sometimes	Rarely	Agree	NA	Agree	Always	Agree	Agree	Never	Agree	Agree	Always	Often	Agree	Disagree	Complete
86	Siaya	Mixed	baseline	1	46	4		3	3	5	3	5	5	5	1	4	4	5	5	5		5	The community gets information on the importance of male circumcision.	Transportation of the boys after circumcision is not done well. Monitoring the boys after circumcision not coordited well.	2	Siaya	Male	School teacher	Sometimes	Sometimes	Strongly agree	Sometimes	Strongly agree	Always	Strongly agree	Strongly disagree	Often	Agree	Strongly agree	Always	Always	NA	Strongly agree	Complete
87	Siaya	Mixed	baseline	1	47	2		5	3	4	3	5	5	5	4	5	5	5	5	5	5	5	Changes the traditiol perception about certain communities. Promotes the responsibility of individuals.	May cause male mutilation to the individuals.	2	Siaya	Male	Religious leader	Always	Sometimes	Agree	Sometimes	Strongly agree	Always	Strongly agree	Agree	Always	Strongly agree	Strongly agree	Always	Always	Strongly agree	Strongly agree	Complete
88	Siaya	Mixed	baseline	2	32	2		5	5	5	4	3	3	4	5	4	4	4	5	2	4	2	1. It is not charged 2. The health personnel involved maintains hygiene.	1. Some health personnel are slow during the services hence they waste a lot of time and therefore delaying the students.	2	Siaya	Female	Religious leader	Always	Always	Strongly agree	Often	Neither agree nor disagree	Sometimes	Agree	Strongly agree	Often	Agree	Agree	Always	Rarely	Agree	Disagree	Complete
89	Siaya	Mobile	baseline	1	33	4		2	1	3	1	1	3	2	2	2	3	4	5	3	6	2	Good networking about vmmc. Transportation to and from the health facilities.	No follow ups to ascertain the health of their clients after the service.	2	Siaya	Male	School teacher	Rarely	Never	Neither agree nor disagree	Never	Strongly disagree	Sometimes	Disagree	Disagree	Rarely	Neither agree nor disagree	Agree	Always	Sometimes	NA	Disagree	Complete
90	Siaya	Mixed	baseline	1	53	2		6	6	5	6	5	2	4	5	1	4	2	5	5	4	5	Private and voluntary.	Should be done at infancy and not during adolescent period or when people are adults so that a wrong message is not sent that it is a gateway for sexual promiscuity.	2	Siaya	Male	Religious leader	NA	NA	Strongly agree	NA	Strongly agree	Rarely	Agree	Strongly agree	Never	Agree	Disagree	Always	Always	Agree	Strongly agree	Complete
91	Siaya	Mobile	baseline	1	23	4		3	6	4	1	4	1	4	4	3	4	4	5	3	4	4	It has help to reduce he infections of STI diseases	You may find out that when you are circumcised and you have problems the people who are incharge of you take long time to respond to the patient.	2	Siaya	Male	School teacher	Sometimes	NA	Agree	Never	Agree	Never	Agree	Agree	Sometimes	Agree	Agree	Always	Sometimes	Agree	Agree	Complete
92	Siaya	Mobile	baseline	1		4		3	3	4	4	4	4	4	4	3	4	4	3	2	4	4	Prevents HIV/AIDs by 60%	Sometimes the ministry of health do not provide adequate painkillers for the boys.	2	Siaya	Male	School teacher	Sometimes	Sometimes	Agree	Often	Agree	Often	Agree	Agree	Sometimes	Agree	Agree	Sometimes	Rarely	Agree	Agree	Complete
93	Siaya	Mobile	baseline	1	33	4		2	3	4	2	5	5	4	4	4	4	4	5	5	5	1	Persol hygiene. Reduce HIV/AIDS by 60% Deduction of STIs after removal of the foreskin.	There id no payment after and before the service. No follow up of the client.	2	Siaya	Male	School teacher	Rarely	Sometimes	Agree	Rarely	Strongly agree	Always	Agree	Agree	Often	Agree	Agree	Always	Always	Strongly agree	Strongly disagree	Complete
94	Siaya	Mobile	baseline	2		4		3	3	4	4	4	4	4	4	3	4	4	3	2	4	4	It has reduced HIV/AIDS by 60%.	Some children are sometimes left in pain after being circumcised.	2	Siaya	Female	School teacher	Sometimes	Sometimes	Agree	Often	Agree	Often	Agree	Agree	Sometimes	Agree	Agree	Sometimes	Rarely	Agree	Agree	Complete
95	Siaya	Mixed	baseline	1		2		5	3	5	3	4	5	5	5	3	5	5	5	5	5	5	It changes the traditiol perception of people in the community. Promotes one to be a responsible individual in the society.	Has interfered with the culture of dome communities.	2	Siaya	Male	Religious leader	Always	Sometimes	Strongly agree	Sometimes	Agree	Always	Strongly agree	Strongly agree	Sometimes	Strongly agree	Strongly agree	Always	Always	Strongly agree	Strongly agree	Complete
96	Siaya	Mobile	baseline	1	28	4		4	2	5	2	5	4	5	1	4	5	5	4	4	5	5	It is well done and organised	They are very rare in our community.	2	Siaya	Male	School teacher	Often	Rarely	Strongly agree	Rarely	Strongly agree	Often	Strongly agree	Strongly disagree	Often	Strongly agree	Strongly agree	Often	Often	Strongly agree	Strongly agree	Complete
97	Siaya	Mixed	baseline	1	48	2		3	3	5	3	5	3	5	5	1	5	3	3	3	3	5	1. Confidentiality and well trained personnel. 2. Follow-up	1.Scarcity of information. 2. Networking with other leaders.	2	Siaya	Male	Religious leader	Sometimes	Sometimes	Strongly agree	Sometimes	Strongly agree	Sometimes	Strongly agree	Strongly agree	Never	Strongly agree	Neither agree nor disagree	Sometimes	Sometimes	Neither agree nor disagree	Strongly agree	Complete
98	Siaya	Mobile	baseline	1	19	4		1	1	2	1	3	4	4	4	4	4	1	5	3	4	1	It help reduce HIV infections.	It disrupts other activities in school timetable	2	Siaya	Male	School teacher	Never	Never	Disagree	Never	Neither agree nor disagree	Often	Agree	Agree	Often	Agree	Strongly disagree	Always	Sometimes	Agree	Strongly disagree	Complete
99	Siaya	Mobile	baseline	2		3		5	5	5	5	5	5	5	5	5	5	5	5	5	5	5	1. They relate to the Bible about Abraham being blessed if they do circumcision. 2. Prevents diseases e.g Syphilis e.t.c	No negative opinion only that people fear the pain. .	2	Siaya	Female	Community leader	Always	Always	Strongly agree	Always	Strongly agree	Always	Strongly agree	Strongly agree	Always	Strongly agree	Strongly agree	Always	Always	Strongly agree	Strongly agree	Complete
100	Siaya	Mobile	baseline	2		3		5	5	5	5	5	5	5	5	5	5	5	5	5	5	5	1. Commonly they refer to the Bible, Abraham's generation will be blessed. 2. Prevents STI's	No negative experience.	2	Siaya	Female	Community leader	Always	Always	Strongly agree	Always	Strongly agree	Always	Strongly agree	Strongly agree	Always	Strongly agree	Strongly agree	Always	Always	Strongly agree	Strongly agree	Complete
101	Siaya	Mobile	baseline	2	39	4		3	2	4	2	4	4	4	4	2	4	4	4	4	4	2	It improves hygiene in male.	Follow ups should be done so that the circumcised are taken care of incase of any problems there after.	2	Siaya	Female	School teacher	Sometimes	Rarely	Agree	Rarely	Agree	Often	Agree	Agree	Rarely	Agree	Agree	Often	Often	Agree	Disagree	Complete
102	Siaya	Mobile	baseline	2	35	4		2	6	5	4	1	5	1	1	5	1	1	5	3	4	1	They are good and hygienic. They are fast in terms of time.	No payments for teachers. Some people take long to heal.	2	Siaya	Female	School teacher	Rarely	NA	Strongly agree	Often	Strongly disagree	Always	Strongly disagree	Strongly disagree	Always	Strongly disagree	Strongly disagree	Always	Sometimes	Agree	Strongly disagree	Complete
103	Siaya	Mobile	baseline	2	33	4		3	2	4	2	4	4	4	4	3	3	4	4	3	4	1	Health officials are friendly and treat the boys well.	After the circumcision the health officers do not follow up on the boys for further medication in any case of a serious problem.	2	Siaya	Female	School teacher	Sometimes	Rarely	Agree	Rarely	Agree	Often	Agree	Agree	Sometimes	Neither agree nor disagree	Agree	Often	Sometimes	Agree	Strongly disagree	Complete
104	Siaya	Mobile	baseline	1	65	4		5	3	3	3	3	5	5	4	5	4	6	3	1	5	1	Most people are not educated about it.	Some male students are dumped after the circumcision and no follow up is done.	2	Siaya	Male	School teacher	Always	Sometimes	Neither agree nor disagree	Sometimes	Neither agree nor disagree	Always	Strongly agree	Agree	Always	Agree	NA	Sometimes	Never	Strongly agree	Strongly disagree	Complete
105	Siaya	Mobile	baseline	1		4		2	2	2	2	5	5	5	4	3	4	2	5	3	4	1	They are friendly.	Lack of follow up	2	Siaya	Male	School teacher	Rarely	Rarely	Disagree	Rarely	Strongly agree	Always	Strongly agree	Agree	Sometimes	Agree	Disagree	Always	Sometimes	Agree	Strongly disagree	Complete
106	Siaya	Mobile	baseline	1	31	4		2	2	3	3	4	2	5	5	2	4	4	3	5	3	1	Before and during the services, things are just okay. Most boys like it and wants to get the services.	After the services,follow-ups are are worst done.	2	Siaya	Male	School teacher	Rarely	Rarely	Neither agree nor disagree	Sometimes	Agree	Rarely	Strongly agree	Strongly agree	Rarely	Agree	Agree	Sometimes	Always	Neither agree nor disagree	Strongly disagree	Complete
107	Siaya	Static	baseline	2	40	2		1	2	4	2	1	5	4	3	1	4	5	5	3	4	4	They are being monitored after the circumcision.	NA	2	Siaya	Female	Religious leader	Never	Rarely	Agree	Rarely	Strongly disagree	Always	Agree	Neither agree nor disagree	Never	Agree	Strongly agree	Always	Sometimes	Agree	Agree	Complete
108	Siaya	Mobile	baseline	1		3		2	3	5	4	5	3	1	5	2	5	5	5	3	4	4	Well coordited.	For far non	2	Siaya	Male	Community leader	Rarely	Sometimes	Strongly agree	Often	Strongly agree	Sometimes	Strongly disagree	Strongly agree	Rarely	Strongly agree	Strongly agree	Always	Sometimes	Agree	Agree	Complete
109	Siaya	Mobile	baseline	1	32	4		2	6	2	2	4	3	4	4	5	4	5	5	6	3	5	The circumcision tolls cannot lead to the spread of HIV/AIDS	Most of the doctors are aggressive. They do not offer any payment.	2	Siaya	Male	School teacher	Rarely	NA	Disagree	Rarely	Agree	Sometimes	Agree	Agree	Always	Agree	Strongly agree	Always	NA	Neither agree nor disagree	Strongly agree	Complete
110	Siaya	Mobile	baseline	1		6	Clan elder	4	3	5	3	5	3	4	3	2	4	4	5	5	3	5	Easy transportation to the health facility for the male circumcision service.	Sometimes small is not provided (money) No frequent visitation to check on the client.	2	Siaya	Male	Other	Often	Sometimes	Strongly agree	Sometimes	Strongly agree	Sometimes	Agree	Neither agree nor disagree	Rarely	Agree	Agree	Always	Always	Neither agree nor disagree	Strongly agree	Complete
111	Siaya	Mobile	baseline	1		3		4	3	5	3	4	3	1	1	2		4	5	3	4	5	Transportation and refreshment.	Non known	2	Siaya	Male	Community leader	Often	Sometimes	Strongly agree	Sometimes	Agree	Sometimes	Strongly disagree	Strongly disagree	Rarely	NA	Agree	Always	Sometimes	Agree	Strongly agree	Complete
112	Siaya	Mobile	baseline	1	40	4		2	5	4	2	4	5	4	4	5	4	4	3	4	4	4	Reduce STI.	Improper treatment leads to other ailments.	2	Siaya	Male	School teacher	Rarely	Always	Agree	Rarely	Agree	Always	Agree	Agree	Always	Agree	Agree	Sometimes	Often	Agree	Agree	Complete
113	Siaya	Mobile	baseline	1	39	4		2	1	4	1	2	1	1	1	2	3	4	3	2	6	2	They are conducted to young male for free.	Those who suffer serious pains take time before they are medically assisted.	2	Siaya	Male	School teacher	Rarely	Never	Agree	Never	Disagree	Never	Strongly disagree	Strongly disagree	Rarely	Neither agree nor disagree	Agree	Sometimes	Rarely	NA	Disagree	Complete
114	Siaya	Mobile	baseline	1	42	4		4	2	1	4	4	4	4	4	4	1	1	4	4	4	5	Well conducted and is mainly done in schools.	NA	2	Siaya	Male	School teacher	Often	Rarely	Strongly disagree	Often	Agree	Often	Agree	Agree	Often	Strongly disagree	Strongly disagree	Often	Often	Agree	Strongly agree	Complete
115	Siaya	Mobile	baseline	1	43	4		6	6	4	6	4	2	4	4	6	4	4	2	4	6	4	Prevents HIV/AIDS by 60%	Lack of follow ups.	2	Siaya	Male	School teacher	NA	NA	Agree	NA	Agree	Rarely	Agree	Agree	NA	Agree	Agree	Rarely	Often	NA	Agree	Complete
116	Siaya	Mobile	baseline	2	31	4		4	4	5	3	4	4	4	4	3	4	4	5	5	4	2	Sensitization and follow up after. Issues of patients being transported from school to hospital and vice versa .	Attention from the medics to those with problems is slow.	2	Siaya	Female	School teacher	Often	Often	Strongly agree	Sometimes	Agree	Often	Agree	Agree	Sometimes	Agree	Agree	Always	Always	Agree	Disagree	Complete
117	Siaya	Mobile	baseline	2	36	4		3	3	4	3	4	4	4	4	3	4	4	5	4	4	2	Prevention of diseases such as HIV.	No payment after pick up of students.	2	Siaya	Female	School teacher	Sometimes	Sometimes	Agree	Sometimes	Agree	Often	Agree	Agree	Sometimes	Agree	Agree	Always	Often	Agree	Disagree	Complete
118	Siaya	Mobile	baseline	2		4		6	6	6		5	4	4	2	5	5	5	5	5	5	5	Service is well planned eg i)Mode of transport. ii) Service is done by the specialist. iii) Wounds are well taken care of.	NA	2	Siaya	Female	School teacher	NA	NA	NA	NA	Strongly agree	Often	Agree	Disagree	Always	Strongly agree	Strongly agree	Always	Always	Strongly agree	Strongly agree	Complete
119	Siaya	Mobile	baseline	2	34	4		1	1		1	6	3	4	4	2	4	4	3	3	6	4	They are conducted during school holidays In most cases when children are taken for circumcision they are always brought back to their homes.	Some young boys take too long to heal At times its done during school days thus interfering with their learning.	2	Siaya	Female	School teacher	Never	Never	NA	Never	NA	Sometimes	Agree	Agree	Rarely	Agree	Agree	Sometimes	Sometimes	NA	Agree	Complete
120	Siaya	Mobile	baseline	1	42	4		2	1	4	1	4	3	4	4	4	4	4	4	3	4	4	Transporting the boys to their homes.	None	2	Siaya	Male	School teacher	Rarely	Never	Agree	Never	Agree	Sometimes	Agree	Agree	Often	Agree	Agree	Often	Sometimes	Agree	Agree	Complete
121	Siaya	Mobile	baseline	2	44	4		1	1	4	6	4	2	4	4	5	4	4	5	5	6	1	Those concerned should go to homes and get the boys from the parents hands and not from the schools. It is a delicate health matter which a teacher should not be compromised to take for a parent.	Some VMMC workers just walk into schools without tags or authority letters from the MOEST. So how do we confirm their identification? Sometimes a boy has not returned home by 8 pm and therefore the parents call me to ask where the child is and so i say strongly ,use the parents and not the teachers. Thank you	2	Siaya	Female	School teacher	Never	Never	Agree	NA	Agree	Rarely	Agree	Agree	Always	Agree	Agree	Always	Always	NA	Strongly disagree	Complete
122	Siaya	Static	baseline	2	30	6	CHV	3	2	4	4	4	4	4	4	4	4	4	5	3	4	5	Always conducted in a proper manner.	There is no clear way of dealing with surgeons and the circumcised in healing of their wounds.	2	Siaya	Female	Other	Sometimes	Rarely	Agree	Often	Agree	Often	Agree	Agree	Often	Agree	Agree	Always	Sometimes	Agree	Strongly agree	Complete
123	Siaya	Static	baseline	2	53	3		2	2	4	2	5	2	5	5	2	5	4	3	5	4	4	The boys get the service by professiols.	Some people take the boys outside siaya town tracing the becomes a problem when the boys have issues.	2	Siaya	Female	Community leader	Rarely	Rarely	Agree	Rarely	Strongly agree	Rarely	Strongly agree	Strongly agree	Rarely	Strongly agree	Agree	Sometimes	Always	Agree	Agree	Complete
124	Siaya	Mobile	baseline	1	45	6	Grounds man ( casual)	5	5	4	5	4	3	4	4	5	4	5	3	3	4	4	Prompt action after mobilization.	Cutting adults of age 35 in the nearby facility.	2	Siaya	Male	Other	Always	Always	Agree	Always	Agree	Sometimes	Agree	Agree	Always	Agree	Strongly agree	Sometimes	Sometimes	Agree	Agree	Complete
125	Siaya	Mixed	baseline	2	49	6	CHEW	5	5	4	5	5	5	5	5	4	4	5	5	5	5	5	The clients who want to receive the service receives the service in the same day.	None that has come to my notice.	2	Siaya	Female	Other	Always	Always	Agree	Always	Strongly agree	Always	Strongly agree	Strongly agree	Often	Agree	Strongly agree	Always	Always	Strongly agree	Strongly agree	Complete
126	Siaya	Static	baseline	1	47	3		5	5	4	1	4	5	5	4	5	4	5	5	4	4	4	Service should be done during school holidays to avoid absenteeism of children at school.	The worse thing is the strike of the nurses since the nurses used to dress the clients.	2	Siaya	Male	Community leader	Always	Always	Agree	Never	Agree	Always	Strongly agree	Agree	Always	Agree	Strongly agree	Always	Often	Agree	Agree	Complete
127	Siaya	Mixed	baseline	2		3		3	4	5	4	4	5	5	5	2	5	3	3	4	4	4	Having enough trained staff. Mobilizing the community through CHVs.	Importing clients from other sub-counties specifically western province counties.	2	Siaya	Female	Community leader	Sometimes	Often	Strongly agree	Often	Agree	Always	Strongly agree	Strongly agree	Rarely	Strongly agree	Neither agree nor disagree	Sometimes	Often	Agree	Agree	Complete
128	Siaya	Static	baseline	2	25	6	peer mob educator in male circumcision.	3	5	3	4	5	5	5	5	5	4	4	5	5	4	3	The best thing about male circumcision is by giving them health talk.	The worse thing about male circumcision are means of transport and delays on reviews.	2	Siaya	Female	Other	Sometimes	Always	Neither agree nor disagree	Often	Strongly agree	Always	Strongly agree	Strongly agree	Always	Agree	Agree	Always	Always	Agree	Neither agree nor disagree	Complete
129	Siaya	Mobile	baseline	2	63	3		3	3	4	3	4	5	4	4	5	4	4	3	4	6	2	Good mobilization. Good counselling.	Services offered disrupt school timetable hence need to be offered during school holidays.	2	Siaya	Female	Community leader	Sometimes	Sometimes	Agree	Sometimes	Agree	Always	Agree	Agree	Always	Agree	Agree	Sometimes	Often	NA	Disagree	Complete
130	Siaya	Mobile	baseline	2	37	3		2	2	5	2	4	2	4	4	2	4	4	5	5	4	4	Provides platforms for health education on matters on HIV	Dropping off of clients usually late. Poor follow up on clients.	2	Siaya	Female	Community leader	Rarely	Rarely	Strongly agree	Rarely	Agree	Rarely	Agree	Agree	Rarely	Agree	Agree	Always	Always	Agree	Agree	Complete
131	Siaya	Mobile	baseline	1	57	2		2	5	5	2	4	2	4	5	3	4	4	2	2	4		Mobilization.	They are not flow up the client on dressing after circumcision.	2	Siaya	Male	Religious leader	Rarely	Always	Strongly agree	Rarely	Agree	Rarely	Agree	Strongly agree	Sometimes	Agree	Agree	Rarely	Rarely	Agree	NA	Complete
132	Siaya	Mobile	baseline	2	56	3		1	1	4	1	1	1	4	5	1	4	1	6	2	4	2	It is food the mobilization was done in chief camps, schools and funerals where people gathered together.	You may find out that your child was circumcised without your knowledge then when complications arise they call you for more information.	2	Siaya	Female	Community leader	Never	Never	Agree	Never	Strongly disagree	Never	Agree	Strongly agree	Never	Agree	Strongly disagree	NA	Rarely	Agree	Disagree	Complete
133	Siaya	Mobile	baseline	1	37	6	ACH Assistant community health officer.	2	2	5	2	5	2	5	5	2	2	5	1	5	5	5	Transport means to and from. Mobilization and sensitization of the community was well done. Knowledge on HIV and AIDS well done.	No proper/timely followup on the already circumcised . Late drop off time. consent procedure is poor. The community health service structure has not been fully utilized.	2	Siaya	Male	Other	Rarely	Rarely	Strongly agree	Rarely	Strongly agree	Rarely	Strongly agree	Strongly agree	Rarely	Disagree	Strongly agree	Never	Always	Strongly agree	Strongly agree	Complete
1	Siaya	Mixed	one	2	24	6	resident	1	3	2	1	2	3	4	4	1	2	4	4	4	6	1	VMMC mobilizers pass the important information so that a large number of community are aware of it. Through VMMC a large number has contained the problem of STIs	Prolonged healing process among the operated clients. Vmmc do not involve in development program that benefits the community directly or indirectly.	2	Siaya	Female	Other	Never	Sometimes	Disagree	Never	Disagree	Sometimes	Agree	Agree	Never	Disagree	Agree	Often	Often	NA	Strongly disagree	Complete
2	Siaya	Static	one	2	24	4	NA	2	3	4	2	4	4	4	6	1	4	4	3	6	4	2	It is done at an early age and gives the boys easy time to mage it.	Not able to identify any	2	Siaya	Female	School teacher	Rarely	Sometimes	Agree	Rarely	Agree	Often	Agree	NA	Never	Agree	Agree	Sometimes	NA	Agree	Disagree	Complete
3	Siaya	Static	one	1	48	6	resident	5	3	1	4	5	5	5	5	5	1	2	5	5	3	4	Dissemition about the correct information on HIV AIDs, Benefits of VMMC	MOH Community relationship is week, should be improved.	2	Siaya	Male	Other	Always	Sometimes	Strongly disagree	Often	Strongly agree	Always	Strongly agree	Strongly agree	Always	Strongly disagree	Disagree	Always	Always	Neither agree nor disagree	Agree	Complete
4	Siaya	Static	one	2	28	6	resident	4	4	4	4	4	4	4	4	4	4	4	4	4	3	4	Counselling the client before surgery. Providing clients with soda Revisit the client after 7 days	Go slow in terms of service Long ques waiting for surgery	2	Siaya	Female	Other	Often	Often	Agree	Often	Agree	Often	Agree	Agree	Often	Agree	Agree	Often	Often	Neither agree nor disagree	Agree	Complete
5	Siaya	Static	one	1	25	6	resident	4	3	5	3	5	5	4	4	5	4	4	5	5	4	4	The procedure is medical which boosts the confidence of parents and adults who have their children come for the male circumcision. the review after the circumcision process ensure that the client feel that they are truly cared for	NA	2	Siaya	Male	Other	Often	Sometimes	Strongly agree	Sometimes	Strongly agree	Always	Agree	Agree	Always	Agree	Agree	Always	Always	Agree	Agree	Complete
6	Siaya	Static	one	1	44	4	NA	5	5	5	2	5	3	5	5	5	4	4	5	5	5	4	Transport is accorded Parents consent is seeked	Disruption during learning hours.	2	Siaya	Male	School teacher	Always	Always	Strongly agree	Rarely	Strongly agree	Sometimes	Strongly agree	Strongly agree	Always	Agree	Agree	Always	Always	Strongly agree	Agree	Complete
7	Siaya	Static	one	2	27	6	resident	4	3	4	4	5	5	4	4	5	4	4	5	3	6	4	It is free, thus accessible to all across walks of life. Provided in all government hospitals: serves many of all in the county	Service takes longer time to be provided due to the large volume of clients	2	Siaya	Female	Other	Often	Sometimes	Agree	Often	Strongly agree	Always	Agree	Agree	Always	Agree	Agree	Always	Sometimes	NA	Agree	Complete
8	Siaya	Static	one	1	29	6	resident	4	4	5	4	4	4	4	4	3	4	4	5	5	5	5	Appropriate communication to parents before circumcision Close follow up for care after circumcision	Late return of clients to homes/schools after circumcision.	2	Siaya	Male	Other	Often	Often	Strongly agree	Often	Agree	Often	Agree	Agree	Sometimes	Agree	Agree	Always	Always	Strongly agree	Strongly agree	Complete
9	Siaya	Static	one	2	46	6	RESIDENT	4	4	4	2	4	3	5	1	2	1	5	5	5	4	2	They collect children from the door step.	The providers dump children by the road side instead of dropping them or escorting them to their homes. This tendency of leaving the children by the road side is more than worse and should be discouraged.	2	Siaya	Female	Other	Often	Often	Agree	Rarely	Agree	Sometimes	Strongly agree	Strongly disagree	Rarely	Strongly disagree	Strongly agree	Always	Always	Agree	Disagree	Complete
11	Siaya	Static	one	1	37	6	resident	NA	NA	4	4	5	3	5	5	4	5	5	5	5	5	5	Education of the community about circumcision is the best green light provided.	More personnel is needed while doing circumcision. link with the government to offer more facilities to make circumcision simple with healthy environment Help in follow ups more drugs to be provided.	2	Siaya	Male	Other	NA	NA	Agree	Often	Strongly agree	Sometimes	Strongly agree	Strongly agree	Often	Strongly agree	Strongly agree	Always	Always	Strongly agree	Strongly agree	Complete
12	Siaya	Static	one	1	38	3	NA	5	5	5	4	5	4	5	5	4	5	5	5	5	4	5	First they are counselled, told how to take care of their wounds and given pain killers. They pick the clients and after the process they take them back to their homes. they also do follow ups on how the client is healing.	Sometimes when the circumcised boy develops complications reaching the client in time is always a problem. Doctors don't give enough drugs to the client to stop them from having the pain as the process is going on. The Doctors are usually over worked. They should work in turns to avoid mishandling the clients.	2	Siaya	Male	Community leader	Always	Always	Strongly agree	Often	Strongly agree	Often	Strongly agree	Strongly agree	Often	Strongly agree	Strongly agree	Always	Always	Agree	Strongly agree	Complete
13	Siaya	Static	one	1	22	6	resident	5	2	4	1	5	5	5	5	5	5	5	5	5	5	4	Good communication Good planning	Time magement	2	Siaya	Male	Other	Always	Rarely	Agree	Never	Strongly agree	Always	Strongly agree	Strongly agree	Always	Strongly agree	Strongly agree	Always	Always	Strongly agree	Agree	Complete
14	Siaya	Static	one	2	48	2	NA	5	2	3	2	5	5	5	4	5	5	4	4	2	1	4	The boys should be circumcised during the school holidays and be given antibiotics in case of any difficulties.	If there is any problem after the circumcision, the boy should be taken to the hospital and get treated.	2	Siaya	Female	Religious leader	Always	Rarely	Neither agree nor disagree	Rarely	Strongly agree	Always	Strongly agree	Agree	Always	Strongly agree	Agree	Often	Rarely	Strongly disagree	Agree	Complete
15	Siaya	Mixed	one	2	54	4	NA	2	1	4	1	4	3	4	4	4	4	1	5	5	6	2	Pick the boys, circumcise them, keep then in seclusion in a dormitory sort of place, feed them during the time check them then take them back after 3 to 4 days	Leaving the pupils with parents who leave them back home without care after circumcision (not all parents do this)	2	Siaya	Female	School teacher	Rarely	Never	Agree	Never	Agree	Sometimes	Agree	Agree	Often	Agree	Strongly disagree	Always	Always	NA	Disagree	Complete
16	Siaya	Static	one	1	49	3	NA	3	2	2	2	4	4	2	2	4	4	2	4	5	4	5	The toll free number (Emergency number) Free transport	Everybody should be reached, (majority of the adults needs a better approach)	2	Siaya	Male	Community leader	Sometimes	Rarely	Disagree	Rarely	Agree	Often	Disagree	Disagree	Often	Agree	Disagree	Often	Always	Agree	Strongly agree	Complete
17	Siaya	Mixed	one	1	36	4	NA	3	5	4	2	3	3	4	4	4	4	4	5	4	5	2	Provision of transport Free circumcision After circumcision follow up	Keeping the children the whole day without lunch providing transport back home for the children	2	Siaya	Male	School teacher	Sometimes	Always	Agree	Rarely	Neither agree nor disagree	Sometimes	Agree	Agree	Often	Agree	Agree	Always	Often	Strongly agree	Disagree	Complete
18	Siaya	Static	one	1	40	6	RESIDENT- Chairman Community Development	5	4	4	4	4	5	5	4	4	4	4	3	4	3	5	Male circumcision reduces the chances of acquiring STIs and HIV/AIDS int he community.	Some clients take a lot of time to heal and this demoralizes the other people who have not been circumcised.	2	Siaya	Male	Other	Always	Often	Agree	Often	Agree	Always	Strongly agree	Agree	Often	Agree	Agree	Sometimes	Often	Neither agree nor disagree	Strongly agree	Complete
19	Siaya	Mixed	one	2	29	4	NA	3	5	4	3	5	3	5	4	3	4	5	3	2	4	5	It enlightens the community on HIV/AIDs risks	Our community is after our custom	2	Siaya	Female	School teacher	Sometimes	Always	Agree	Sometimes	Strongly agree	Sometimes	Strongly agree	Agree	Sometimes	Agree	Strongly agree	Sometimes	Rarely	Agree	Strongly agree	Complete
20	Siaya	NA	one	1	53	4	NA	3	3	4	2	2	3	2	2	2	4	2	4	3	4	4	Seek the parent's consent if a pupil wants to be circumcised. They provide transport to their clients	Most adults have time only on weekends yet the personnel do not work during the weekends thus not allowing most adults not to access the services.	2	Siaya	Male	School teacher	Sometimes	Sometimes	Agree	Rarely	Disagree	Sometimes	Disagree	Disagree	Rarely	Agree	Disagree	Often	Sometimes	Agree	Agree	Complete
21	Siaya	Static	one	2	38	4	NA	3	1	4	2	4	5	4	4	5	2	4	5	1	3	2	Parents have been able to be reached directly with the information/benefits of male circumcision through a door to door mobilization. Free transport making it easier for all clients to be reached	Poor follow-ups by the service providers. Carry out the activity during school days therefor interfering with the school programs	2	Siaya	Female	School teacher	Sometimes	Never	Agree	Rarely	Agree	Always	Agree	Agree	Always	Disagree	Agree	Always	Never	Neither agree nor disagree	Disagree	Complete
22	Siaya	Static	one	2	20	6	RESIDENT	3	3	4	3	4	5	5	5	5	3	3	5	3	3	4	NA	NA	2	Siaya	Female	Other	Sometimes	Sometimes	Agree	Sometimes	Agree	Always	Strongly agree	Strongly agree	Always	Neither agree nor disagree	Neither agree nor disagree	Always	Sometimes	Neither agree nor disagree	Agree	Complete
23	Siaya	Static	one	2	24	6	RESIDENT	3	4	4	3	5	5	5	4	5	4	4	5	5	4	5	The health the client to be circumcised is put first and review is done to ensure proper healing.	The MOH has not created a good relation with the community people hence most people are not yet well informed about the importance of circumcision.	2	Siaya	Female	Other	Sometimes	Often	Agree	Sometimes	Strongly agree	Always	Strongly agree	Agree	Always	Agree	Agree	Always	Always	Agree	Strongly agree	Complete
24	Siaya	Static	one	2	43	6	RESIDENT	4	4	5	4	4	5	4	5	4	4	5	5	4	4	2	Services are offered by professiols in respective fields.	Challenges in the logistics sometimes leads to difficulty in client follow ups	2	Siaya	Female	Other	Often	Often	Strongly agree	Often	Agree	Always	Agree	Strongly agree	Often	Agree	Strongly agree	Always	Often	Agree	Disagree	Complete
25	Siaya	Static	one	1	21	6	RESIDENT	5	5	4	6	4	5	5	4	5	3	3	5	3	5	5	It reduces chances of the male child to acquire some diseases such as penile cancer,and HIV/AIDS	Most of the time it takes a lot of time for the wound to heal.	2	Siaya	Male	Other	Always	Always	Agree	NA	Agree	Always	Strongly agree	Agree	Always	Neither agree nor disagree	Neither agree nor disagree	Always	Sometimes	Strongly agree	Strongly agree	Complete
26	Siaya	Mixed	one	1	51	2	NA	3	2	4	2	5	5	4	5	5	4	5	4	5	3	2	There is always free transport. There are sometimes revisits conducted after circumcision	Sometimes the exercise takes the whole day due to congestion and there is no food Some children are taken without both parents consent	2	Siaya	Male	Religious leader	Sometimes	Rarely	Agree	Rarely	Strongly agree	Always	Agree	Strongly agree	Always	Agree	Strongly agree	Often	Always	Neither agree nor disagree	Disagree	Complete
27	Siaya	Mixed	one	2	24	6	RESIDENT	3	2	4	2	4	3	4	4	2	4	5	5	3	1	3	The follow-up after circumcision is good The clients are given enough information about care of the wound.	NA	2	Siaya	Female	Other	Sometimes	Rarely	Agree	Rarely	Agree	Sometimes	Agree	Agree	Rarely	Agree	Strongly agree	Always	Sometimes	Strongly disagree	Neither agree nor disagree	Complete
28	Siaya	Mixed	one	2	29	6	resident	3	2	4	2	5	4	5	4	4	5	4	5	5	3	6	It is done medically where painkillers are provided before the minor surgery It is offered at a free cost	Taking boys for circumcision during school hours have make the miss their lessons due to adsentisim	2	Siaya	Female	Other	Sometimes	Rarely	Agree	Rarely	Strongly agree	Often	Strongly agree	Agree	Often	Strongly agree	Agree	Always	Always	Neither agree nor disagree	NA	Complete
29	Siaya	Static	one	1	57	2	NA	3	3	4	3	4	5	4	4	3	4	4	5	4	6	4	Good services Good planning	No comments	2	Siaya	Male	Religious leader	Sometimes	Sometimes	Agree	Sometimes	Agree	Always	Agree	Agree	Sometimes	Agree	Agree	Always	Often	NA	Agree	Complete
30	Siaya	Mixed	one	1	47	6	resident	4	5	4	5	5	4	5	4	5	5	4	3	3	4	5	It educates the community on how to reduce the rate of acquiring HIV/AIDS	To other people they do complain of Luo customary.	2	Siaya	Male	Other	Often	Always	Agree	Always	Strongly agree	Often	Strongly agree	Agree	Always	Strongly agree	Agree	Sometimes	Sometimes	Agree	Strongly agree	Complete
31	Siaya	Mixed	one	1	48	2	NA	4	4	3	4	4	5	5	5	4	3	3	5	5	3	5	They first come to sensitize the community and welcome them to the facility.	The need for follow-up on the client after being circumcised and involvement of their parents to continue with the dressing of the wound.	2	Siaya	Male	Religious leader	Often	Often	Neither agree nor disagree	Often	Agree	Always	Strongly agree	Strongly agree	Often	Neither agree nor disagree	Neither agree nor disagree	Always	Always	Neither agree nor disagree	Strongly agree	Complete
32	Siaya	Mixed	one	1	51	6	RESIDENT	3	3	3	2	3	3	4	4	5	4	4	3	3	4	4	To reduce STIs	Nothing wrong	2	Siaya	Male	Other	Sometimes	Sometimes	Neither agree nor disagree	Rarely	Neither agree nor disagree	Sometimes	Agree	Agree	Always	Agree	Agree	Sometimes	Sometimes	Agree	Agree	Complete
33	Siaya	Mixed	one	1	56	3	NA	3	2	4	2	4	5	4	4	3	4	4	5	1	6	2	Medically done Easy transportation	60/40% part is not explained to the adolescents therefore leading to proximity.	2	Siaya	Male	Community leader	Sometimes	Rarely	Agree	Rarely	Agree	Always	Agree	Agree	Sometimes	Agree	Agree	Always	Never	NA	Disagree	Complete
34	Siaya	Static	one	1	30	6	resident	2	3	4	3	4	3	2	3	2	2	2	4	5	4	4	They provide transportation They prepare those taught to volonteer	Most of the adults lack information they need to go door to door or organise some awareness in a different way from barazas	2	Siaya	Male	Other	Rarely	Sometimes	Agree	Sometimes	Agree	Sometimes	Disagree	Neither agree nor disagree	Rarely	Disagree	Disagree	Often	Always	Agree	Agree	Complete
35	Siaya	Mixed	one	2	42	6	RESIDENT	3	5	4	2	4	5	5	4	1	4	3	5	5	3	4	Reduces diseases	How to dress the wound and follow-up	2	Siaya	Female	Other	Sometimes	Always	Agree	Rarely	Agree	Always	Strongly agree	Agree	Never	Agree	Neither agree nor disagree	Always	Always	Neither agree nor disagree	Agree	Complete
36	Siaya	Mixed	one	2	43	6	NA	3	5	4	2	4	5	5	4	1	4	3	5	5	3	4	Reduces diseases	How to dress the wound and follow -up	2	Siaya	Female	Other	Sometimes	Always	Agree	Rarely	Agree	Always	Strongly agree	Agree	Never	Agree	Neither agree nor disagree	Always	Always	Neither agree nor disagree	Agree	Complete
37	Siaya	Mixed	one	2	41	6	RESIDENT	3	3	3	2	3	3	4	4	5	4	4	3	3	4	4	Ton reduce diseases	Nothing wrong	2	Siaya	Female	Other	Sometimes	Sometimes	Neither agree nor disagree	Rarely	Neither agree nor disagree	Sometimes	Agree	Agree	Always	Agree	Agree	Sometimes	Sometimes	Agree	Agree	Complete
38	Siaya	Mixed	one	1	NA	3	NA	4	5	4	1	4	5	4	4	3	4	4	5	5	4	4	It is faster and safe	They neglected the old i.e above 30 yrs	2	Siaya	Male	Community leader	Often	Always	Agree	Never	Agree	Always	Agree	Agree	Sometimes	Agree	Agree	Always	Always	Agree	Agree	Complete
39	Siaya	Static	one	1	21	6	resident	4	5	4	5	4	5	4	4	5	5	3	5	2	6	4	The procedure of circumcision is dome medically Clinicians who do the procedure are well trained	Not applicable	2	Siaya	Male	Other	Often	Always	Agree	Always	Agree	Always	Agree	Agree	Always	Strongly agree	Neither agree nor disagree	Always	Rarely	NA	Agree	Complete
40	Siaya	Mixed	one	2	23	6	RESIDENT	3	5	4	2	4	5	5	4	1	4	3	5	5	3	4	it reduces the chance of getting HIV/AIDS	How to dress the wound and follow-up	2	Siaya	Female	Other	Sometimes	Always	Agree	Rarely	Agree	Always	Strongly agree	Agree	Never	Agree	Neither agree nor disagree	Always	Always	Neither agree nor disagree	Agree	Complete
41	Siaya	Mobile	one	2	30	6	resident	1	6	4	1	5	4	5	4	2	5	5	5	3	4	4	With politeness.	NA	2	Siaya	Female	Other	Never	NA	Agree	Never	Strongly agree	Often	Strongly agree	Agree	Rarely	Strongly agree	Strongly agree	Always	Sometimes	Agree	Agree	Complete
42	Siaya	Mixed	one	1	54	3	NA	5	2	4	3	4	5	4	5	3	5	4	5	5	NA	5	Provision of transport to school going pupils Out reach programs to the community	None	2	Siaya	Male	Community leader	Always	Rarely	Agree	Sometimes	Agree	Always	Agree	Strongly agree	Sometimes	Strongly agree	Agree	Always	Always	NA	Strongly agree	Complete
43	Siaya	Mobile	one	1	42	6	RESIDENT- Peer Educator(Mobilizer)	4	4	4	NA	4	3	4	4	5	4	4	2	5	4	4	There is follow up and review on the client The services are good	NA	2	Siaya	Male	Other	Often	Often	Agree	NA	Agree	Sometimes	Agree	Agree	Always	Agree	Agree	Rarely	Always	Agree	Agree	Complete
44	Siaya	Mobile	one	1	40	4	NA	4	4	4	3	4	3	4	4	5	4	4	2	5	4	4	There is follow-up by the volunteers to the clients	The voluntary counselling and testing scares most willing clients	2	Siaya	Male	School teacher	Often	Often	Agree	Sometimes	Agree	Sometimes	Agree	Agree	Always	Agree	Agree	Rarely	Always	Agree	Agree	Complete
45	Siaya	Mobile	one	1	56	4	NA	2	4	4	3	4	3	4	4	5	4	4	2	5	4	4	Being that it is done with the experts from medical it reduces the chances of infections by 60%	Awareness is the major challenge because it is normally done rarely when the pupils have closed schools. Civic education should be done weekly so that even the new boys be circumcised for early healing	2	Siaya	Male	School teacher	Rarely	Often	Agree	Sometimes	Agree	Sometimes	Agree	Agree	Always	Agree	Agree	Rarely	Always	Agree	Agree	Complete
46	Siaya	Mobile	one	1	65	2	NA	1	1	3	1	3	1	3	3	1	5	5	6	2	3	4	Transportation to and fro Health care	Public participation should be encouraged Community awareness should be encouraged Community should be taught how to handle the circumcised.	2	Siaya	Male	Religious leader	Never	Never	Neither agree nor disagree	Never	Neither agree nor disagree	Never	Neither agree nor disagree	Neither agree nor disagree	Never	Strongly agree	Strongly agree	NA	Rarely	Neither agree nor disagree	Agree	Complete
47	Siaya	Mobile	one	2	40	6	RESIDENT	4	5	5	5	5	4	5	5	5	5	5	5	5	5	5	Reduction of diseases	None	2	Siaya	Female	Other	Often	Always	Strongly agree	Always	Strongly agree	Often	Strongly agree	Strongly agree	Always	Strongly agree	Strongly agree	Always	Always	Strongly agree	Strongly agree	Complete
48	Siaya	Mobile	one	1	25	6	resident	2	1	5	1	4	5	4	4	2	5	5	5	3	5	4	It has reduced sexually transmitted diseases in the community.	After circumcision the clients are being dropped far from their homes and have to walk back to their respective homes.	2	Siaya	Male	Other	Rarely	Never	Strongly agree	Never	Agree	Always	Agree	Agree	Rarely	Strongly agree	Strongly agree	Always	Sometimes	Strongly agree	Agree	Complete
49	Siaya	Mobile	one	2	NA	6	RESIDENT	4	4	4	4	4	4	4	4	4	4	4	4	4	4	4	All those who have been circumcised know their HIV status.	None	2	Siaya	Female	Other	Often	Often	Agree	Often	Agree	Often	Agree	Agree	Often	Agree	Agree	Often	Often	Agree	Agree	Complete
50	Siaya	Mobile	one	1	36	6	resident	2	1	5	1	4	2	5	4	2	4	5	5	3	5	5	Friendly picking and dropping of the boys and the way the operation is being done with the follow-ups	Poor response after the operation( poor emergency response )	2	Siaya	Male	Other	Rarely	Never	Strongly agree	Never	Agree	Rarely	Strongly agree	Agree	Rarely	Agree	Strongly agree	Always	Sometimes	Strongly agree	Strongly agree	Complete
51	Siaya	Mobile	one	1	45	6	RESIDENT	4	4	5	4	5	4	5	5	4	5	5	4	4	5	5	10-14 yr old are healing quicker than the adults	None	2	Siaya	Male	Other	Often	Often	Strongly agree	Often	Strongly agree	Often	Strongly agree	Strongly agree	Often	Strongly agree	Strongly agree	Often	Often	Strongly agree	Strongly agree	Complete
52	Siaya	Mobile	one	2	40	4	NA	3	3	4	3	4	5	4	4	4	4	5	5	3	4	4	It improves hygiene within the community.	They do not revisit the client after circumcision. No motivation being provided.	2	Siaya	Female	School teacher	Sometimes	Sometimes	Agree	Sometimes	Agree	Always	Agree	Agree	Often	Agree	Strongly agree	Always	Sometimes	Agree	Agree	Complete
53	Siaya	Mobile	one	1	38	4	NA	4	2	5	6	1	5	5	5	5	6	1	5	5	5	5	To reduce HIV/AIDS infections.	NA	2	Siaya	Male	School teacher	Often	Rarely	Strongly agree	NA	Strongly disagree	Always	Strongly agree	Strongly agree	Always	NA	Strongly disagree	Always	Always	Strongly agree	Strongly agree	Complete
54	Siaya	Mobile	one	1	57	2	NA	2	2	4	1	4	3	4	4	2	4	4	3	3	4	2	Cinemas on how the surgery is done, should be brought to bord and movies.	Follow ups after surgery is not up to date.	2	Siaya	Male	Religious leader	Rarely	Rarely	Agree	Never	Agree	Sometimes	Agree	Agree	Rarely	Agree	Agree	Sometimes	Sometimes	Agree	Disagree	Complete
55	Siaya	Mobile	one	NA	22	6	resident	2	1	4	1	4	5	1	4	3	4	4	5	5	5	4	Identifying, approach and persuasion for the service.	Fering back of the clients to their respective homes after the operation.	2	Siaya	NA	Other	Rarely	Never	Agree	Never	Agree	Always	Strongly disagree	Agree	Sometimes	Agree	Agree	Always	Always	Strongly agree	Agree	Complete
56	Siaya	Mobile	one	1	21	5	NA	2	1	4	1	4	3	4	5	4	5	5	5	5	6	2	Transport offered Maximum awareness done to the clients before circumcision.	Poor medication;the medicine given gets consumed before the wound heals and hence one has to endure a lot of pain.	2	Siaya	Male	Student	Rarely	Never	Agree	Never	Agree	Sometimes	Agree	Strongly agree	Often	Strongly agree	Strongly agree	Always	Always	NA	Disagree	Complete
57	Siaya	Mobile	one	2	27	6	resident	3	2	2	2	4	5	5	4	5	5	4	5	4	5	2	To reduce the risk of uriry infections in childhood.	Failing to do follow-up to clients.	2	Siaya	Female	Other	Sometimes	Rarely	Disagree	Rarely	Agree	Always	Strongly agree	Agree	Always	Strongly agree	Agree	Always	Often	Strongly agree	Disagree	Complete
58	Siaya	Mobile	one	1	18	5	NA	1	1	4	1	3	2	5	2	2	5	5	4	5	6	3	The collection of students should only be done during the holidays due to the pains experienced during healing.	Clients are forced to sit down on the floor where there is a lot of dust at the VMMC rooms.	2	Siaya	Male	Student	Never	Never	Agree	Never	Neither agree nor disagree	Rarely	Strongly agree	Disagree	Rarely	Strongly agree	Strongly agree	Often	Always	NA	Neither agree nor disagree	Complete
59	Siaya	Mobile	one	2	43	3	NA	4	3	4	4	4	3	5	5	5	5	5	3	2	5	2	The activity itself should be done in schools so that the shy and the fearing boys can have confidence over the activity.	The reviews are not well conducted so it hinders the voluntarism of the act.	2	Siaya	Female	Community leader	Often	Sometimes	Agree	Often	Agree	Sometimes	Strongly agree	Strongly agree	Always	Strongly agree	Strongly agree	Sometimes	Rarely	Strongly agree	Disagree	Complete
60	Siaya	Mobile	one	1	53	6	Village elder	3	2	4	2	4	2	4	4	3	4	4	3	4	4	2	Surgeons should come and conduct the act in the villages not the children being taken to them because some of them are afraid when away.	Big pants given to young boys.	2	Siaya	Male	Other	Sometimes	Rarely	Agree	Rarely	Agree	Rarely	Agree	Agree	Sometimes	Agree	Agree	Sometimes	Often	Agree	Disagree	Complete
61	Siaya	Mobile	one	1	45	3	NA	5	5	5	5	5	5	5	5	5	5	5	5	5	5	1	It reduces risk of uriry track infections in childhood. reduces chances of contracting some sexual transmitted infections.	Bleeding from the penis and this affects school timetable.	2	Siaya	Male	Community leader	Always	Always	Strongly agree	Always	Strongly agree	Always	Strongly agree	Strongly agree	Always	Strongly agree	Strongly agree	Always	Always	Strongly agree	Strongly disagree	Complete
62	Siaya	Mobile	one	1	58	2	NA	3	2	2	2	4	2	4	3	1	4	4	3	3	4	2	Collecting the clients in vehicles and bringing them back in time.	The follow-ups are not done in a very good way. Most clients do heal without follow-up. The phone number given does not exist.	2	Siaya	Male	Religious leader	Sometimes	Rarely	Disagree	Rarely	Agree	Rarely	Agree	Neither agree nor disagree	Never	Agree	Agree	Sometimes	Sometimes	Agree	Disagree	Complete
63	Siaya	Mobile	one	1	52	4	NA	5	5	5	5	5	5	5	5	5	5	5	5	5	5	5	Clean penis HIV/AIDS reduction by 60% Cervical cancer of women reduced	Affects school programs by 4 days. Bleeding from the penis.	2	Siaya	Male	School teacher	Always	Always	Strongly agree	Always	Strongly agree	Always	Strongly agree	Strongly agree	Always	Strongly agree	Strongly agree	Always	Always	Strongly agree	Strongly agree	Complete
64	Siaya	Mobile	one	2	38	3	NA	2	2	4	1	4	3	4	4	3	4	5	5	4	5	3	Sensitization in schools, churches, market places and individual homes.	Taking the children from school without consulting their parents.	2	Siaya	Female	Community leader	Rarely	Rarely	Agree	Never	Agree	Sometimes	Agree	Agree	Sometimes	Agree	Strongly agree	Always	Often	Strongly agree	Neither agree nor disagree	Complete
65	Siaya	Mobile	one	1	50	2	NA	5	5	5	5	5	5	5	5	2	5	5	5	5	5	4	It is done well and only takes a few days to recovery.	Sometimes they do not do the check ups.	2	Siaya	Male	Religious leader	Always	Always	Strongly agree	Always	Strongly agree	Always	Strongly agree	Strongly agree	Rarely	Strongly agree	Strongly agree	Always	Always	Strongly agree	Agree	Complete
66	Siaya	Mobile	one	1	36	4	NA	4	4	5	4	5	5	5	5	5	5	5	5	5	5	5	Reduces HIV/AIDS by 60% Reduces cervical cancer Easy to make penis clean	Penis can swell Bleeding of blood Time to heal-school programs	2	Siaya	Male	School teacher	Often	Often	Strongly agree	Often	Strongly agree	Always	Strongly agree	Strongly agree	Always	Strongly agree	Strongly agree	Always	Always	Strongly agree	Strongly agree	Complete
67	Siaya	Mobile	one	1	41	4	NA	2	2	4	3	3	4	5	6	5	3	4	5	3	3	6	The program is done in a manner that it does not affect school timetable.	The boys who have undergone the procedure take time to heal.	2	Siaya	Male	School teacher	Rarely	Rarely	Agree	Sometimes	Neither agree nor disagree	Often	Strongly agree	NA	Always	Neither agree nor disagree	Agree	Always	Sometimes	Neither agree nor disagree	NA	Complete
68	Siaya	Mobile	one	1	25	6	RESIDENT	2	3	3	3	1	5	5	4	4	4	3	5	3	2	4	There are some advantages offered i.e testing for the HIV status.	The wound takes time to heal.	2	Siaya	Male	Other	Rarely	Sometimes	Neither agree nor disagree	Sometimes	Strongly disagree	Always	Strongly agree	Agree	Often	Agree	Neither agree nor disagree	Always	Sometimes	Disagree	Agree	Complete
69	Siaya	Mobile	one	1	42	4	NA	5	2	5	2	4	3	5	5	4	5	5	4	3	6	2	Giving out painkillers to reduce the pain.	Review bad.	2	Siaya	Male	School teacher	Always	Rarely	Strongly agree	Rarely	Agree	Sometimes	Strongly agree	Strongly agree	Often	Strongly agree	Strongly agree	Often	Sometimes	NA	Disagree	Complete
70	Siaya	Mobile	one	1	32	6	resident	5	5	5	3	4	5	4	4	2	4	5	5	3	4	2	Done by authorized personnel	Poor follow-up.	2	Siaya	Male	Other	Always	Always	Strongly agree	Sometimes	Agree	Always	Agree	Agree	Rarely	Agree	Strongly agree	Always	Sometimes	Agree	Disagree	Complete
71	Siaya	Mobile	one	1	NA	3	NA	5	5	4	4	5	5	4	4	5	5	5	5	5	4	5	The VMMC is well known all over the county, it helps to reduce the chances of having HIV infections.	It reduces chances of HIV by 60%	2	Siaya	Male	Community leader	Always	Always	Agree	Often	Strongly agree	Always	Agree	Agree	Always	Strongly agree	Strongly agree	Always	Always	Agree	Strongly agree	Complete
72	Siaya	Mobile	one	1	30	6	RESIDENT	3	3	4	2	2	5	2	4	2	3	5	3	5	3	5	The provision of the services offered is so pleasing.	It has so much pain.	2	Siaya	Male	Other	Sometimes	Sometimes	Agree	Rarely	Disagree	Always	Disagree	Agree	Rarely	Neither agree nor disagree	Strongly agree	Sometimes	Always	Neither agree nor disagree	Strongly agree	Complete
73	Siaya	Mobile	one	1	48	1	NA	5	5	4	4	5	5	4	4	5	5	5	5	5	4	5	It assist the man to effectively conduct their work and reduce the contraction of HIV by 60%	There are some of the boys that are health hazard therefore they get a lot of pain after the service this makes them to fail in some of their activities.	2	Siaya	Male	Ward representative	Always	Always	Agree	Often	Strongly agree	Always	Agree	Agree	Always	Strongly agree	Strongly agree	Always	Always	Agree	Strongly agree	Complete
74	Siaya	Mobile	one	2	26	6	RESIDENT	4	4	5	5	5	5	5	5	5	5	5	5	5	5	5	It reduces the risk of getting HIV infections.	None	2	Siaya	Female	Other	Often	Often	Strongly agree	Always	Strongly agree	Always	Strongly agree	Strongly agree	Always	Strongly agree	Strongly agree	Always	Always	Strongly agree	Strongly agree	Complete
75	Siaya	Mobile	one	1	38	2	NA	2	2	4	3	4	3	4	4	3	5	4	5	3	4	4	Well arranged by the officers on the ground.	There is complain.	2	Siaya	Male	Religious leader	Rarely	Rarely	Agree	Sometimes	Agree	Sometimes	Agree	Agree	Sometimes	Strongly agree	Agree	Always	Sometimes	Agree	Agree	Complete
76	Siaya	Mobile	one	1	36	6	RESIDENT	4	4	5	4	5	4	5	5	4	5	5	4	4	5	5	Reduces diseases	None	2	Siaya	Male	Other	Often	Often	Strongly agree	Often	Strongly agree	Often	Strongly agree	Strongly agree	Often	Strongly agree	Strongly agree	Often	Often	Strongly agree	Strongly agree	Complete
77	Siaya	Mobile	one	1	27	6	resident	3	3	4	3	4	3	4	5	5	4	5	5	5	4	4	The program is good and well organised by the officers to fight infections.	There is no complain about the program.	2	Siaya	Male	Other	Sometimes	Sometimes	Agree	Sometimes	Agree	Sometimes	Agree	Strongly agree	Always	Agree	Strongly agree	Always	Always	Agree	Agree	Complete
78	Siaya	Static	one	2	66	6	RESIDENT	3	3	5	4	5	5	5	5	4	4	2	5	5	5	4	it is done in an organised way. they are done in good hygienic manner.	None	2	Siaya	Female	Other	Sometimes	Sometimes	Strongly agree	Often	Strongly agree	Always	Strongly agree	Strongly agree	Often	Agree	Disagree	Always	Always	Strongly agree	Agree	Complete
79	Siaya	Mobile	one	1	38	6	resident	4	4	5	4	5	4	5	5	4	5	4	4	4	5	5	Reduce diseases.	None.	2	Siaya	Male	Other	Often	Often	Strongly agree	Often	Strongly agree	Often	Strongly agree	Strongly agree	Often	Strongly agree	Agree	Often	Often	Strongly agree	Strongly agree	Complete
80	Siaya	Mobile	one	1	30	6	resident	4	4	5	4	5	4	5	5	4	5	5	4	4	5	5	Reduce diseases.	None.	2	Siaya	Male	Other	Often	Often	Strongly agree	Often	Strongly agree	Often	Strongly agree	Strongly agree	Often	Strongly agree	Strongly agree	Often	Often	Strongly agree	Strongly agree	Complete
81	Siaya	Mobile	one	1	29	NA	NA	4	4	5	4	5	4	5	5	5	5	5	5	4	5	5	It is done in hospitals by experts.	None.	2	Siaya	Male	NA	Often	Often	Strongly agree	Often	Strongly agree	Often	Strongly agree	Strongly agree	Always	Strongly agree	Strongly agree	Always	Often	Strongly agree	Strongly agree	Complete
82	Siaya	Mobile	one	2	50	6	resident	4	4	5	4	5	4	5	5	4	5	5	4	4	5	5	It is done in hospitals by health experts.	None.	2	Siaya	Female	Other	Often	Often	Strongly agree	Often	Strongly agree	Often	Strongly agree	Strongly agree	Often	Strongly agree	Strongly agree	Often	Often	Strongly agree	Strongly agree	Complete
83	Siaya	Static	one	1	27	6	resident	3	1	4	2	4	3	4	4	2	4	4	5	5	4	4	It is done by trained personnel. They use good machines for the process.	Most children do not undertake the event because some people do endure much pain.	2	Siaya	Male	Other	Sometimes	Never	Agree	Rarely	Agree	Sometimes	Agree	Agree	Rarely	Agree	Agree	Always	Always	Agree	Agree	Complete
84	Siaya	Mixed	one	1	34	6	resident	4	3	3	4	3	3	5	4	3	4	4	4	3	NA	4	Picking and dropping of clients next to their homesteads.	Assessment of the healing process is not well done.	2	Siaya	Male	Other	Often	Sometimes	Neither agree nor disagree	Often	Neither agree nor disagree	Sometimes	Strongly agree	Agree	Sometimes	Agree	Agree	Often	Sometimes	NA	Agree	Complete
85	Siaya	Mixed	one	1	61	2	NA	3	5	4	5	4	3	4	4	5	4	4	5	5	4	4	Regular free check-ups. Free means of transport i.e To and Fro.	Improper communications.	2	Siaya	Male	Religious leader	Sometimes	Always	Agree	Always	Agree	Sometimes	Agree	Agree	Always	Agree	Agree	Always	Always	Agree	Agree	Complete
86	Siaya	Mobile	one	1	NA	NA	NA	NA	NA	5	5	5	5	5	5	5	5	5	5	5	5	5	Prevents STI like Cancer HIV by 60%.	NA	2	Siaya	Male	NA	NA	NA	Strongly agree	Always	Strongly agree	Always	Strongly agree	Strongly agree	Always	Strongly agree	Strongly agree	Always	Always	Strongly agree	Strongly agree	Complete
87	Siaya	Mobile	one	1	NA	NA	NA	5	5	5	5	5	5	5	4	3	5	5	5	2	5	3	It prevents HIV by 60%/HPV	Cancer STI	2	Siaya	Male	NA	Always	Always	Strongly agree	Always	Strongly agree	Always	Strongly agree	Agree	Sometimes	Strongly agree	Strongly agree	Always	Rarely	Strongly agree	Neither agree nor disagree	Complete
88	Siaya	Static	one	1	21	5	NA	3	3	4	2	4	2	4	4	3	4	4	5	5	4	4	Good-they reach to the clients on time	Poor medical attention- they should attend to the clients regularly after circumcision apart from the normal check ups.	2	Siaya	Male	Student	Sometimes	Sometimes	Agree	Rarely	Agree	Rarely	Agree	Agree	Sometimes	Agree	Agree	Always	Always	Agree	Agree	Complete
89	Siaya	Mobile	one	1	NA	NA	NA	5	5	5	5	5	5	5	5	5	5	5	5	5	5	5	Prevention of STIs.	Also prevention of HPV.	2	Siaya	Male	NA	Always	Always	Strongly agree	Always	Strongly agree	Always	Strongly agree	Strongly agree	Always	Strongly agree	Strongly agree	Always	Always	Strongly agree	Strongly agree	Complete
90	Siaya	Mobile	one	2	20	6	resident	5	3	4	4	5	3	5	4	5	4	5	5	5	4	5	VMMC is free of charge and I like how it is done.	No much visitation after the circumcision.	2	Siaya	Female	Other	Always	Sometimes	Agree	Often	Strongly agree	Sometimes	Strongly agree	Agree	Always	Agree	Strongly agree	Always	Always	Agree	Strongly agree	Complete
91	Siaya	Mobile	one	1	19	6	resident	5	2	4	6	4	5	5	5	5	4	5	5	5	4	4	It is voluntary and free	Sometimes no visitation after circumcision.	2	Siaya	Male	Other	Always	Rarely	Agree	NA	Agree	Always	Strongly agree	Strongly agree	Always	Agree	Strongly agree	Always	Always	Agree	Agree	Complete
92	Siaya	Mobile	one	1	65	3	NA	2	2	4	3	3	5	4	4	3	4	4	5	3	3	4	To prevent HIV infection Uriry tract infection	Boys/male clients being dropped far from home after circumcision. Late night dropping of clients Poor emergency response after circumcision.	2	Siaya	Male	Community leader	Rarely	Rarely	Agree	Sometimes	Neither agree nor disagree	Always	Agree	Agree	Sometimes	Agree	Agree	Always	Sometimes	Neither agree nor disagree	Agree	Complete
93	Siaya	Mobile	one	2	35	4	NA	2	2	5	3	2	5	4	5	4	5	4	5	5	3	4	The service does not interfere with school program	Some of the boys tend to miss school after circumcision.	2	Siaya	Female	School teacher	Rarely	Rarely	Strongly agree	Sometimes	Disagree	Always	Agree	Strongly agree	Often	Strongly agree	Agree	Always	Always	Neither agree nor disagree	Agree	Complete
